# Supplementary material for: Redistribution of nitrogen to feed the people on a safer planet
Source: PNAS Nexus. 2024 May 14;3(5):pgae170. doi: 10.1093/pnasnexus/pgae170 (PMC11093128; doi:10.1093/pnasnexus/pgae170)
Supplement: pgae170_Supplementary_Data [file pgae170_supplementary_data.zip]

Archive with 3 entries (3 files):
- PNASNEXUS-PNASNEXUS-2023-01037-TR-s03.pdf
- PNASNEXUS-PNASNEXUS-2023-01037-TR-s01.xlsx
- PNASNEXUS-PNASNEXUS-2023-01037-TR-s02.r
