# Supplementary material for: Redistribution of nitrogen to feed the people on a safer planet
Source: PNAS Nexus. 2024 May 14;3(5):pgae170. doi: 10.1093/pnasnexus/pgae170 (PMC11093128; doi:10.1093/pnasnexus/pgae170)
Supplement: pgae170_Supplementary_Data [file pgae170_supplementary_data.zip › PNASNEXUS-PNASNEXUS-2023-01037-TR-s01.xlsx]

## Sheet: Metadata
Sheet	Column name	Meaning
A-I	Area.Code	Country code
A-I	ISO3	The ISO3 codes for countries and sub-national regions
A-H	ISO3_country	The ISO3 code aggregated to country level
A-I	Region	The 19 regions of the world within the six continents
A-H	Sub-Saharan Africa	Countries located in Sub-Saharan Africa
A-I	Continent	The six continents of the world
A-H	Crop	1 = Maize, 2 = Rice, 3 = Winter Wheat, 4 = Spring Wheat
A-H	Cultivation area (ha)	The cultivation area of each crop (1-4)
A-H	Fraction irrigated	The proportion of irrigated cultivation area of each crop (vs. rainfed)
A-D	Optimized fertilizer (kgN/ha)	The optimized distribution of nitrogen fertilizer in a respective scenario
A-D	Optimized input (fert + BNF) (kgN)	The optimized distribution of nitrogen fertilizer plus biological nitrogen fixation (BNF) in a respective scenario
A-D	Optimized production (Gcal)	Production in response to the optimized distribution of nitrogen input (fertilizer plus BNF) in a respective scenario
A-D	Optimized production (tDM/ha)	Production in response to the optimized distribution of nitrogen input (fertilizer plus BNF) in a respective scenario
E	Current fertilizer (kgN/ha)	The current distribution of nitrogen fertilizer
E	Current BNF (kgN/ha)	The current distribution of nitrogen input by BNF
E	Current BNF (kgN)	The current distribution of nitrogen input by BNF
E	Current input (fert + BNF) (kgN)	The current nitrogen input (fertilizer plus BNF)
E	Current production (Gcal)	Production in response to the current distribution of nitrogen input (fertilizer plus BNF)
E	Current production (tDM/ha)	Production in response to the current distribution of nitrogen input (fertilizer plus BNF)
F/G	Current fertilizer w 62/82 Tga (kgN/ha)	The equal relative reduction from current fertilizer input to 62/82 Tg per year across countries for each crop
F/G	Current input w 62/82 Tga (fert + BNF) (kgN)	The equal relative reduction from current input (fertilizer plus BNF) to 62/82 Tg per year across countries for each crop
F/G	Ccurrent prod w 62/82 Tga (Gcal)	Simulated production in response to the equal relative reduction from current fertilizer input to 62/82 Tg per year across countries for each crop
F/G	Current prod w 62/82 Tga (tDM/ha)	Simulated production in response to the equal relative reduction from current fertilizer input to 62/82 Tg per year across countries for each crop
H	Equal input (kgN/ha)	The equal distribution of current nitrogen input across countries for each crop
H	Equal input (kgN)	The equal distribution of current nitrogen input across countries for each crop
H	Prod w equal input (tDM/ha)	Simulated production in response to the equal distribution of current nitrogen input across countries for each crop
I	Food insecurity	Prevalence of moderate or severe food insecurity in population (41)
I	GDP per capita (US$)	Gross domestic production (GDP) per capita (41)
I	Agriculture in GDP (%)	Agriculture, value added (% of GDP) (43)
I	NA	Not Available
A-H	Columns A-K are similar for all the sheets A-H

## Sheet: A Maximized production
Country/Sub-national region	Country	Area.Code	ISO3	ISO3_country	Region	Sub-Saharan Africa	Continent	Crop	Cultivation area (ha)	Fraction irrigated	Optimized fertilizer (kgN/ha)	Optimized input (fert + BNF) (kgN)	Optimized production (Gcal)	Optimized production (tDM/ha)
Afghanistan	Afghanistan	2	AFG	AFG	Southern Asia		Asia	1	227225	0.997416	154.091	3.50134e+07	4.14253e+06	4.50652
Afghanistan	Afghanistan	2	AFG	AFG	Southern Asia		Asia	2	125429	0.97811	0.426356	4.19264e+06	583811	1.44622
Afghanistan	Afghanistan	2	AFG	AFG	Southern Asia		Asia	3	1.78655e+06	0.480621	102.84	183727933	1.14862e+07	1.74646
Afghanistan	Afghanistan	2	AFG	AFG	Southern Asia		Asia	4	91615.5	0.784622	5.99524	549257	161291	0.46385
Albania	Albania	3	ALB	ALB	Southern Europe		Europe	1	70377.5	0.694285	80.9311	5.69572e+06	1.25671e+06	4.41402
Albania	Albania	3	ALB	ALB	Southern Europe		Europe	3	75931.7	0.360844	126.299	9.59007e+06	695524	2.4882
Albania	Albania	3	ALB	ALB	Southern Europe		Europe	4	24353.6	1	97.8678	2.38343e+06	220077	2.38094
Algeria	Algeria	4	DZA	DZA	Northern Africa		Africa	1	6306.85	0.409851	185.362	1.16905e+06	102186	4.00508
Algeria	Algeria	4	DZA	DZA	Northern Africa		Africa	3	1.16698e+06	0.00926739	126.383	1.47486e+08	1.09214e+07	2.54222
Algeria	Algeria	4	DZA	DZA	Northern Africa		Africa	4	950688	0.0313262	96.2704	9.15231e+07	9.48998e+06	2.63005
Angola	Angola	7	AGO	AGO	Middle Africa	SSA	Africa	1	728142	0.00017851	181.828	1.32396e+08	2.21226e+07	7.51022
Angola	Angola	7	AGO	AGO	Middle Africa	SSA	Africa	2	7766.55	0.890802	1.08264	264705	85562	3.42306
Argentina	Argentina	9	ARG	ARG	South America		Latin America	1	3.52524e+06	0.0283757	150.04	5.28926e+08	1.12233e+08	7.86982
Argentina	Argentina	9	ARG	ARG	South America		Latin America	2	262265	0.650884	114.392	3.86558e+07	5.41887e+06	6.41992
Argentina	Argentina	9	ARG	ARG	South America		Latin America	3	828858	0.0139465	98.2424	8.1429e+07	8.57896e+06	2.81158
Argentina	Argentina	9	ARG	ARG	South America		Latin America	4	5.43328e+06	0.0178768	103.206	5.60747e+08	6.19254e+07	3.00291
Armenia	Armenia	1	ARM	ARM	Western Asia		Asia	1	2438.23	0.115738	78.0747	190364	18403.5	1.86577
Armenia	Armenia	1	ARM	ARM	Western Asia		Asia	2	2491.84	1	2.21769	87756.7	17913.9	2.23374
Armenia	Armenia	1	ARM	ARM	Western Asia		Asia	3	135706	0.52489	16.4032	2.22601e+06	629411	1.25989
Armenia	Armenia	1	ARM	ARM	Western Asia		Asia	4	32348.6	0.398141	13.0864	423327	139070	1.1327
Australia_New South Wales	Australia	10	AU.NS	AUS	Oceania		Oceania	1	31182.2	0.695521	59.4333	1.85326e+06	587093	4.65407
Australia_New South Wales	Australia	10	AU.NS	AUS	Oceania		Oceania	2	133753	0.952835	51.2934	1.12745e+07	1.64146e+06	3.81321
Australia_New South Wales	Australia	10	AU.NS	AUS	Oceania		Oceania	3	206781	0	49.9042	1.03192e+07	1.06545e+06	1.39965
Australia_New South Wales	Australia	10	AU.NS	AUS	Oceania		Oceania	4	3.89446e+06	0.0526096	125.352	4.88179e+08	4.42739e+07	2.99527
Australia_Queensland	Australia	10	AU.QL	AUS	Oceania		Oceania	1	34991.2	0.834434	33.0541	1.1566e+06	728075	5.14339
Australia_Queensland	Australia	10	AU.QL	AUS	Oceania		Oceania	4	1.20993e+06	0.0264641	46.8004	5.66252e+07	6.59198e+06	1.43546
Australia_South Australia	Australia	10	AU.SA	AUS	Oceania		Oceania	4	2.74879e+06	0.00259043	102.841	2.82689e+08	2.88989e+07	2.76997
Australia_Tasmania	Australia	10	AU.TS	AUS	Oceania		Oceania	3	7354.3	0	67.5086	496478	45404.3	1.67707
Australia_Tasmania	Australia	10	AU.TS	AUS	Oceania		Oceania	4	3265.96	0	42.4535	138652	21994.9	1.77438
Australia_Victoria	Australia	10	AU.VI	AUS	Oceania		Oceania	1	1471.19	0.903557	79.4447	116879	36805.6	6.18411
Australia_Victoria	Australia	10	AU.VI	AUS	Oceania		Oceania	2	2712.79	0.514705	24.423	155776	18178.7	2.08214
Australia_Victoria	Australia	10	AU.VI	AUS	Oceania		Oceania	3	15763.4	0	86.7913	1.36813e+06	94327.4	1.62549
Australia_Victoria	Australia	10	AU.VI	AUS	Oceania		Oceania	4	1.54923e+06	0.0297473	55.9039	8.6608e+07	8.37957e+06	1.42509
Australia_Western Australia	Australia	10	AU.WA	AUS	Oceania		Oceania	4	5.65969e+06	0.000605419	99.6515	5.63997e+08	4.97248e+07	2.31482
Austria	Austria	11	AUT	AUT	Western Europe		Europe	1	283232	0.00241891	131.144	3.71442e+07	6.61977e+06	5.77742
Austria	Austria	11	AUT	AUT	Western Europe		Europe	3	542790	0.0102386	83.2725	4.51995e+07	4.3257e+06	2.16482
Azerbaijan	Azerbaijan	52	AZE	AZE	Western Asia		Asia	1	36018.3	0.782228	124.815	4.49564e+06	850789	5.8389
Azerbaijan	Azerbaijan	52	AZE	AZE	Western Asia		Asia	2	3230	0.999698	44.1952	249341	24610.8	2.36747
Azerbaijan	Azerbaijan	52	AZE	AZE	Western Asia		Asia	3	615546	0.807066	200	1.23109e+08	1.03885e+07	4.58448
Azerbaijan	Azerbaijan	52	AZE	AZE	Western Asia		Asia	4	1153.06	0	21.5913	24896.1	4923.09	1.12492
Bangladesh	Bangladesh	16	BGD	BGD	Southern Asia		Asia	1	7292.49	0.0284156	26.3561	192202	90746.7	3.07601
Bangladesh	Bangladesh	16	BGD	BGD	Southern Asia		Asia	2	7.97188e+06	0.343148	97.0751	1036943331	1.11756e+08	4.35584
Bangladesh	Bangladesh	16	BGD	BGD	Southern Asia		Asia	4	547261	0.849332	89.5527	4.90087e+07	4.89413e+06	2.35623
Belarus	Belarus	57	BLR	BLR	Eastern Europe		Europe	1	354172	0.0798058	24.1273	8.54522e+06	4.25248e+06	2.96798
Belarus	Belarus	57	BLR	BLR	Eastern Europe		Europe	3	1.70654e+06	0.00758002	45.7679	7.81046e+07	7.44117e+06	1.18447
Belgium	Belgium	255	BEL	BEL	Western Europe		Europe	1	147335	0.0164356	131.372	1.93557e+07	3.60009e+06	6.04005
Belgium	Belgium	255	BEL	BEL	Western Europe		Europe	3	179860	0	146.5	2.63494e+07	1.86698e+06	2.81971
Belize	Belize	23	BLZ	BLZ	Central America		Latin America	1	9589.22	0.0226383	75.6953	725859	170481	4.39467
Belize	Belize	23	BLZ	BLZ	Central America		Latin America	2	2152.42	0.141012	31.5362	138909	22158	3.19864
Benin	Benin	53	BEN	BEN	Western Africa	SSA	Africa	1	396681	5.09e-06	155.737	6.1778e+07	1.18446e+07	7.38091
Benin	Benin	53	BEN	BEN	Western Africa	SSA	Africa	2	27426.7	0.0116779	13.8805	1.28578e+06	320262	3.62821
Bhutan	Bhutan	18	BTN	BTN	Southern Asia		Asia	1	20615.6	7.92e-05	111.037	2.2891e+06	286539	3.43574
Bhutan	Bhutan	18	BTN	BTN	Southern Asia		Asia	2	56133.2	0.508642	0.170755	1.86198e+06	209351	1.15882
Bhutan	Bhutan	18	BTN	BTN	Southern Asia		Asia	3	3291.4	0.333586	43.3884	142808	14432.3	1.19111
Bhutan	Bhutan	18	BTN	BTN	Southern Asia		Asia	4	4400.49	0.500698	140.532	618408	47527.2	2.84562
Bolivia	Bolivia	19	BOL	BOL	South America		Latin America	1	270449	0.0259675	140.283	3.79394e+07	6.46071e+06	5.90509
Bolivia	Bolivia	19	BOL	BOL	South America		Latin America	2	139821	0.0101516	0.270409	4.65189e+06	1.55202e+06	3.44896
Bolivia	Bolivia	19	BOL	BOL	South America		Latin America	4	217047	0.0189923	53.1939	1.15456e+07	949848	1.15302
Bosnia and Herzegovina	Bosnia and Herzegovina	80	BIH	BIH	Southern Europe		Europe	1	187454	0.00207986	38.7132	7.25695e+06	2.57368e+06	3.39384
Bosnia and Herzegovina	Bosnia and Herzegovina	80	BIH	BIH	Southern Europe		Europe	3	105333	0	53.4314	5.62809e+06	882102	2.27484
Botswana	Botswana	20	BWA	BWA	Southern Africa	SSA	Africa	1	46377.5	0.00218997	78.2975	3.63124e+06	453050	2.41474
Brazil_Acre	Brazil	21	BR.AC	BRA	South America		Latin America	1	29570.5	0	18.9926	561620	359306	3.00358
Brazil_Acre	Brazil	21	BR.AC	BRA	South America		Latin America	2	22635.5	0	15.0632	1.08793e+06	194397	2.66846
Brazil_Alagoas	Brazil	21	BR.AL	BRA	South America		Latin America	1	20947.6	0.0016591	39.9235	836302	424371	5.00776
Brazil_Alagoas	Brazil	21	BR.AL	BRA	South America		Latin America	2	25798.8	0.0544312	19.8346	1.36307e+06	253302	3.0507
Brazil_Amapa	Brazil	21	BR.AP	BRA	South America		Latin America	1	1087.53	1.43e-07	15.0748	16394.3	9894.95	2.24908
Brazil_Amapa	Brazil	21	BR.AP	BRA	South America		Latin America	2	3167.17	0.000515714	7.41034	127987	17844.9	1.75067
Brazil_Amazonas	Brazil	21	BR.AM	BRA	South America		Latin America	1	15899.2	3.29e-07	11.0388	175507	142367	2.21344
Brazil_Amazonas	Brazil	21	BR.AM	BRA	South America		Latin America	2	17002.8	7.86e-05	7.21554	683779	119140	2.17719
Brazil_Bahia	Brazil	21	BR.BA	BRA	South America		Latin America	1	487279	0.0160558	34.2004	1.66651e+07	4.0267e+06	2.0427
Brazil_Bahia	Brazil	21	BR.BA	BRA	South America		Latin America	2	27605.1	0.212981	28.1231	1.68731e+06	196658	2.21352
Brazil_Bahia	Brazil	21	BR.BA	BRA	South America		Latin America	4	10533.3	0	82.2963	866853	45922.5	1.14867
Brazil_Ceara	Brazil	21	BR.CE	BRA	South America		Latin America	1	590544	0.00166662	50.3036	2.97065e+07	5.29859e+06	2.21789
Brazil_Ceara	Brazil	21	BR.CE	BRA	South America		Latin America	2	51589.7	0.0915709	30.8647	3.29476e+06	580642	3.49709
Brazil_Distrito Federal	Brazil	21	BR.DF	BRA	South America		Latin America	1	17114.2	0.0744848	68.9154	1.17943e+06	360870	5.21227
Brazil_Espirito Santo	Brazil	21	BR.ES	BRA	South America		Latin America	1	46589.6	0.0281678	60.3307	2.81079e+06	792361	4.20404
Brazil_Espirito Santo	Brazil	21	BR.ES	BRA	South America		Latin America	2	4376.83	0.0686305	43.9232	336680	62163.3	4.41301
Brazil_Goias	Brazil	21	BR.GO	BRA	South America		Latin America	1	627792	0.0287693	167.627	1.05235e+08	1.84786e+07	7.27589
Brazil_Goias	Brazil	21	BR.GO	BRA	South America		Latin America	2	114977	0.0203676	52.2434	9.80103e+06	1.6955e+06	4.58193
Brazil_Goias	Brazil	21	BR.GO	BRA	South America		Latin America	4	5902.15	0	11.443	67538.3	11392.5	0.508564
Brazil_Maranhao	Brazil	21	BR.MA	BRA	South America		Latin America	1	256514	0.000405287	36.1621	9.27611e+06	2.52887e+06	2.43696
Brazil_Maranhao	Brazil	21	BR.MA	BRA	South America		Latin America	2	399886	0.00742781	46.251	3.16914e+07	4.59983e+06	3.5741
Brazil_Mato Grosso	Brazil	21	BR.MT	BRA	South America		Latin America	1	603701	0.000418707	140.275	8.46839e+07	1.51224e+07	6.192
Brazil_Mato Grosso	Brazil	21	BR.MT	BRA	South America		Latin America	2	317722	0.0122244	87.7819	3.83751e+07	4.96556e+06	4.85604
Brazil_Mato Grosso	Brazil	21	BR.MT	BRA	South America		Latin America	4	2072.63	0	12.0155	24903.5	5695.15	0.72397
Brazil_Mato Grosso do Sul	Brazil	21	BR.MS	BRA	South America		Latin America	1	657303	0.00225434	133.503	8.77519e+07	1.59615e+07	6.00263
Brazil_Mato Grosso do Sul	Brazil	21	BR.MS	BRA	South America		Latin America	2	61581.7	0.312113	73.8238	6.57839e+06	981369	4.95156
Brazil_Mato Grosso do Sul	Brazil	21	BR.MS	BRA	South America		Latin America	4	17208.6	0	11.3387	195123	84494.7	1.29366
Brazil_Minas Gerais	Brazil	21	BR.MG	BRA	South America		Latin America	1	1.17192e+06	0.0254008	174.957	2.05035e+08	3.32975e+07	7.02339
Brazil_Minas Gerais	Brazil	21	BR.MG	BRA	South America		Latin America	2	99908.9	0.0670634	53.2932	8.62146e+06	1.46563e+06	4.55809
Brazil_Minas Gerais	Brazil	21	BR.MG	BRA	South America		Latin America	4	9353.64	0	12.3134	115175	25872.2	0.728769
Brazil_Para	Brazil	21	BR.PA	BRA	South America		Latin America	1	226009	2.71e-06	19.0224	4.29923e+06	2.73489e+06	2.99121
Brazil_Para	Brazil	21	BR.PA	BRA	South America		Latin America	2	268973	0.00322992	10.7575	1.17696e+07	2.12947e+06	2.45994
Brazil_Paraiba	Brazil	21	BR.PB	BRA	South America		Latin America	1	122703	0.00284321	45.9812	5.64202e+06	1.70355e+06	3.43189
Brazil_Paraiba	Brazil	21	BR.PB	BRA	South America		Latin America	2	6448.91	0.0935981	42.8897	489406	72519.1	3.49404
Brazil_Parana	Brazil	21	BR.PR	BRA	South America		Latin America	1	2.67173e+06	0.00214253	154.821	4.13639e+08	7.63768e+07	7.06646
Brazil_Parana	Brazil	21	BR.PR	BRA	South America		Latin America	2	73037.7	0.0612437	81.1772	8.33924e+06	1.2844e+06	5.46403
Brazil_Parana	Brazil	21	BR.PR	BRA	South America		Latin America	4	506939	0	22.1799	1.12439e+07	3.46333e+06	1.80001
Brazil_Pernambuco	Brazil	21	BR.PE	BRA	South America		Latin America	1	154146	0.00419606	29.3751	4.52807e+06	1.28415e+06	2.05927
Brazil_Pernambuco	Brazil	21	BR.PE	BRA	South America		Latin America	2	4265.63	0.256646	13.404	197942	32295.5	2.35245
Brazil_Piaui	Brazil	21	BR.PI	BRA	South America		Latin America	1	214182	0.0016734	26.9165	5.76505e+06	1.16841e+06	1.34848
Brazil_Piaui	Brazil	21	BR.PI	BRA	South America		Latin America	2	138273	0.0342536	21.0367	7.47184e+06	1.12973e+06	2.53862
Brazil_Rio de Janeiro	Brazil	21	BR.RJ	BRA	South America		Latin America	1	16002.8	0.0145047	52.311	837123	266836	4.12175
Brazil_Rio de Janeiro	Brazil	21	BR.RJ	BRA	South America		Latin America	2	3158.77	0.196343	22.1983	174359	41898.6	4.12137
Brazil_Rio Grande do Norte	Brazil	21	BR.RN	BRA	South America		Latin America	1	99488.8	0.00150639	27.655	2.75136e+06	985899	2.44958
Brazil_Rio Grande do Norte	Brazil	21	BR.RN	BRA	South America		Latin America	2	4296.45	0.0192034	8.0622	176422	40346	2.91777
Brazil_Rio Grande do Sul	Brazil	21	BR.RS	BRA	South America		Latin America	1	1.36401e+06	0.00174279	145.014	1.978e+08	3.28451e+07	5.95231
Brazil_Rio Grande do Sul	Brazil	21	BR.RS	BRA	South America		Latin America	2	899902	0.779114	114.07	1.32349e+08	1.46726e+07	5.06608
Brazil_Rio Grande do Sul	Brazil	21	BR.RS	BRA	South America		Latin America	4	590858	0	20.4743	1.20974e+07	3.61245e+06	1.61085
Brazil_Rondonia	Brazil	21	BR.RO	BRA	South America		Latin America	1	73887	1.88e-05	14.6269	1.08074e+06	754981	2.52581
Brazil_Rondonia	Brazil	21	BR.RO	BRA	South America		Latin America	2	48551.1	7.29e-05	3.90398	1.79173e+06	327868	2.09827
Brazil_Roraima	Brazil	21	BR.RR	BRA	South America		Latin America	1	10216.9	0	12.6204	128941	110559	2.6749
Brazil_Roraima	Brazil	21	BR.RR	BRA	South America		Latin America	2	11865.6	0.0554699	9.53703	504728	115421	3.02242
Brazil_Santa Catarina	Brazil	21	BR.SC	BRA	South America		Latin America	1	676815	0.00268167	167.678	1.13487e+08	1.90025e+07	6.94023
Brazil_Santa Catarina	Brazil	21	BR.SC	BRA	South America		Latin America	2	156332	0.514147	113.809	2.29509e+07	2.54404e+06	5.05637
Brazil_Santa Catarina	Brazil	21	BR.SC	BRA	South America		Latin America	4	42725.8	0	19.0495	813905	318322	1.96297
Brazil_Sao Paulo	Brazil	21	BR.SP	BRA	South America		Latin America	1	1.05082e+06	0.0283619	171.611	1.80332e+08	3.02173e+07	7.10819
Brazil_Sao Paulo	Brazil	21	BR.SP	BRA	South America		Latin America	2	46464.9	0.125381	22.6139	2.5841e+06	569078	3.80547
Brazil_Sao Paulo	Brazil	21	BR.SP	BRA	South America		Latin America	4	32774.8	0	13.2991	435877	169347	1.36136
Brazil_Sergipe	Brazil	21	BR.SE	BRA	South America		Latin America	1	75090.4	0.000500807	46.7256	3.50864e+06	1.6143e+06	5.31413
Brazil_Sergipe	Brazil	21	BR.SE	BRA	South America		Latin America	2	12701.1	0.299859	3.90254	468704	109506	2.6789
Brazil_Tocantins	Brazil	21	BR.TO	BRA	South America		Latin America	1	62220.2	0.000552913	13.2529	824596	711452	2.82649
Brazil_Tocantins	Brazil	21	BR.TO	BRA	South America		Latin America	2	135271	0.32844	13.2516	6.25651e+06	1.21774e+06	2.7971
Bulgaria	Bulgaria	27	BGR	BGR	Eastern Europe		Europe	1	500703	0.0480154	84.6424	4.23807e+07	7.75938e+06	3.83071
Bulgaria	Bulgaria	27	BGR	BGR	Eastern Europe		Europe	2	3650.13	0.731521	124.248	573976	50612.3	4.30833
Bulgaria	Bulgaria	27	BGR	BGR	Eastern Europe		Europe	3	1.45451e+06	0.022013	140.978	2.05053e+08	2.37151e+07	4.42899
Burkina Faso	Burkina Faso	233	BFA	BFA	Western Africa	SSA	Africa	1	206541	0.00273413	144.841	2.99155e+07	4.98411e+06	5.96506
Burkina Faso	Burkina Faso	233	BFA	BFA	Western Africa	SSA	Africa	2	31834.3	0.149565	17.7665	1.61611e+06	57772.8	0.563884
Burundi	Burundi	29	BDI	BDI	Eastern Africa	SSA	Africa	1	129438	0.000432744	115.812	1.49904e+07	2.25651e+06	4.30932
Burundi	Burundi	29	BDI	BDI	Eastern Africa	SSA	Africa	2	13774.6	0.66008	2.23161	485300	159910	3.60711
Burundi	Burundi	29	BDI	BDI	Eastern Africa	SSA	Africa	4	6171.7	0	47.1157	290784	51217.9	2.18652
Cambodia	Cambodia	115	KHM	KHM	South-Eastern Asia		Asia	1	71571.4	0.00159215	135.837	9.72204e+06	1.67476e+06	5.78422
Cambodia	Cambodia	115	KHM	KHM	South-Eastern Asia		Asia	2	1.89705e+06	0.0882179	2.52808	6.73987e+07	1.90641e+07	3.12247
Cameroon	Cameroon	32	CMR	CMR	Middle Africa	SSA	Africa	1	338720	0.0088804	11.9223	4.03831e+06	3.50006e+06	2.55427
Cameroon	Cameroon	32	CMR	CMR	Middle Africa	SSA	Africa	2	28993.3	0.447496	1.55249	1.00179e+06	305548	3.27449
Canada_Alberta	Canada	33	CA.AB	CAN	Northern America		Northern America	1	22827.2	0.63492	143.884	3.28448e+06	532285	5.76399
Canada_Alberta	Canada	33	CA.AB	CAN	Northern America		Northern America	3	859035	0.204855	10	8.59035e+06	1.90081e+06	0.60107
Canada_Alberta	Canada	33	CA.AB	CAN	Northern America		Northern America	4	3.04668e+06	0.0138116	92.0138	2.80337e+08	3.17225e+07	2.74332
Canada_British Columbia	Canada	33	CA.BC	CAN	Northern America		Northern America	1	21100	0.525502	146.19	3.08461e+06	374865	4.39161
Canada_British Columbia	Canada	33	CA.BC	CAN	Northern America		Northern America	3	4507.51	0.392344	75.0023	338074	26276.9	1.58356
Canada_British Columbia	Canada	33	CA.BC	CAN	Northern America		Northern America	4	48590.1	0	67.5678	3.28313e+06	595716	3.23018
Canada_Manitoba	Canada	33	CA.MB	CAN	Northern America		Northern America	1	53623.3	0.00709619	85.8558	4.60387e+06	1.08614e+06	5.00688
Canada_Manitoba	Canada	33	CA.MB	CAN	Northern America		Northern America	4	1.99526e+06	0.00559823	78.6352	1.56897e+08	2.04391e+07	2.69897
Canada_NA	Canada				Northern America		Northern America	4	1468.76	0	85.903	126171	23206.6	4.16292
Canada_New Brunswick	Canada	33	CA.NB	CAN	Northern America		Northern America	1	1792.03	0.00588605	105.969	189900	39905.6	5.50453
Canada_New Brunswick	Canada	33	CA.NB	CAN	Northern America		Northern America	4	23298.5	0	68.2964	1.5912e+06	268338	3.03452
Canada_Nova Scotia	Canada	33	CA.NS	CAN	Northern America		Northern America	1	5241.15	0.0140046	117.705	616909	100369	4.73375
Canada_Ontario	Canada	33	CA.ON	CAN	Northern America		Northern America	1	852905	0.00740943	137.927	117638378	2.2712e+07	6.58244
Canada_Ontario	Canada	33	CA.ON	CAN	Northern America		Northern America	3	364690	0.0142187	111.329	4.06006e+07	4.15794e+06	3.09707
Canada_Ontario	Canada	33	CA.ON	CAN	Northern America		Northern America	4	35176.5	0	76.2177	2.68107e+06	437899	3.27987
Canada_Quebec	Canada	33	CA.QC	CAN	Northern America		Northern America	1	462302	0.00871299	132.68	6.13381e+07	1.20256e+07	6.43006
Canada_Quebec	Canada	33	CA.QC	CAN	Northern America		Northern America	3	8487.04	0	73.1866	621138	85598.9	2.73973
Canada_Quebec	Canada	33	CA.QC	CAN	Northern America		Northern America	4	169360	0.00635642	71.5185	1.21124e+07	2.08071e+06	3.23697
Canada_Saskatchewan	Canada	33	CA.SK	CAN	Northern America		Northern America	1	3042.59	0.074254	140.425	427255	49772.1	4.04367
Canada_Saskatchewan	Canada	33	CA.SK	CAN	Northern America		Northern America	4	7.74945e+06	0.00344624	66.5739	5.15911e+08	6.22569e+07	2.11667
Caspian Sea	Caspian Sea		XCA	XCA				1	3255.89	0.862874	11.0917	36113.3	21822.2	1.65677
Caspian Sea	Caspian Sea		XCA	XCA				2	5930.35	1	114.188	872875	33735.5	1.76753
Caspian Sea	Caspian Sea		XCA	XCA				3	28968.5	0.743819	18.4601	534761	101108	0.948101
Caspian Sea	Caspian Sea		XCA	XCA				4	16340	0	90.582	1.48011e+06	37035.6	0.597178
Central African Republic	Central African Republic	37	CAF	CAF	Middle Africa	SSA	Africa	1	93499.2	0	131.849	1.23277e+07	2.51666e+06	6.65348
Central African Republic	Central African Republic	37	CAF	CAF	Middle Africa	SSA	Africa	2	13510.3	0.00296057	0.886148	457812	128603	2.95765
Chad	Chad	39	TCD	TCD	Middle Africa	SSA	Africa	1	98322.6	0.0579862	109.884	1.08041e+07	1.46975e+06	3.69506
Chad	Chad	39	TCD	TCD	Middle Africa	SSA	Africa	2	29051.6	0.404522	4.06026	1.07666e+06	234843	2.51171
Chile	Chile	40	CHL	CHL	South America		Latin America	1	104073	0.738504	184.764	1.9229e+07	3.06228e+06	7.27341
Chile	Chile	40	CHL	CHL	South America		Latin America	2	23579.9	0.998994	142.074	4.12823e+06	365718	4.81911
Chile	Chile	40	CHL	CHL	South America		Latin America	3	154287	0.414089	86.1599	1.32934e+07	1.55548e+06	2.73862
Chile	Chile	40	CHL	CHL	South America		Latin America	4	127668	0.865632	168.424	2.15023e+07	1.90204e+06	3.92532
China_Anhui	China	351	CN.AH	CHN	Eastern Asia		Asia	1	618974	0.439205	134.776	8.34229e+07	1.47632e+07	5.89579
China_Anhui	China	351	CN.AH	CHN	Eastern Asia		Asia	2	2.13698e+06	0.997346	95.7908	2.75223e+08	2.92279e+07	4.24971
China_Anhui	China	351	CN.AH	CHN	Eastern Asia		Asia	3	1.30052e+06	0.387215	191.33	2.48828e+08	2.31021e+07	4.82539
China_Anhui	China	351	CN.AH	CHN	Eastern Asia		Asia	4	407450	0.374882	91.9004	3.74448e+07	4.01535e+06	2.59648
China_Beijing	China	351	CN.BJ	CHN	Eastern Asia		Asia	1	242537	0.771963	148.941	3.61237e+07	6.08335e+06	6.20009
China_Beijing	China	351	CN.BJ	CHN	Eastern Asia		Asia	2	94401.3	1	121.824	1.46156e+07	1.42484e+06	4.68976
China_Beijing	China	351	CN.BJ	CHN	Eastern Asia		Asia	3	131470	0.976712	149.014	1.95908e+07	1.87464e+06	3.87335
China_Chongqing	China	351	CN.CQ	CHN	Eastern Asia		Asia	1	570907	0.174877	127.641	7.28711e+07	1.12623e+07	4.87633
China_Chongqing	China	351	CN.CQ	CHN	Eastern Asia		Asia	2	849407	0.498085	84.9919	1.00223e+08	1.17894e+07	4.31258
China_Chongqing	China	351	CN.CQ	CHN	Eastern Asia		Asia	3	299230	0.364005	114.5	3.42619e+07	3.67188e+06	3.33334
China_Chongqing	China	351	CN.CQ	CHN	Eastern Asia		Asia	4	157737	0.552665	115.842	1.82726e+07	1.86694e+06	3.11841
China_Fujian	China	351	CN.FJ	CHN	Eastern Asia		Asia	1	60757.7	0.999128	129.441	7.86451e+06	392144	1.59543
China_Fujian	China	351	CN.FJ	CHN	Eastern Asia		Asia	2	783909	0.756731	55.0036	6.89868e+07	5.91416e+06	2.34417
China_Fujian	China	351	CN.FJ	CHN	Eastern Asia		Asia	3	7696.76	0.964296	158.104	1.21689e+06	48297.1	1.70455
China_Fujian	China	351	CN.FJ	CHN	Eastern Asia		Asia	4	104038	0.989423	151.752	1.57879e+07	1.23658e+06	3.13161
China_Gansu	China	351	CN.GS	CHN	Eastern Asia		Asia	1	432114	0.925072	162.88	7.03826e+07	1.08459e+07	6.20437
China_Gansu	China	351	CN.GS	CHN	Eastern Asia		Asia	2	272678	0.993779	80.5143	3.09528e+07	2.55513e+06	2.91155
China_Gansu	China	351	CN.GS	CHN	Eastern Asia		Asia	3	1.05945e+06	0.368337	57.7691	6.12036e+07	4.81811e+06	1.23536
China_Gansu	China	351	CN.GS	CHN	Eastern Asia		Asia	4	132312	0.724885	44.877	5.93778e+06	713765	1.42132
China_Guangdong	China	351	CN.GD	CHN	Eastern Asia		Asia	1	106349	0.8115	136.087	1.44728e+07	1.21434e+06	2.82252
China_Guangdong	China	351	CN.GD	CHN	Eastern Asia		Asia	2	1.52193e+06	0.593699	61.1825	1.43339e+08	1.31071e+07	2.67593
China_Guangdong	China	351	CN.GD	CHN	Eastern Asia		Asia	4	171244	1	128.82	2.20597e+07	2.06535e+06	3.17771
China_Guangxi	China	351	CN.GX	CHN	Eastern Asia		Asia	1	578943	0.133247	144.268	8.35231e+07	1.41556e+07	6.04403
China_Guangxi	China	351	CN.GX	CHN	Eastern Asia		Asia	2	1.21347e+06	0.726399	54.5933	1.06291e+08	1.05447e+07	2.70003
China_Guangxi	China	351	CN.GX	CHN	Eastern Asia		Asia	3	16696.4	0.983396	159.177	2.65768e+06	100149	1.62937
China_Guangxi	China	351	CN.GX	CHN	Eastern Asia		Asia	4	174640	0.99838	157.924	2.75798e+07	2.29629e+06	3.46433
China_Guizhou	China	351	CN.GZ	CHN	Eastern Asia		Asia	1	677396	0.0596126	132.122	8.9499e+07	1.40113e+07	5.1129
China_Guizhou	China	351	CN.GZ	CHN	Eastern Asia		Asia	2	436090	0.933258	79.0122	4.88473e+07	5.98739e+06	4.26602
China_Guizhou	China	351	CN.GZ	CHN	Eastern Asia		Asia	3	296191	0.270286	73.9945	2.19165e+07	1.57175e+06	1.44148
China_Guizhou	China	351	CN.GZ	CHN	Eastern Asia		Asia	4	221510	0.249265	112.328	2.48819e+07	2.42154e+06	2.88027
China_Hainan	China	351	CN.HA	CHN	Eastern Asia		Asia	1	12894	0.714025	175.751	2.26614e+06	223870	4.2918
China_Hainan	China	351	CN.HA	CHN	Eastern Asia		Asia	2	206900	0.481543	50.9486	1.7369e+07	2.05953e+06	3.09292
China_Hainan	China	351	CN.HA	CHN	Eastern Asia		Asia	4	18946.7	1	84.0639	1.59273e+06	179235	2.49245
China_Hebei	China	351	CN.HB	CHN	Eastern Asia		Asia	1	2.39937e+06	0.739013	138.304	3.31841e+08	5.50805e+07	5.67458
China_Hebei	China	351	CN.HB	CHN	Eastern Asia		Asia	2	980321	0.999996	84.7578	1.15441e+08	1.27967e+07	4.05594
China_Hebei	China	351	CN.HB	CHN	Eastern Asia		Asia	3	1.63922e+06	0.928759	175.716	2.88037e+08	2.59762e+07	4.30462
China_Hebei	China	351	CN.HB	CHN	Eastern Asia		Asia	4	180123	0.81866	49.8039	8.97081e+06	665833	0.973942
China_Heilongjiang	China	351	CN.HL	CHN	Eastern Asia		Asia	1	2.44605e+06	0.321368	121.698	2.9768e+08	5.07964e+07	5.13335
China_Heilongjiang	China	351	CN.HL	CHN	Eastern Asia		Asia	2	656702	0.71118	50.5257	5.48515e+07	6.92887e+06	3.27835
China_Heilongjiang	China	351	CN.HL	CHN	Eastern Asia		Asia	4	1.30717e+06	0.538989	94.3322	1.23309e+08	1.51779e+07	3.05925
China_Henan	China	351	CN.HE	CHN	Eastern Asia		Asia	1	1.88845e+06	0.889571	143.204	2.70433e+08	4.40708e+07	5.76871
China_Henan	China	351	CN.HE	CHN	Eastern Asia		Asia	2	1.11389e+06	1	97.4586	1.45317e+08	1.54319e+07	4.30463
China_Henan	China	351	CN.HE	CHN	Eastern Asia		Asia	3	2.68869e+06	0.643883	185.825	499625868	4.27852e+07	4.32265
China_Hubei	China	351	CN.HU	CHN	Eastern Asia		Asia	1	453920	0.327071	24.8972	1.13013e+07	1.44308e+06	0.785856
China_Hubei	China	351	CN.HU	CHN	Eastern Asia		Asia	2	1.40312e+06	0.979758	92.3001	1.75811e+08	1.91965e+07	4.25098
China_Hubei	China	351	CN.HU	CHN	Eastern Asia		Asia	3	746831	0.633245	192.08	1.43451e+08	1.26329e+07	4.59493
China_Hubei	China	351	CN.HU	CHN	Eastern Asia		Asia	4	170866	0.488447	115.305	1.97016e+07	1.77499e+06	2.73701
China_Hunan	China	351	CN.HN	CHN	Eastern Asia		Asia	1	185621	0.845636	10.2629	1.905e+06	232726	0.309922
China_Hunan	China	351	CN.HN	CHN	Eastern Asia		Asia	2	2.25128e+06	0.749718	42.7568	1.7055e+08	1.52615e+07	2.10634
China_Hunan	China	351	CN.HN	CHN	Eastern Asia		Asia	3	295535	0.987007	23.2874	6.88226e+06	912920	0.839112
China_Hunan	China	351	CN.HN	CHN	Eastern Asia		Asia	4	69770.4	0.961345	124.357	8.67644e+06	650619	2.45693
China_Jiangsu	China	351	CN.JS	CHN	Eastern Asia		Asia	1	508839	0.491575	135.722	6.90603e+07	1.16848e+07	5.67641
China_Jiangsu	China	351	CN.JS	CHN	Eastern Asia		Asia	2	2.61017e+06	0.999104	91.7415	325596475	3.49602e+07	4.16166
China_Jiangsu	China	351	CN.JS	CHN	Eastern Asia		Asia	3	1.20385e+06	0.684257	196.268	2.36278e+08	2.14364e+07	4.837
China_Jiangsu	China	351	CN.JS	CHN	Eastern Asia		Asia	4	257179	0.537495	90.5099	2.32772e+07	2.31391e+06	2.37054
China_Jiangxi	China	351	CN.JX	CHN	Eastern Asia		Asia	1	119440	0.989876	72.2531	8.62989e+06	351378	0.727208
China_Jiangxi	China	351	CN.JX	CHN	Eastern Asia		Asia	2	1.92644e+06	0.669632	58.0628	1.75427e+08	1.48144e+07	2.38939
China_Jiangxi	China	351	CN.JX	CHN	Eastern Asia		Asia	3	193382	0.990131	51.7214	1.0002e+07	858998	1.20663
China_Jiangxi	China	351	CN.JX	CHN	Eastern Asia		Asia	4	59849.8	1	98.8271	5.91478e+06	547881	2.4119
China_Jilin	China	351	CN.JL	CHN	Eastern Asia		Asia	1	2.37827e+06	0.191034	119.382	2.83922e+08	5.1527e+07	5.35558
China_Jilin	China	351	CN.JL	CHN	Eastern Asia		Asia	2	286880	0.754231	100.125	3.8191e+07	3.87524e+06	4.1972
China_Jilin	China	351	CN.JL	CHN	Eastern Asia		Asia	4	647176	0.619374	99.0892	6.41281e+07	7.87281e+06	3.20512
China_Liaoning	China	351	CN.LN	CHN	Eastern Asia		Asia	1	1.52546e+06	0.331335	137.157	2.09228e+08	3.44518e+07	5.58267
China_Liaoning	China	351	CN.LN	CHN	Eastern Asia		Asia	2	429291	0.863255	116.459	6.41615e+07	5.9365e+06	4.29674
China_Liaoning	China	351	CN.LN	CHN	Eastern Asia		Asia	3	422859	0.789901	107.5	4.54572e+07	4.88344e+06	3.13709
China_Liaoning	China	351	CN.LN	CHN	Eastern Asia		Asia	4	331218	0.683298	118.651	3.92995e+07	4.42515e+06	3.52007
China_Nei Mongol	China	351	CN.NM	CHN	Eastern Asia		Asia	1	1.13493e+06	0.779783	138.496	1.57184e+08	2.60635e+07	5.67669
China_Nei Mongol	China	351	CN.NM	CHN	Eastern Asia		Asia	2	595757	0.997642	104.337	8.18194e+07	7.96846e+06	4.15591
China_Nei Mongol	China	351	CN.NM	CHN	Eastern Asia		Asia	3	128018	0.678081	58.0638	7.4332e+06	497654	1.05598
China_Nei Mongol	China	351	CN.NM	CHN	Eastern Asia		Asia	4	1.02135e+06	0.823178	115.091	1.17548e+08	1.22821e+07	3.16837
China_Ningxia Hui	China	351	CN.NX	CHN	Eastern Asia		Asia	1	157232	0.995492	176.103	2.76891e+07	4.69913e+06	7.38769
China_Ningxia Hui	China	351	CN.NX	CHN	Eastern Asia		Asia	2	96469.9	1	108.382	1.36391e+07	1.22329e+06	3.94001
China_Ningxia Hui	China	351	CN.NX	CHN	Eastern Asia		Asia	3	207703	0.592404	107.013	2.22269e+07	1.23002e+06	1.60867
China_Qinghai	China	351	CN.QH	CHN	Eastern Asia		Asia	1	30528.5	0.998135	95.0251	2.90097e+06	256209	2.07454
China_Qinghai	China	351	CN.QH	CHN	Eastern Asia		Asia	2	123121	1	1.14505	4.20397e+06	265900	0.67104
China_Qinghai	China	351	CN.QH	CHN	Eastern Asia		Asia	3	78164.6	0.438847	99.5216	7.77906e+06	301838	1.04897
China_Qinghai	China	351	CN.QH	CHN	Eastern Asia		Asia	4	56592.8	0.468928	112.226	6.35119e+06	138483	0.644721
China_Shaanxi	China	351	CN.SA	CHN	Eastern Asia		Asia	1	1.09669e+06	0.490069	154.744	1.69706e+08	2.94117e+07	6.62934
China_Shaanxi	China	351	CN.SA	CHN	Eastern Asia		Asia	2	352473	0.970717	119.024	5.35845e+07	4.8617e+06	4.28572
China_Shaanxi	China	351	CN.SA	CHN	Eastern Asia		Asia	3	1.22899e+06	0.426339	128.603	1.58052e+08	1.40092e+07	3.09642
China_Shandong	China	351	CN.SD	CHN	Eastern Asia		Asia	1	2.43837e+06	0.664442	139.126	3.3924e+08	5.63072e+07	5.70817
China_Shandong	China	351	CN.SD	CHN	Eastern Asia		Asia	2	988829	1	95.4462	1.27011e+08	1.29205e+07	4.05993
China_Shandong	China	351	CN.SD	CHN	Eastern Asia		Asia	3	2.10004e+06	0.756716	176.102	3.69822e+08	3.28472e+07	4.24881
China_Shanghai	China	351	CN.SH	CHN	Eastern Asia		Asia	1	15720.4	0.999	43.703	687028	27040.1	0.425185
China_Shanghai	China	351	CN.SH	CHN	Eastern Asia		Asia	2	200454	1	91.152	2.48868e+07	2.46254e+06	3.81706
China_Shanghai	China	351	CN.SH	CHN	Eastern Asia		Asia	3	34983.7	1	148.508	5.19538e+06	203579	1.58075
China_Shanxi	China	351	CN.SX	CHN	Eastern Asia		Asia	1	706592	0.469756	133.402	9.42605e+07	1.45941e+07	5.10555
China_Shanxi	China	351	CN.SX	CHN	Eastern Asia		Asia	2	184319	1	87.9229	2.22883e+07	2.38388e+06	4.01862
China_Shanxi	China	351	CN.SX	CHN	Eastern Asia		Asia	3	657640	0.569019	119.94	7.88771e+07	6.73615e+06	2.7824
China_Shanxi	China	351	CN.SX	CHN	Eastern Asia		Asia	4	117436	0.563949	24.2934	2.85292e+06	398119	0.8932
China_Sichuan	China	351	CN.SC	CHN	Eastern Asia		Asia	1	1.22018e+06	0.249966	122.257	149175369	2.38953e+07	4.84087
China_Sichuan	China	351	CN.SC	CHN	Eastern Asia		Asia	2	2.00356e+06	0.63993	77.3028	220998457	2.63016e+07	4.07888
China_Sichuan	China	351	CN.SC	CHN	Eastern Asia		Asia	3	1.08658e+06	0.459929	137.245	1.49128e+08	1.50102e+07	3.75253
China_Sichuan	China	351	CN.SC	CHN	Eastern Asia		Asia	4	268228	0.473103	95.1473	2.55211e+07	3.03453e+06	2.98074
China_Tianjin	China	351	CN.TJ	CHN	Eastern Asia		Asia	1	129734	0.813653	137.2	1.77994e+07	3.13917e+06	5.98129
China_Tianjin	China	351	CN.TJ	CHN	Eastern Asia		Asia	2	93097.6	1	125.992	1.48018e+07	1.30638e+06	4.36006
China_Tianjin	China	351	CN.TJ	CHN	Eastern Asia		Asia	3	135394	0.909445	161.729	2.18971e+07	2.00373e+06	4.02009
China_Xinjiang Uygur	China	351	CN.XJ	CHN	Eastern Asia		Asia	1	427306	0.948025	188.709	8.06366e+07	1.33812e+07	7.74085
China_Xinjiang Uygur	China	351	CN.XJ	CHN	Eastern Asia		Asia	2	1.65502e+06	0.999964	109.413	2.35696e+08	2.00163e+07	3.75786
China_Xinjiang Uygur	China	351	CN.XJ	CHN	Eastern Asia		Asia	3	427703	0.989672	137.36	5.87494e+07	5.23319e+06	3.32369
China_Xinjiang Uygur	China	351	CN.XJ	CHN	Eastern Asia		Asia	4	298763	0.941375	10.9933	3.28439e+06	934488	0.824105
China_Xizang	China	351	CN.XZ	CHN	Eastern Asia		Asia	1	22176.6	0.928816	132.833	2.94578e+06	107943	1.20318
China_Xizang	China	351	CN.XZ	CHN	Eastern Asia		Asia	2	92938	0.947155	50.5997	7.76959e+06	130489	0.436258
China_Xizang	China	351	CN.XZ	CHN	Eastern Asia		Asia	3	32049.6	0.941102	49.0318	1.57145e+06	77879.7	0.660083
China_Xizang	China	351	CN.XZ	CHN	Eastern Asia		Asia	4	13358.4	0.501125	149.32	1.99467e+06	18547.7	0.365823
China_Yunnan	China	351	CN.YN	CHN	Eastern Asia		Asia	1	955232	0.0785056	132.495	1.26564e+08	2.02412e+07	5.23793
China_Yunnan	China	351	CN.YN	CHN	Eastern Asia		Asia	2	814269	0.913336	106.676	1.13734e+08	1.25111e+07	4.77408
China_Yunnan	China	351	CN.YN	CHN	Eastern Asia		Asia	3	72491.4	0.228557	129.938	9.41939e+06	505857	1.89556
China_Yunnan	China	351	CN.YN	CHN	Eastern Asia		Asia	4	505763	0.502635	144.745	7.32069e+07	6.41693e+06	3.34284
China_Zhejiang	China	351	CN.ZJ	CHN	Eastern Asia		Asia	1	79824.5	0.987063	141.064	1.12604e+07	279761	0.86633
China_Zhejiang	China	351	CN.ZJ	CHN	Eastern Asia		Asia	2	1.06671e+06	0.840839	26.1959	6.3145e+07	5.722e+06	1.66672
China_Zhejiang	China	351	CN.ZJ	CHN	Eastern Asia		Asia	3	170076	0.981027	85.1963	1.44898e+07	816288	1.30376
China_Zhejiang	China	351	CN.ZJ	CHN	Eastern Asia		Asia	4	17349	1	118.197	2.0506e+06	158938	2.41373
Colombia	Colombia	44	COL	COL	South America		Latin America	1	504867	0.0144786	182.981	9.23813e+07	1.52779e+07	7.48029
Colombia	Colombia	44	COL	COL	South America		Latin America	2	303701	0.623991	164.278	5.99136e+07	6.80538e+06	6.96253
Colombia	Colombia	44	COL	COL	South America		Latin America	4	12010.1	0	116.968	1.40479e+06	155941	3.42098
Comoros	Comoros	45	COM	COM	Eastern Africa	SSA	Africa	1	1379.71	0	9.56854	13201.8	3613.91	0.647472
Comoros	Comoros	45	COM	COM	Eastern Africa	SSA	Africa	2	11362.3	0	5.31843	435386	62113	1.69855
Costa Rica	Costa Rica	48	CRI	CRI	Central America		Latin America	1	5253.45	0	32.1259	168772	70073.7	3.29718
Costa Rica	Costa Rica	48	CRI	CRI	Central America		Latin America	2	29387.9	0.664252	46.8324	2.3461e+06	364908	3.85812
Cote d'Ivoire	Cote d'Ivoire	107	CIV	CIV	Western Africa	SSA	Africa	1	783740	8.76e-06	185.521	1.454e+08	2.54297e+07	8.02051
Cote d'Ivoire	Cote d'Ivoire	107	CIV	CIV	Western Africa	SSA	Africa	2	485219	0.00190381	10.4433	2.10795e+07	5.285e+06	3.38429
Croatia	Croatia	98	HRV	HRV	Southern Europe		Europe	1	500538	0.00147335	129.483	6.48112e+07	1.08681e+07	5.36721
Croatia	Croatia	98	HRV	HRV	Southern Europe		Europe	3	332938	0.00323923	183.27	6.10175e+07	5.58811e+06	4.5593
Cuba	Cuba	49	CUB	CUB	Caribbean		Latin America	1	149649	1	193.847	2.9009e+07	3.79626e+06	6.2707
Cuba	Cuba	49	CUB	CUB	Caribbean		Latin America	2	160759	0	107.94	2.26574e+07	2.96251e+06	5.72592
Cyprus	Cyprus	50	CYP	CYP	Southern Europe		Europe	4	3036.9	0.916879	46.4586	141090	14302.6	1.24086
Czech Republic	Czech Republic	167	CZE	CZE	Eastern Europe		Europe	1	253505	0.000300614	123.768	3.13759e+07	5.48966e+06	5.35294
Czech Republic	Czech Republic	167	CZE	CZE	Eastern Europe		Europe	3	1.20472e+06	0	90.1733	1.08634e+08	7.91676e+06	1.78508
Democratic Republic of the Congo	Democratic Republic of the Congo	250	COD	COD	Middle Africa	SSA	Africa	1	1.47315e+06	2.7e-06	132.19	1.94735e+08	2.8259e+07	4.7418
Democratic Republic of the Congo	Democratic Republic of the Congo	250	COD	COD	Middle Africa	SSA	Africa	2	253282	0.00317458	0.265859	8.42565e+06	1.83003e+06	2.24499
Denmark	Denmark	54	DNK	DNK	Northern Europe		Europe	1	71489.5	0.327897	117.168	8.37631e+06	1.43785e+06	4.9717
Denmark	Denmark	54	DNK	DNK	Northern Europe		Europe	3	1.36409e+06	0.226013	147.189	2.00779e+08	1.94881e+07	3.88082
Dominican Republic	Dominican Republic	56	DOM	DOM	Caribbean		Latin America	1	60505.3	0.00390098	73.4144	4.44196e+06	1.04107e+06	4.25323
Dominican Republic	Dominican Republic	56	DOM	DOM	Caribbean		Latin America	2	64072.4	0.851914	151.094	1.17954e+07	1.32935e+06	6.44658
East Timor	East Timor	176	TLS	TLS	South-Eastern Asia		Asia	1	59896.1	0	100.517	6.02059e+06	1.10301e+06	4.55211
East Timor	East Timor	176	TLS	TLS	South-Eastern Asia		Asia	2	16268.7	0.327284	162.83	3.1859e+06	253878	4.8488
Ecuador	Ecuador	58	ECU	ECU	South America		Latin America	1	429525	0.308972	132.797	5.70395e+07	7.59003e+06	4.36805
Ecuador	Ecuador	58	ECU	ECU	South America		Latin America	2	302512	0.557099	108.038	4.26656e+07	6.03059e+06	6.19411
Ecuador	Ecuador	58	ECU	ECU	South America		Latin America	4	53150.7	0.377868	91.1854	4.84657e+06	536370	2.65884
Egypt	Egypt	59	EGY	EGY	Northern Africa		Africa	1	826924	1	200	1.65385e+08	3.13273e+07	9.36463
Egypt	Egypt	59	EGY	EGY	Northern Africa		Africa	2	647204	1	144.788	1.15065e+08	1.13914e+07	5.46885
Egypt	Egypt	59	EGY	EGY	Northern Africa		Africa	4	508169	1	200	1.01634e+08	1.00551e+07	5.21332
El Salvador	El Salvador	60	SLV	SLV	Central America		Latin America	1	241225	0.0102789	153.659	3.70663e+07	5.65359e+06	5.7934
El Salvador	El Salvador	60	SLV	SLV	Central America		Latin America	2	4735.85	0.915926	72.7567	500848	94057.8	6.17103
Eritrea	Eritrea	178	ERI	ERI	Eastern Africa	SSA	Africa	1	18021.2	6.67e-06	50.7511	914595	204880	2.81028
Eritrea	Eritrea	178	ERI	ERI	Eastern Africa	SSA	Africa	4	57316.7	0	12.9369	741500	236386	1.08662
Estonia	Estonia	63	EST	EST	Northern Europe		Europe	3	238429	0	74.0729	1.76611e+07	2.6354e+06	3.00251
Ethiopia	Ethiopia	238	ETH	ETH	Eastern Africa	SSA	Africa	1	1.17919e+06	0.0708473	199.11	2.3479e+08	4.14855e+07	8.6965
Ethiopia	Ethiopia	238	ETH	ETH	Eastern Africa	SSA	Africa	2	3323.28	0.980923	1.9121	116023	30213.3	2.82484
Ethiopia	Ethiopia	238	ETH	ETH	Eastern Africa	SSA	Africa	4	1.31855e+06	0.0129789	179.413	2.36564e+08	2.27964e+07	4.55519
Fiji	Fiji	66	FJI	FJI	Oceania		Oceania	2	5936.62	0	5.79448	230308	30269.8	1.58428
Finland	Finland	67	FIN	FIN	Northern Europe		Europe	4	45954.5	0	123.8	5.68919e+06	348855	2.00011
France	France	68	FRA	FRA	Western Europe		Europe	1	3.15031e+06	0.275226	145.571	4.58593e+08	8.70743e+07	6.83235
France	France	68	FRA	FRA	Western Europe		Europe	2	17740.6	0.983845	40.5349	1.30456e+06	168241	2.94661
France	France	68	FRA	FRA	Western Europe		Europe	3	7.07215e+06	0.0256575	200	1414429191	136726709	5.25169
France	France	68	FRA	FRA	Western Europe		Europe	4	62863	0.0530069	99.8565	6.27728e+06	478629	2.00604
French Guiana	French Guiana	69	GUF	GUF	South America		Latin America	2	7242.15	0.625887	22.4862	401839	81420	3.49321
Gabon	Gabon	74	GAB	GAB	Middle Africa	SSA	Africa	1	17653.6	0	155.608	2.74704e+06	286010	4.0048
Gabon	Gabon	74	GAB	GAB	Middle Africa	SSA	Africa	2	2260.06	0.984486	3.14874	81698.2	16927.4	2.32719
Gambia	Gambia	75	GMB	GMB	Western Africa	SSA	Africa	1	2567.68	0.000143697	10.2723	26376	28159.1	2.71088
Gambia	Gambia	75	GMB	GMB	Western Africa	SSA	Africa	2	7906.56	0.00295407	26.5898	471150	90399.4	3.55254
Georgia	Georgia	73	GEO	GEO	Western Asia		Asia	1	185739	0.0256141	13.0547	2.42476e+06	1.28854e+06	1.71486
Georgia	Georgia	73	GEO	GEO	Western Asia		Asia	3	113166	0.288025	43.5244	4.92549e+06	1.03024e+06	2.47296
Georgia	Georgia	73	GEO	GEO	Western Asia		Asia	4	32928.8	0.0141153	43.446	1.43062e+06	91989.6	0.736036
Germany	Germany	79	DEU	DEU	Western Europe		Europe	1	1.44759e+06	0.0185335	120.943	1.75077e+08	3.48933e+07	5.95838
Germany	Germany	79	DEU	DEU	Western Europe		Europe	3	5.01134e+06	0.00297743	168.765	8.45738e+08	9.37943e+07	5.08416
Ghana	Ghana	81	GHA	GHA	Western Africa	SSA	Africa	1	732751	1.77e-06	179.203	1.31311e+08	2.1687e+07	7.31603
Ghana	Ghana	81	GHA	GHA	Western Africa	SSA	Africa	2	91438.2	0.0287944	2.06538	3.20632e+06	955929	3.24832
global	global							1	1.49331e+08	0.188075	136.53	20388107999	3750187341	6.20777
global	global							2	1.22797e+08	0.500465	83.647	14323870881	1585385181	4.01152
global	global							3	1.27825e+08	0.174929	122.543	15663987404	1551980044	3.29813
global	global							4	1.22216e+08	0.278144	72.7512	8891337863	9.50088e+08	2.0482
Greece	Greece	84	GRC	GRC	Southern Europe		Europe	1	207940	0.80307	200	4.1588e+07	7.08346e+06	8.42054
Greece	Greece	84	GRC	GRC	Southern Europe		Europe	2	24200.6	0.992642	58.2383	2.20802e+06	287215	3.68759
Greece	Greece	84	GRC	GRC	Southern Europe		Europe	3	697518	0.266832	120.449	8.40155e+07	7.87544e+06	3.06702
Greece	Greece	84	GRC	GRC	Southern Europe		Europe	4	50282.7	0.0433149	88.3763	4.4438e+06	143737	0.753155
Guatemala	Guatemala	89	GTM	GTM	Central America		Latin America	1	597771	0.0134808	177.755	1.06257e+08	1.85348e+07	7.66455
Guatemala	Guatemala	89	GTM	GTM	Central America		Latin America	2	9774.19	0.533582	58.5514	894841	151700	4.82243
Guatemala	Guatemala	89	GTM	GTM	Central America		Latin America	4	8656.22	0.137475	113.13	979278	108887	3.31423
Guinea	Guinea	90	GIN	GIN	Western Africa	SSA	Africa	1	80977.1	3.09e-05	179.837	1.45627e+07	2.23653e+06	6.82724
Guinea	Guinea	90	GIN	GIN	Western Africa	SSA	Africa	2	426183	0.0128133	0.974662	1.44794e+07	3.0455e+06	2.22036
Guinea-Bissau	Guinea-Bissau	175	GNB	GNB	Western Africa	SSA	Africa	1	14777.5	3.28e-06	173.093	2.55788e+06	340093	5.68892
Guinea-Bissau	Guinea-Bissau	175	GNB	GNB	Western Africa	SSA	Africa	2	51078	0.00648742	1.64857	1.76978e+06	393868	2.39595
Guyana	Guyana	91	GUY	GUY	South America		Latin America	1	2547.94	0	50.4164	128458	43888.1	4.25786
Guyana	Guyana	91	GUY	GUY	South America		Latin America	2	79585	0.957249	62.4722	7.59816e+06	1.50283e+06	5.86733
Haiti	Haiti	93	HTI	HTI	Caribbean		Latin America	1	246307	0.0477613	15.8305	3.89916e+06	2.68825e+06	2.69789
Haiti	Haiti	93	HTI	HTI	Caribbean		Latin America	2	29673	0.722382	51.1939	2.49829e+06	437974	4.58615
Honduras	Honduras	95	HND	HND	Central America		Latin America	1	217985	0.0684822	166.638	3.63245e+07	6.32381e+06	7.17108
Honduras	Honduras	95	HND	HND	Central America		Latin America	2	16474.5	0.979635	149.656	3.00917e+06	321591	6.0653
Hungary	Hungary	97	HUN	HUN	Eastern Europe		Europe	1	1.23237e+06	0.00701124	119.23	1.46935e+08	2.81727e+07	5.65095
Hungary	Hungary	97	HUN	HUN	Eastern Europe		Europe	2	2383.84	0.748503	111.441	344325	29895.3	3.89662
Hungary	Hungary	97	HUN	HUN	Eastern Europe		Europe	3	1.44945e+06	0.0171164	147.102	2.13216e+08	2.15028e+07	4.02985
India_Andhra Pradesh	India	100	IN.AP	IND	Southern Asia		Asia	1	449243	0.363815	71.7325	3.22253e+07	9.67578e+06	5.32399
India_Andhra Pradesh	India	100	IN.AP	IND	Southern Asia		Asia	2	2.18642e+06	0.941793	82.4763	2.52479e+08	3.11856e+07	4.43182
India_Andhra Pradesh	India	100	IN.AP	IND	Southern Asia		Asia	4	15581.6	0.77385	33.5485	522739	71186.6	1.20371
India_Arunachal Pradesh	India	100	IN.AR	IND	Southern Asia		Asia	1	41041.7	0.0389873	23.4365	961875	402703	2.42545
India_Arunachal Pradesh	India	100	IN.AR	IND	Southern Asia		Asia	2	199398	0.165331	80.8957	2.27106e+07	1.85231e+06	2.88638
India_Arunachal Pradesh	India	100	IN.AR	IND	Southern Asia		Asia	3	1640.07	0	74.816	122704	13571.7	2.24786
India_Arunachal Pradesh	India	100	IN.AR	IND	Southern Asia		Asia	4	33091.8	0.900878	190.763	6.31269e+06	367689	2.9275
India_Assam	India	100	IN.AS	IND	Southern Asia		Asia	1	47927.7	0.0169743	16.2578	779198	433930	2.23803
India_Assam	India	100	IN.AS	IND	Southern Asia		Asia	2	2.16448e+06	0.0516345	99.8477	2.87546e+08	2.83052e+07	4.06326
India_Assam	India	100	IN.AS	IND	Southern Asia		Asia	4	64451.7	0.0256962	81.5194	5.25406e+06	367174	1.50098
India_Bihar	India	100	IN.BR	IND	Southern Asia		Asia	1	658585	0.526123	32.0006	2.10751e+07	8.91476e+06	3.34603
India_Bihar	India	100	IN.BR	IND	Southern Asia		Asia	2	2.4963e+06	0.421647	85.8477	2.96679e+08	2.65476e+07	3.30438
India_Bihar	India	100	IN.BR	IND	Southern Asia		Asia	4	1.94486e+06	0.914004	129.472	2.51805e+08	1.92679e+07	2.61025
India_Chhattisgarh	India	100	IN.CT	IND	Southern Asia		Asia	1	112758	0.0526087	22.7111	2.56086e+06	1.37829e+06	3.02153
India_Chhattisgarh	India	100	IN.CT	IND	Southern Asia		Asia	2	3.18507e+06	0.293666	107.36	4.47056e+08	4.27661e+07	4.17199
India_Chhattisgarh	India	100	IN.CT	IND	Southern Asia		Asia	4	262731	0.420021	11.3285	2.97634e+06	463894	0.465205
India_Goa	India	100	IN.GA	IND	Southern Asia		Asia	2	88874.3	0.118074	83.1346	1.03214e+07	826787	2.89054
India_Gujarat	India	100	IN.GJ	IND	Southern Asia		Asia	1	442227	0.091255	22.7381	1.00554e+07	5.22528e+06	2.92077
India_Gujarat	India	100	IN.GJ	IND	Southern Asia		Asia	2	465354	0.864643	98.8516	6.13577e+07	6.23416e+06	4.16251
India_Gujarat	India	100	IN.GJ	IND	Southern Asia		Asia	4	612575	0.828489	31.8424	1.95058e+07	2.32462e+06	0.999837
India_Haryana	India	100	IN.HR	IND	Southern Asia		Asia	1	29160.6	0.14742	23.8919	696704	289342	2.45272
India_Haryana	India	100	IN.HR	IND	Southern Asia		Asia	2	386337	0.95649	85.5223	4.57896e+07	3.56287e+06	2.86546
India_Haryana	India	100	IN.HR	IND	Southern Asia		Asia	4	1.1397e+06	0.997416	74.143	8.45009e+07	6.42347e+06	1.48496
India_Himachal Pradesh	India	100	IN.HP	IND	Southern Asia		Asia	1	240631	0.0995146	39.0965	9.40782e+06	3.2919e+06	3.38164
India_Himachal Pradesh	India	100	IN.HP	IND	Southern Asia		Asia	2	57771.6	0.451382	64.4731	5.63118e+06	565596	3.04196
India_Himachal Pradesh	India	100	IN.HP	IND	Southern Asia		Asia	3	83516.4	0.207356	113.182	9.45254e+06	694367	2.25847
India_Himachal Pradesh	India	100	IN.HP	IND	Southern Asia		Asia	4	164260	0.371498	93.4927	1.53571e+07	1.30238e+06	2.08902
India_Jammu and Kashmir	India	100	IN.JK	IND	Southern Asia		Asia	1	285337	0.111386	50.1123	1.42989e+07	5.02051e+06	4.34933
India_Jammu and Kashmir	India	100	IN.JK	IND	Southern Asia		Asia	2	72977.7	0.991066	72.6537	7.71037e+06	609527	2.59516
India_Jammu and Kashmir	India	100	IN.JK	IND	Southern Asia		Asia	3	71128.2	0.202997	140.555	9.99744e+06	881182	3.36527
India_Jammu and Kashmir	India	100	IN.JK	IND	Southern Asia		Asia	4	111136	0.505194	119.362	1.32654e+07	882828	2.09295
India_Jharkhand	India	100	IN.JH	IND	Southern Asia		Asia	1	129304	0.121486	20.4986	2.65056e+06	1.6928e+06	3.23613
India_Jharkhand	India	100	IN.JH	IND	Southern Asia		Asia	2	1.69396e+06	0.0333094	55.2777	1.49539e+08	1.5244e+07	2.79613
India_Jharkhand	India	100	IN.JH	IND	Southern Asia		Asia	4	453077	0.359699	112.418	5.0934e+07	3.4613e+06	2.01281
India_Karnataka	India	100	IN.KA	IND	Southern Asia		Asia	1	523922	0.582169	81.8454	4.28806e+07	1.06989e+07	5.04783
India_Karnataka	India	100	IN.KA	IND	Southern Asia		Asia	2	826658	0.666574	101.595	111263804	1.33506e+07	5.01808
India_Karnataka	India	100	IN.KA	IND	Southern Asia		Asia	4	245535	0.569639	88.0749	2.16255e+07	1.28485e+06	1.37872
India_Kerala	India	100	IN.KL	IND	Southern Asia		Asia	1	44586.9	0.0200265	28.0207	1.24936e+06	460308	2.55196
India_Kerala	India	100	IN.KL	IND	Southern Asia		Asia	2	209146	0.497689	96.0969	2.7e+07	2.52595e+06	3.75265
India_Madhya Pradesh	India	100	IN.MP	IND	Southern Asia		Asia	1	845809	0.0185935	26.211	2.21695e+07	1.06805e+07	3.12142
India_Madhya Pradesh	India	100	IN.MP	IND	Southern Asia		Asia	2	1.69538e+06	0.161338	90.7834	2.0986e+08	2.17365e+07	3.98367
India_Madhya Pradesh	India	100	IN.MP	IND	Southern Asia		Asia	4	3.49795e+06	0.724348	10.0946	3.53104e+07	8.82517e+06	0.664732
India_Maharashtra	India	100	IN.MH	IND	Southern Asia		Asia	1	365331	0.196821	51.4877	1.88101e+07	5.93634e+06	4.01666
India_Maharashtra	India	100	IN.MH	IND	Southern Asia		Asia	2	1.44268e+06	0.284243	106.147	2.00745e+08	1.96744e+07	4.23734
India_Maharashtra	India	100	IN.MH	IND	Southern Asia		Asia	4	747581	0.887046	56.6702	4.23655e+07	3.99251e+06	1.4071
India_Manipur	India	100	IN.MN	IND	Southern Asia		Asia	1	10333.7	2.8e-05	32.2586	333351	104584	2.50174
India_Manipur	India	100	IN.MN	IND	Southern Asia		Asia	2	119062	0.319239	133.424	1.98147e+07	1.83716e+06	4.79442
India_Meghalaya	India	100	IN.ML	IND	Southern Asia		Asia	1	12772.1	0.000189862	19.122	244228	97830.9	1.89341
India_Meghalaya	India	100	IN.ML	IND	Southern Asia		Asia	2	444953	0.24393	90.636	5.50122e+07	4.1808e+06	2.91948
India_Meghalaya	India	100	IN.ML	IND	Southern Asia		Asia	4	21785.9	0.474494	106.556	2.32141e+06	164076	1.9843
India_Mizoram	India	100	IN.MZ	IND	Southern Asia		Asia	1	9621.33	0.000703078	14.1238	135889	86968.1	2.23438
India_Mizoram	India	100	IN.MZ	IND	Southern Asia		Asia	2	134180	0.041799	66.9633	1.34131e+07	1.22208e+06	2.82992
India_Mizoram	India	100	IN.MZ	IND	Southern Asia		Asia	4	10489.7	0	106.66	1.11883e+06	80199.1	2.01439
India_Nagaland	India	100	IN.NL	IND	Southern Asia		Asia	1	29284.5	0.00280196	21.4244	627403	206533	1.74335
India_Nagaland	India	100	IN.NL	IND	Southern Asia		Asia	2	99251	0.337586	51.059	8.34294e+06	968621	3.03236
India_Nagaland	India	100	IN.NL	IND	Southern Asia		Asia	4	4997.2	0.778573	84.7115	423320	46236.2	2.43776
India_Orissa	India	100	IN.OR	IND	Southern Asia		Asia	1	160468	0.0918217	21.3129	3.42004e+06	1.8322e+06	2.82238
India_Orissa	India	100	IN.OR	IND	Southern Asia		Asia	2	3.9677e+06	0.208947	93.3551	5.0134e+08	5.08615e+07	3.98301
India_Orissa	India	100	IN.OR	IND	Southern Asia		Asia	4	41649.6	0.346386	43.5107	1.81221e+06	181513	1.14824
India_Punjab	India	100	IN.PB	IND	Southern Asia		Asia	1	185567	0.470008	43.0127	7.98173e+06	2.51434e+06	3.34932
India_Punjab	India	100	IN.PB	IND	Southern Asia		Asia	2	773260	0.995774	104.905	1.06636e+08	7.40393e+06	2.97508
India_Punjab	India	100	IN.PB	IND	Southern Asia		Asia	4	1.49822e+06	0.985839	15.1541	2.27041e+07	3.02262e+06	0.53155
India_Rajasthan	India	100	IN.RJ	IND	Southern Asia		Asia	1	898947	0.0820679	35.3498	3.17776e+07	1.245e+07	3.42349
India_Rajasthan	India	100	IN.RJ	IND	Southern Asia		Asia	2	172436	0.71914	70.3022	1.7813e+07	1.85747e+06	3.34699
India_Rajasthan	India	100	IN.RJ	IND	Southern Asia		Asia	4	2.35018e+06	0.944055	23.7286	5.57664e+07	8.19274e+06	0.91847
India_Sikkim	India	100	IN.SK	IND	Southern Asia		Asia	1	47180.7	0.0655357	18.4184	868992	359346	1.8827
India_Sikkim	India	100	IN.SK	IND	Southern Asia		Asia	2	23687.9	0.399729	27.2433	1.42704e+06	119500	1.56748
India_Sikkim	India	100	IN.SK	IND	Southern Asia		Asia	3	7968.02	0.103464	78.1611	622789	84622.4	2.88491
India_Tamil Nadu	India	100	IN.TN	IND	Southern Asia		Asia	1	120051	0.326073	33.0336	3.96572e+06	1.8138e+06	3.73471
India_Tamil Nadu	India	100	IN.TN	IND	Southern Asia		Asia	2	1.39631e+06	0.70748	49.2708	114875785	1.36e+07	3.02633
India_Tripura	India	100	IN.TR	IND	Southern Asia		Asia	2	235354	0.269964	95.1794	3.01675e+07	2.5828e+06	3.40981
India_Tripura	India	100	IN.TR	IND	Southern Asia		Asia	4	3679.14	0.692109	182.364	670943	43310	3.10154
India_Uttar Pradesh	India	100	IN.UP	IND	Southern Asia		Asia	1	813987	0.324436	94.9294	7.72713e+07	1.69209e+07	5.13853
India_Uttar Pradesh	India	100	IN.UP	IND	Southern Asia		Asia	2	2.82588e+06	0.499185	56.5609	2.53088e+08	2.2049e+07	2.42436
India_Uttar Pradesh	India	100	IN.UP	IND	Southern Asia		Asia	4	4.88952e+06	0.990332	93.075	4.55092e+08	3.5337e+07	1.90414
India_Uttaranchal	India	100	IN.UT	IND	Southern Asia		Asia	1	28408.7	0.219798	27.735	787913	341431	2.97088
India_Uttaranchal	India	100	IN.UT	IND	Southern Asia		Asia	2	158551	0.176723	86.5781	1.89593e+07	1.4004e+06	2.74438
India_Uttaranchal	India	100	IN.UT	IND	Southern Asia		Asia	3	10897.1	0.804474	175.786	1.91555e+06	143266	3.57133
India_Uttaranchal	India	100	IN.UT	IND	Southern Asia		Asia	4	186946	0.759263	146.83	2.74493e+07	2.03126e+06	2.86277
India_West Bengal	India	100	IN.WB	IND	Southern Asia		Asia	1	77752.1	0.123946	16.0749	1.24986e+06	792077	2.51819
India_West Bengal	India	100	IN.WB	IND	Southern Asia		Asia	2	4.95245e+06	0.250262	95.8415	6.3808e+08	6.60935e+07	4.14668
India_West Bengal	India	100	IN.WB	IND	Southern Asia		Asia	4	306297	0.960838	139.881	4.28453e+07	3.35405e+06	2.88511
Indonesia	Indonesia	101	IDN	IDN	South-Eastern Asia		Asia	1	3.35149e+06	0.100072	128.131	429429001	5.36185e+07	3.95467
Indonesia	Indonesia	101	IDN	IDN	South-Eastern Asia		Asia	2	9.55401e+06	0.400232	112.61	1391157571	1.64855e+08	5.36138
Iran	Iran	102	IRN	IRN	Southern Asia		Asia	1	159505	0.776932	139.187	2.2201e+07	2.7523e+06	4.26535
Iran	Iran	102	IRN	IRN	Southern Asia		Asia	2	471643	0.999548	162.947	9.24171e+07	5.38354e+06	3.54663
Iran	Iran	102	IRN	IRN	Southern Asia		Asia	3	5.38452e+06	0.371583	148.444	7.99297e+08	5.51253e+07	2.781
Iran	Iran	102	IRN	IRN	Southern Asia		Asia	4	1.05391e+06	0.635725	76.2498	8.03607e+07	6.79238e+06	1.69806
Iraq	Iraq	103	IRQ	IRQ	Western Asia		Asia	1	72855.2	0.793608	119.505	8.70655e+06	540065	1.83239
Iraq	Iraq	103	IRQ	IRQ	Western Asia		Asia	2	125498	1	0.0692526	4.15011e+06	358252	0.886981
Iraq	Iraq	103	IRQ	IRQ	Western Asia		Asia	3	82738.7	0.680052	137.81	1.14022e+07	796694	2.61565
Iraq	Iraq	103	IRQ	IRQ	Western Asia		Asia	4	1.47241e+06	0.964142	101.1	1.4886e+08	1.30129e+07	2.32853
Ireland	Ireland	104	IRL	IRL	Northern Europe		Europe	3	273288	0	163.994	4.48176e+07	4.60659e+06	4.57884
Israel	Israel	105	ISR	ISR	Western Asia		Asia	1	8286.93	0.980236	178.341	1.4779e+06	293003	8.73999
Israel	Israel	105	ISR	ISR	Western Asia		Asia	2	2821.91	1	63.0721	271107	28688.7	3.15885
Israel	Israel	105	ISR	ISR	Western Asia		Asia	4	162043	0.104251	107.434	1.74089e+07	1.2564e+06	2.04285
Italy	Italy	106	ITA	ITA	Southern Europe		Europe	1	1.30652e+06	0.597423	190.912	2.49431e+08	4.41746e+07	8.35773
Italy	Italy	106	ITA	ITA	Southern Europe		Europe	2	217424	0.990794	135.713	3.66824e+07	3.78848e+06	5.414
Italy	Italy	106	ITA	ITA	Southern Europe		Europe	3	1.33569e+06	0.131782	171.984	2.29718e+08	2.09775e+07	4.26622
Italy	Italy	106	ITA	ITA	Southern Europe		Europe	4	331645	0.26612	70.0359	2.3227e+07	2.30773e+06	1.83336
Jamaica	Jamaica	109	JAM	JAM	Caribbean		Latin America	1	1802.12	0	74.0248	133401	38035	5.21715
Japan	Japan	110	JPN	JPN	Eastern Asia		Asia	1	99035.4	0.0884849	129.77	1.28518e+07	2.13099e+06	5.31892
Japan	Japan	110	JPN	JPN	Eastern Asia		Asia	2	1.14965e+06	1	55.2234	101426415	1.18694e+07	3.20792
Japan	Japan	110	JPN	JPN	Eastern Asia		Asia	3	211375	0.666299	97.2459	2.05554e+07	1.89672e+06	2.43751
Japan	Japan	110	JPN	JPN	Eastern Asia		Asia	4	8301.23	0.112359	110.732	919214	49613.6	1.57469
Jordan	Jordan	112	JOR	JOR	Western Asia		Asia	1	1100.69	0.295058	18.2622	20101.1	4182.13	0.939211
Jordan	Jordan	112	JOR	JOR	Western Asia		Asia	3	1045.68	0	41.4983	43394.1	1733.27	0.450258
Jordan	Jordan	112	JOR	JOR	Western Asia		Asia	4	28307.5	0.370562	42.6475	1.20724e+06	103736	0.965524
Kazakhstan	Kazakhstan	108	KAZ	KAZ	Central Asia		Asia	1	390060	0.915424	191.879	7.48442e+07	1.20357e+07	7.62733
Kazakhstan	Kazakhstan	108	KAZ	KAZ	Central Asia		Asia	2	115227	0.999705	1.36103	3.95933e+06	636004	1.715
Kazakhstan	Kazakhstan	108	KAZ	KAZ	Central Asia		Asia	3	368695	0.288611	54.5632	2.01172e+07	1.55145e+06	1.14306
Kazakhstan	Kazakhstan	108	KAZ	KAZ	Central Asia		Asia	4	9.87943e+06	0.0163055	1.42238	1.40523e+07	3.62621e+07	0.967068
Kenya	Kenya	114	KEN	KEN	Eastern Africa	SSA	Africa	1	1.52847e+06	0.00296365	135.982	207844199	2.3592e+07	3.8154
Kenya	Kenya	114	KEN	KEN	Eastern Africa	SSA	Africa	2	13994	0.965873	23.1972	786421	168657	3.74478
Kenya	Kenya	114	KEN	KEN	Eastern Africa	SSA	Africa	4	165271	0	10.6738	1.76407e+06	509849	0.812793
Kosovo	Kosovo	999	XKX	XKX	Southern Europe		Europe	1	124127	0.0430168	121.825	1.51217e+07	2.20413e+06	4.3894
Kosovo	Kosovo	999	XKX	XKX	Southern Europe		Europe	3	85173	0	42.9225	3.65584e+06	689242	2.1982
Kyrgyzstan	Kyrgyzstan	113	KGZ	KGZ	Central Asia		Asia	1	109869	0.999956	136.974	1.50493e+07	2.07905e+06	4.67757
Kyrgyzstan	Kyrgyzstan	113	KGZ	KGZ	Central Asia		Asia	2	14437.5	0.81858	9.11481	608032	65449	1.40855
Kyrgyzstan	Kyrgyzstan	113	KGZ	KGZ	Central Asia		Asia	3	130686	0.79683	194.29	2.5391e+07	1.8752e+06	3.89776
Kyrgyzstan	Kyrgyzstan	113	KGZ	KGZ	Central Asia		Asia	4	282712	0.487422	5.17046	1.46175e+06	570169	0.531368
Laos	Laos	120	LAO	LAO	South-Eastern Asia		Asia	1	54209.2	0.0112878	170.584	9.24722e+06	1.44142e+06	6.57281
Laos	Laos	120	LAO	LAO	South-Eastern Asia		Asia	2	518672	0.239374	20.1028	2.75429e+07	4.80437e+06	2.87809
Laos	Laos	120	LAO	LAO	South-Eastern Asia		Asia	4	1437.49	0.400138	13.9258	20018.2	6594.41	1.20867
Latvia	Latvia	119	LVA	LVA	Northern Europe		Europe	1	2751.78	0.00883819	61.793	170041	40105.3	3.60264
Latvia	Latvia	119	LVA	LVA	Northern Europe		Europe	3	330388	0	124.182	4.10284e+07	3.71548e+06	3.05483
Lebanon	Lebanon	121	LBN	LBN	Western Asia		Asia	3	8431.68	0.030303	106.49	897885	39381	1.26873
Lebanon	Lebanon	121	LBN	LBN	Western Asia		Asia	4	23408.8	0.0549604	110.88	2.59556e+06	128869	1.45046
Lesotho	Lesotho	122	LSO	LSO	Southern Africa	SSA	Africa	1	123052	0.000861054	31.5389	3.88094e+06	1.55325e+06	3.12021
Lesotho	Lesotho	122	LSO	LSO	Southern Africa	SSA	Africa	3	11843.9	0	40.3818	478277	51387.2	1.17858
Lesotho	Lesotho	122	LSO	LSO	Southern Africa	SSA	Africa	4	11059.8	0.0242652	37.29	412418	64544.4	1.53762
Liberia	Liberia	123	LBR	LBR	Western Africa	SSA	Africa	1	2648.38	0	92.7604	245665	64076	5.98064
Liberia	Liberia	123	LBR	LBR	Western Africa	SSA	Africa	2	125484	7.27e-05	154.417	2.35179e+07	2.24804e+06	5.56643
Libya	Libya	124	LBY	LBY	Northern Africa		Africa	4	249151	0.280747	72.8663	1.81547e+07	2.0444e+06	2.16192
Lithuania	Lithuania	126	LTU	LTU	Northern Europe		Europe	1	13730.7	0.00857213	35.1919	483209	164473	2.96098
Lithuania	Lithuania	126	LTU	LTU	Northern Europe		Europe	3	877117	0	21.0205	1.84375e+07	5.57132e+06	1.72543
Luxembourg	Luxembourg	256	LUX	LUX	Western Europe		Europe	1	5165.24	0.000117166	117.286	605812	123387	5.90489
Luxembourg	Luxembourg	256	LUX	LUX	Western Europe		Europe	3	11783.6	0	122.835	1.44744e+06	82739.8	1.90736
Macedonia	Macedonia	154	MKD	MKD	Southern Europe		Europe	1	55226.6	0.0655657	54.7141	3.02168e+06	593254	2.65537
Macedonia	Macedonia	154	MKD	MKD	Southern Europe		Europe	2	2792.9	0.911534	1.63073	96720	15646.6	1.74071
Macedonia	Macedonia	154	MKD	MKD	Southern Europe		Europe	3	168896	0	59.2226	1.00025e+07	1.40902e+06	2.26618
Madagascar	Madagascar	129	MDG	MDG	Eastern Africa	SSA	Africa	1	123906	0	128.56	1.59294e+07	2.81419e+06	5.61427
Madagascar	Madagascar	129	MDG	MDG	Eastern Africa	SSA	Africa	2	530043	1	0.0167713	1.75003e+07	5.26262e+06	3.08498
Malawi	Malawi	130	MWI	MWI	Eastern Africa	SSA	Africa	1	674810	9.49e-05	68.9017	4.64956e+07	1.48762e+07	5.44933
Malawi	Malawi	130	MWI	MWI	Eastern Africa	SSA	Africa	2	25517.2	0.106488	118.321	3.8613e+06	533983	6.50213
Malawi	Malawi	130	MWI	MWI	Eastern Africa	SSA	Africa	4	1827.86	0	48.8866	89357.9	11227.5	1.61836
Malaysia	Malaysia	131	MYS	MYS	South-Eastern Asia		Asia	1	25485.3	0.000334499	48.6852	1.24076e+06	444102	4.30749
Malaysia	Malaysia	131	MYS	MYS	South-Eastern Asia		Asia	2	489546	0.443858	153.455	9.12784e+07	8.65153e+06	5.49112
Mali	Mali	133	MLI	MLI	Western Africa	SSA	Africa	1	150596	0.005378	130.617	1.96703e+07	3.46755e+06	5.69171
Mali	Mali	133	MLI	MLI	Western Africa	SSA	Africa	2	216829	0.325905	9.25951	9.16309e+06	1.81186e+06	2.59638
Mali	Mali	133	MLI	MLI	Western Africa	SSA	Africa	4	2995.65	0.900215	101.446	303895	17183.9	1.51136
Mauritania	Mauritania	136	MRT	MRT	Western Africa	SSA	Africa	1	8605.74	0.0654257	55.1986	475025	58135.8	1.66989
Mauritania	Mauritania	136	MRT	MRT	Western Africa	SSA	Africa	2	12348.4	0.847007	11.1121	544713	111753	2.81196
Mexico	Mexico	138	MEX	MEX	Central America		Latin America	1	7.3434e+06	0.20094	185.89	1365060712	2.34237e+08	7.88481
Mexico	Mexico	138	MEX	MEX	Central America		Latin America	2	73007.8	0.823842	133.397	1.21483e+07	1.49296e+06	6.3539
Mexico	Mexico	138	MEX	MEX	Central America		Latin America	3	4315.41	0.875993	190.602	822528	77702.5	4.89113
Mexico	Mexico	138	MEX	MEX	Central America		Latin America	4	903660	0.801815	182.259	1.64701e+08	1.24146e+07	3.61962
Moldova	Moldova	146	MDA	MDA	Eastern Europe		Europe	1	512124	0.138604	83.425	4.2724e+07	8.09789e+06	3.90867
Moldova	Moldova	146	MDA	MDA	Eastern Europe		Europe	3	473446	0.0685592	141.119	6.68124e+07	7.10687e+06	4.0776
Mongolia	Mongolia	141	MNG	MNG	Eastern Asia		Asia	1	2661.52	0.126141	18.6587	49660.5	14223.8	1.32105
Mongolia	Mongolia	141	MNG	MNG	Eastern Asia		Asia	4	283685	0.000696743	7.25586	2.05838e+06	662861	0.615633
Montenegro	Montenegro	273	MNE	MNE	Eastern Europe		Europe	1	108504	0.0182192	96.1616	1.04339e+07	1.45409e+06	3.31269
Montenegro	Montenegro	273	MNE	MNE	Eastern Europe		Europe	3	75861.3	0.00911976	71.1578	5.39812e+06	571478	2.04633
Morocco	Morocco	143	MAR	MAR	Northern Africa		Africa	1	242681	0.52496	20.2682	4.91871e+06	1.6091e+06	1.639
Morocco	Morocco	143	MAR	MAR	Northern Africa		Africa	2	6178.56	0.999874	15.6998	300895	53858.4	2.70849
Morocco	Morocco	143	MAR	MAR	Northern Africa		Africa	3	392861	0.00588001	20.8419	8.18798e+06	1.7296e+06	1.19592
Morocco	Morocco	143	MAR	MAR	Northern Africa		Africa	4	4.26902e+06	0.0978152	30.9696	1.3221e+08	2.77924e+07	1.71527
Mozambique	Mozambique	144	MOZ	MOZ	Eastern Africa	SSA	Africa	1	935423	0.00464469	175.243	1.63926e+08	26736159	7.06519
Mozambique	Mozambique	144	MOZ	MOZ	Eastern Africa	SSA	Africa	2	75105.8	0.0558036	4.43655	2.8117e+06	875349	3.62134
Myanmar	Myanmar	28	MMR	MMR	South-Eastern Asia		Asia	1	227300	0.0345955	43.6658	9.92525e+06	1.56585e+06	1.70288
Myanmar	Myanmar	28	MMR	MMR	South-Eastern Asia		Asia	2	5.35445e+06	0.181239	19.2384	2.79708e+08	5.42481e+07	3.14797
Myanmar	Myanmar	28	MMR	MMR	South-Eastern Asia		Asia	3	1375.19	0.200718	128.838	177177	7365.21	1.45485
Myanmar	Myanmar	28	MMR	MMR	South-Eastern Asia		Asia	4	78833.8	0.437885	17.8025	1.40344e+06	306829	1.02546
Namibia	Namibia	147	NAM	NAM	Southern Africa	SSA	Africa	1	27413.2	0.0597877	14.0293	384588	180766	1.63001
Nepal	Nepal	149	NPL	NPL	Southern Asia		Asia	1	703839	0.0655399	158.068	1.11255e+08	1.93195e+07	6.78508
Nepal	Nepal	149	NPL	NPL	Southern Asia		Asia	2	1.36612e+06	0.29839	17.6171	6.91493e+07	1.29217e+07	2.93895
Nepal	Nepal	149	NPL	NPL	Southern Asia		Asia	4	393593	0.978518	180.72	7.11299e+07	5.18662e+06	3.47195
Netherlands	Netherlands	150	NLD	NLD	Western Europe		Europe	1	190602	0.0431173	67.9003	1.29419e+07	4.00095e+06	5.18882
Netherlands	Netherlands	150	NLD	NLD	Western Europe		Europe	3	130539	0	80.6397	1.05266e+07	1.13711e+06	2.36625
New Zealand	New Zealand	156	NZL	NZL	Oceania		Oceania	1	23635	0.603792	102.781	2.42924e+06	466990	4.88411
New Zealand	New Zealand	156	NZL	NZL	Oceania		Oceania	3	85677.9	0	97.6132	8.36329e+06	602251	1.90944
New Zealand	New Zealand	156	NZL	NZL	Oceania		Oceania	4	20468.2	0	137.103	2.80626e+06	256934	3.30733
Nicaragua	Nicaragua	157	NIC	NIC	Central America		Latin America	1	286185	0.0164495	37.3886	1.07001e+07	3.58407e+06	3.09573
Nicaragua	Nicaragua	157	NIC	NIC	Central America		Latin America	2	67156.2	0.159984	6.8052	2.67317e+06	787039	3.64142
Niger	Niger	158	NER	NER	Western Africa	SSA	Africa	1	35105.4	0.0165855	107.27	3.76576e+06	663789	4.67401
Niger	Niger	158	NER	NER	Western Africa	SSA	Africa	2	33273.8	0.367882	1.45721	1.14652e+06	197920	1.8482
Niger	Niger	158	NER	NER	Western Africa	SSA	Africa	4	4499.6	0.866984	19.4186	87376.1	11502.2	0.673512
Nigeria	Nigeria	159	NGA	NGA	Western Africa	SSA	Africa	1	3.6658e+06	0.00473654	135.92	4.98255e+08	8.22552e+07	5.54661
Nigeria	Nigeria	159	NGA	NGA	Western Africa	SSA	Africa	2	2.0541e+06	0.00232692	14.5147	9.76002e+07	2.08372e+07	3.15194
Nigeria	Nigeria	159	NGA	NGA	Western Africa	SSA	Africa	4	23890.8	0.494499	48.4445	1.15738e+06	106235	1.17159
North Korea	North Korea	116	PRK	PRK	Eastern Asia		Asia	1	490581	0.604366	142.957	7.01321e+07	1.07418e+07	5.41249
North Korea	North Korea	116	PRK	PRK	Eastern Asia		Asia	2	529835	0.669781	119.807	8.09623e+07	6.17532e+06	3.62143
North Korea	North Korea	116	PRK	PRK	Eastern Asia		Asia	3	118285	0.442252	102.301	12100673	1.14806e+06	2.63652
North Korea	North Korea	116	PRK	PRK	Eastern Asia		Asia	4	40210.6	0.3955	45.7065	1.83789e+06	351983	2.30631
Norway	Norway	162	NOR	NOR	Northern Europe		Europe	3	54453.9	0.0407179	154.294	8.40194e+06	256491	1.2795
Pakistan	Pakistan	165	PAK	PAK	Southern Asia		Asia	1	951804	0.426232	122.231	1.1634e+08	1.46063e+07	3.79337
Pakistan	Pakistan	165	PAK	PAK	Southern Asia		Asia	2	2.93162e+06	0.99985	66.8621	2.92757e+08	2.9295e+07	3.1049
Pakistan	Pakistan	165	PAK	PAK	Southern Asia		Asia	3	175639	0.954698	154.973	2.72193e+07	2.04163e+06	3.15757
Pakistan	Pakistan	165	PAK	PAK	Southern Asia		Asia	4	6.60963e+06	0.868866	123.395	8.15596e+08	5.11207e+07	2.03777
Palestina	Palestina	299	PSE	PSE	Western Asia		Asia	1	1586.08	0.339572	200	317216	23021.5	3.58791
Palestina	Palestina	299	PSE	PSE	Western Asia		Asia	4	20162.3	0.0129658	45.3052	913457	93827.3	1.2261
Panama	Panama	166	PAN	PAN	Central America		Latin America	1	57846.3	0	50.3967	2.91526e+06	651142	2.78248
Panama	Panama	166	PAN	PAN	Central America		Latin America	2	63279.9	0.0863168	54.5712	5.54149e+06	637906	3.13222
Papua New Guinea	Papua New Guinea	168	PNG	PNG	Oceania		Oceania	1	1293.08	0	10.2666	13275.6	15812	3.02268
Paraguay	Paraguay	169	PRY	PRY	South America		Latin America	1	365655	0.000410035	22.6491	8.28175e+06	5.4722e+06	3.69933
Paraguay	Paraguay	169	PRY	PRY	South America		Latin America	2	32138	0.644516	53.9852	2.79553e+06	535096	5.17337
Paraguay	Paraguay	169	PRY	PRY	South America		Latin America	4	109419	0	30.8812	3.37899e+06	727433	1.75161
Peru	Peru	170	PER	PER	South America		Latin America	1	357515	0.185771	120.848	4.3205e+07	4.34283e+06	3.00269
Peru	Peru	170	PER	PER	South America		Latin America	2	170462	0.673301	33.6873	1.13677e+07	1.05828e+06	1.92901
Peru	Peru	170	PER	PER	South America		Latin America	4	109780	0.35899	107.581	1.18102e+07	1.0836e+06	2.60066
Philippines	Philippines	171	PHL	PHL	South-Eastern Asia		Asia	1	2.54503e+06	0	142.309	3.62181e+08	4.83722e+07	4.69825
Philippines	Philippines	171	PHL	PHL	South-Eastern Asia		Asia	2	2.88383e+06	0.312408	164.576	5.69776e+08	5.45165e+07	5.8738
Poland	Poland	173	POL	POL	Eastern Europe		Europe	1	359121	0.023814	125.823	4.51858e+07	8.70474e+06	5.99167
Poland	Poland	173	POL	POL	Eastern Europe		Europe	3	5.66196e+06	0.00157277	135.326	7.66209e+08	9.0324e+07	4.33344
Portugal	Portugal	174	PRT	PRT	Southern Europe		Europe	1	246672	0.754845	199.858	4.92994e+07	8.58131e+06	8.59936
Portugal	Portugal	174	PRT	PRT	Southern Europe		Europe	2	24842.9	0.97774	67.0534	2.48562e+06	333025	4.1652
Portugal	Portugal	174	PRT	PRT	Southern Europe		Europe	3	44115.7	0.0315263	50.7845	2.24039e+06	383075	2.35878
Portugal	Portugal	174	PRT	PRT	Southern Europe		Europe	4	215185	0.0905053	63.1889	1.35973e+07	1.4396e+06	1.76265
Republic of Congo	Republic of Congo	46	COG	COG	Middle Africa	SSA	Africa	1	12065.8	0	13.3507	161086	108622	2.22534
Republic of Congo	Republic of Congo	46	COG	COG	Middle Africa	SSA	Africa	2	2004.31	0	27.0388	120337	20153.1	3.12418
Romania	Romania	183	ROU	ROU	Eastern Europe		Europe	1	3.01584e+06	0.0341353	89.298	2.69308e+08	4.28673e+07	3.51359
Romania	Romania	183	ROU	ROU	Eastern Europe		Europe	2	1695.32	0.826655	65.3484	166732	20473.5	3.75233
Romania	Romania	183	ROU	ROU	Eastern Europe		Europe	3	2.49849e+06	0.0849483	120.714	3.01603e+08	3.90637e+07	4.2471
Russia_Adygey	Russia	185	RU.AD	RUS	Eastern Europe		Europe	1	3576.88	0	89.7733	321109	72100.1	4.98269
Russia_Adygey	Russia	185	RU.AD	RUS	Eastern Europe		Europe	3	30298.1	0	10.1543	307655	169286	1.51776
Russia_Aga Buryat	Russia				Eastern Europe		Europe	1	6512.33	0.017313	72.5872	472712	71798.7	2.72529
Russia_Aga Buryat	Russia				Eastern Europe		Europe	4	54040.5	0	28.7946	1.55607e+06	218162	1.06364
Russia_Altay	Russia	185	RU.AL	RUS	Eastern Europe		Europe	1	220692	0.127886	81.7384	1.8039e+07	3.13759e+06	3.51433
Russia_Altay	Russia	185	RU.AL	RUS	Eastern Europe		Europe	4	1.24253e+06	0.00300108	50.3515	6.25631e+07	8.55417e+06	1.81387
Russia_Amur	Russia	185	RU.AM	RUS	Eastern Europe		Europe	1	43691.8	0.0654613	68.518	2.99367e+06	653474	3.6971
Russia_Amur	Russia	185	RU.AM	RUS	Eastern Europe		Europe	2	1184.49	0.96168	5.08637	45112.8	7647.23	2.00602
Russia_Amur	Russia	185	RU.AM	RUS	Eastern Europe		Europe	4	301640	0.00330365	37.5435	1.13246e+07	1.46945e+06	1.28352
Russia_Arkhangel'sk	Russia	185	RU.AR	RUS	Eastern Europe		Europe	1	11833.1	0.0199022	24.0372	284433	73572.6	1.53692
Russia_Arkhangel'sk	Russia	185	RU.AR	RUS	Eastern Europe		Europe	4	39377.3	0	30.4568	1.19931e+06	212679	1.42303
Russia_Astrakhan'	Russia	185	RU.AS	RUS	Eastern Europe		Europe	1	13369.2	0.609778	60.991	815399	202554	3.74516
Russia_Astrakhan'	Russia	185	RU.AS	RUS	Eastern Europe		Europe	2	4898.42	1	10.5726	213437	35983.5	2.28248
Russia_Astrakhan'	Russia	185	RU.AS	RUS	Eastern Europe		Europe	3	57378.7	0.112242	48.6235	2.78996e+06	240231	1.1373
Russia_Astrakhan'	Russia	185	RU.AS	RUS	Eastern Europe		Europe	4	5336.7	0	34.5347	184301	19133.5	0.944623
Russia_Bashkortostan	Russia	185	RU.BK	RUS	Eastern Europe		Europe	1	163442	0.0885877	84.739	1.38499e+07	2.41394e+06	3.65086
Russia_Bashkortostan	Russia	185	RU.BK	RUS	Eastern Europe		Europe	4	2.40294e+06	0.00284567	89.5103	215087640	2.54299e+07	2.78829
Russia_Belgorod	Russia	185	RU.BL	RUS	Eastern Europe		Europe	1	52098	0.228028	80.6904	4.2038e+06	1.08412e+06	5.14388
Russia_Belgorod	Russia	185	RU.BL	RUS	Eastern Europe		Europe	3	367332	0.0042763	20.2314	7.43164e+06	1.67299e+06	1.23718
Russia_Bryansk	Russia	185	RU.BR	RUS	Eastern Europe		Europe	1	47088.3	0.0494628	132.875	6.25685e+06	1.12965e+06	5.93014
Russia_Bryansk	Russia	185	RU.BR	RUS	Eastern Europe		Europe	3	145546	0.00130021	98.2986	1.4307e+07	787907	1.47052
Russia_Buryat	Russia	185	RU.BU	RUS	Eastern Europe		Europe	1	29169	0.297247	36.5899	1.06729e+06	296320	2.51114
Russia_Buryat	Russia	185	RU.BU	RUS	Eastern Europe		Europe	2	2669.03	1	8.33849	110334	11415.7	1.32896
Russia_Buryat	Russia	185	RU.BU	RUS	Eastern Europe		Europe	4	248968	0.0015878	14.8918	3.70759e+06	764908	0.809473
Russia_Chechnya	Russia	185	RU.CN	RUS	Eastern Europe		Europe	1	12391	0.454378	81.9181	1.01505e+06	227138	4.53122
Russia_Chechnya	Russia	185	RU.CN	RUS	Eastern Europe		Europe	3	66764.6	0.306177	99.0655	6.61407e+06	725852	2.95324
Russia_Chechnya	Russia	185	RU.CN	RUS	Eastern Europe		Europe	4	5220.65	0	51.3449	268054	24563.4	1.23965
Russia_Chelyabinsk	Russia	185	RU.CL	RUS	Eastern Europe		Europe	1	92466.8	0.228612	31.3675	2.90045e+06	1.00669e+06	2.69118
Russia_Chelyabinsk	Russia	185	RU.CL	RUS	Eastern Europe		Europe	4	793248	0	74.0458	5.87366e+07	7.25148e+06	2.40854
Russia_Chita	Russia				Eastern Europe		Europe	1	59459.6	0.0461016	53.7344	3.19503e+06	569894	2.36921
Russia_Chita	Russia				Eastern Europe		Europe	4	499143	0	33.0656	1.65045e+07	2.18855e+06	1.15523
Russia_Chuvash	Russia	185	RU.CV	RUS	Eastern Europe		Europe	1	27197.6	0.200406	96.0826	2.61321e+06	520203	4.72797
Russia_Chuvash	Russia	185	RU.CV	RUS	Eastern Europe		Europe	4	176100	0.00397681	85.0415	1.49758e+07	1.41617e+06	2.11881
Russia_City of St. Petersburg	Russia	185	RU.SP	RUS	Eastern Europe		Europe	1	2001.36	0.268268	129.801	259780	40248.6	4.97116
Russia_Dagestan	Russia	185	RU.DA	RUS	Eastern Europe		Europe	1	26159.1	0.55445	107.896	2.82245e+06	545218	5.15205
Russia_Dagestan	Russia	185	RU.DA	RUS	Eastern Europe		Europe	2	4462.53	1	9.16894	188180	39972	2.78314
Russia_Dagestan	Russia	185	RU.DA	RUS	Eastern Europe		Europe	3	80876.8	0.623516	12.2773	992947	546951	1.83705
Russia_Dagestan	Russia	185	RU.DA	RUS	Eastern Europe		Europe	4	31630.4	0.0290486	90.5494	2.86412e+06	180921	1.50702
Russia_Gorno-Altay	Russia	185	RU.GA	RUS	Eastern Europe		Europe	4	108028	0	33.4	3.60816e+06	326796	0.797031
Russia_Ingush	Russia	185	RU.IN	RUS	Eastern Europe		Europe	1	2770.13	0.440655	116.997	324098	78165.7	6.97507
Russia_Ingush	Russia	185	RU.IN	RUS	Eastern Europe		Europe	2	1160.48	1	5.41725	44582.4	9746.85	2.60969
Russia_Ingush	Russia	185	RU.IN	RUS	Eastern Europe		Europe	3	20488.2	0.340659	16.3465	334910	176741	2.34332
Russia_Irkutsk	Russia	185	RU.IK	RUS	Eastern Europe		Europe	1	37144.6	0.27387	95.9315	3.56334e+06	417862	2.78081
Russia_Irkutsk	Russia	185	RU.IK	RUS	Eastern Europe		Europe	4	4835.76	0	89.9591	435021	29787.4	1.62295
Russia_Ivanovo	Russia	185	RU.IV	RUS	Eastern Europe		Europe	1	22280.2	0.10496	47.2022	1.05168e+06	342700	3.80214
Russia_Kabardin-Balkar	Russia	185	RU.KB	RUS	Eastern Europe		Europe	1	22150.4	0.751264	107.287	2.37644e+06	600616	6.70268
Russia_Kabardin-Balkar	Russia	185	RU.KB	RUS	Eastern Europe		Europe	2	11213.2	1	12.2577	507482	101545	2.81378
Russia_Kabardin-Balkar	Russia	185	RU.KB	RUS	Eastern Europe		Europe	3	101449	0.193705	84.2088	8.54291e+06	948483	2.53968
Russia_Kabardin-Balkar	Russia	185	RU.KB	RUS	Eastern Europe		Europe	4	10807	0	10.74	116067	35508	0.865681
Russia_Kaliningrad	Russia	185	RU.KN	RUS	Eastern Europe		Europe	1	8849.4	0.0413823	123.186	1.09012e+06	202550	5.65785
Russia_Kaliningrad	Russia	185	RU.KN	RUS	Eastern Europe		Europe	3	84325.8	0	35.7695	3.01629e+06	454268	1.46335
Russia_Kalmyk	Russia	185	RU.KL	RUS	Eastern Europe		Europe	1	27735.2	0.0454369	68.7686	1.90731e+06	287808	2.5651
Russia_Kalmyk	Russia	185	RU.KL	RUS	Eastern Europe		Europe	3	229424	0.00464112	91.5689	2.10081e+07	1.75428e+06	2.07709
Russia_Kaluga	Russia	185	RU.KG	RUS	Eastern Europe		Europe	1	27562.3	0.140213	71.4244	1.96862e+06	522927	4.68985
Russia_Kaluga	Russia	185	RU.KG	RUS	Eastern Europe		Europe	3	138908	0	9.21841	1.28051e+06	271906	0.531725
Russia_Karachay-Cherkess	Russia	185	RU.KC	RUS	Eastern Europe		Europe	1	6872.07	0.147362	145.958	1.00303e+06	83309.1	2.99666
Russia_Karachay-Cherkess	Russia	185	RU.KC	RUS	Eastern Europe		Europe	2	1911.75	1	9.65973	81554.9	15268.7	2.4816
Russia_Karachay-Cherkess	Russia	185	RU.KC	RUS	Eastern Europe		Europe	3	20627.2	0.0107341	12.5609	259096	140433	1.84938
Russia_Karachay-Cherkess	Russia	185	RU.KC	RUS	Eastern Europe		Europe	4	1801.16	0	56.2854	101379	8037.56	1.17573
Russia_Karelia	Russia	185	RU.KI	RUS	Eastern Europe		Europe	1	2869.3	0.000450197	8.35369	23969.3	14140.3	1.21819
Russia_Kemerovo	Russia	185	RU.KE	RUS	Eastern Europe		Europe	1	46539.2	0.12325	94.2837	4.38789e+06	808549	4.29457
Russia_Kemerovo	Russia	185	RU.KE	RUS	Eastern Europe		Europe	4	296621	0	43.2191	1.28197e+07	1.81498e+06	1.61215
Russia_Khabarovsk	Russia	185	RU.KH	RUS	Eastern Europe		Europe	1	3906.23	0.211714	19.4557	75998.4	44087.6	2.78991
Russia_Khabarovsk	Russia	185	RU.KH	RUS	Eastern Europe		Europe	2	2724.51	0.966329	5.36848	104535	18933.9	2.1593
Russia_Khabarovsk	Russia	185	RU.KH	RUS	Eastern Europe		Europe	4	13492.3	0.139073	40.6067	547880	54957	1.07318
Russia_Khakass	Russia	185	RU.KK	RUS	Eastern Europe		Europe	1	21202.4	0.372406	44.0308	933558	286081	3.33531
Russia_Khakass	Russia	185	RU.KK	RUS	Eastern Europe		Europe	4	179611	0.0111328	30.246	5.43251e+06	866269	1.27074
Russia_Khanty-Mansiy	Russia	185	RU.KM	RUS	Eastern Europe		Europe	1	1127.65	0	47.5032	53566.9	6148.86	1.34789
Russia_Khanty-Mansiy	Russia	185	RU.KM	RUS	Eastern Europe		Europe	4	9602.35	0	106.027	1.01811e+06	77421	2.12431
Russia_Kirov	Russia	185	RU.KV	RUS	Eastern Europe		Europe	1	85231.9	0.0353981	110.056	9.38025e+06	1.64563e+06	4.77268
Russia_Kirov	Russia	185	RU.KV	RUS	Eastern Europe		Europe	4	498480	0.000339997	79.2343	3.94967e+07	3.88966e+06	2.05589
Russia_Komi	Russia	185	RU.KO	RUS	Eastern Europe		Europe	1	3145.46	0	47.8037	150365	16106.3	1.26574
Russia_Komi	Russia	185	RU.KO	RUS	Eastern Europe		Europe	4	13604.2	0	104.611	1.42315e+06	118289	2.2909
Russia_Komi-Permyak	Russia				Eastern Europe		Europe	1	6928.6	0.00363729	17.6153	122049	31678.3	1.13018
Russia_Komi-Permyak	Russia				Eastern Europe		Europe	4	44272	0	65.1047	2.88231e+06	317867	1.8917
Russia_Kostroma	Russia	185	RU.KT	RUS	Eastern Europe		Europe	1	21126.9	0.0346239	124.606	2.63254e+06	356552	4.17177
Russia_Kostroma	Russia	185	RU.KT	RUS	Eastern Europe		Europe	4	62992.1	0	51.0889	3.2182e+06	415161	1.73647
Russia_Krasnodar	Russia	185	RU.KD	RUS	Eastern Europe		Europe	1	144930	0.124919	109.656	1.58924e+07	2.92024e+06	4.98074
Russia_Krasnodar	Russia	185	RU.KD	RUS	Eastern Europe		Europe	2	43859.2	0.999996	11.7368	1.96212e+06	434028	3.07481
Russia_Krasnodar	Russia	185	RU.KD	RUS	Eastern Europe		Europe	3	1.37633e+06	0.0698845	111.935	1.5406e+08	1.54491e+07	3.04913
Russia_Krasnoyarsk	Russia	185	RU.KX	RUS	Eastern Europe		Europe	1	111775	0.0503142	112.775	1.26054e+07	1.67274e+06	3.69926
Russia_Krasnoyarsk	Russia	185	RU.KX	RUS	Eastern Europe		Europe	4	1.04998e+06	0.000343947	22.9696	2.41176e+07	5.34124e+06	1.34028
Russia_Kurgan	Russia	185	RU.KU	RUS	Eastern Europe		Europe	1	93669.8	0.0717329	51.5564	4.82928e+06	1.07255e+06	2.83042
Russia_Kurgan	Russia	185	RU.KU	RUS	Eastern Europe		Europe	4	939790	0.00018983	10.1065	9.49803e+06	4.29972e+06	1.20544
Russia_Kursk	Russia	185	RU.KS	RUS	Eastern Europe		Europe	1	67257.6	0.146667	122.11	8.21285e+06	1.63612e+06	6.0132
Russia_Kursk	Russia	185	RU.KS	RUS	Eastern Europe		Europe	3	495464	0.00387516	152.403	7.55102e+07	7.16505e+06	3.92829
Russia_Leningrad	Russia	185	RU.LN	RUS	Eastern Europe		Europe	1	14044.1	0.222894	86.9456	1.22107e+06	201939	3.55433
Russia_Lipetsk	Russia	185	RU.LP	RUS	Eastern Europe		Europe	1	49191.6	0.239793	52.4738	2.58127e+06	927774	4.66212
Russia_Lipetsk	Russia	185	RU.LP	RUS	Eastern Europe		Europe	3	358964	0.0182783	16.172	5.80517e+06	1.15232e+06	0.872008
Russia_Mariy-El	Russia	185	RU.ME	RUS	Eastern Europe		Europe	1	20395	0.141784	102.74	2.09539e+06	406994	4.93284
Russia_Mariy-El	Russia	185	RU.ME	RUS	Eastern Europe		Europe	4	104803	0	53.0321	5.55795e+06	706153	1.77525
Russia_Mordovia	Russia	185	RU.MR	RUS	Eastern Europe		Europe	1	40202.2	0.240728	112.121	4.50749e+06	855136	5.25797
Russia_Mordovia	Russia	185	RU.MR	RUS	Eastern Europe		Europe	3	86405.6	0.00830956	19.5395	1.68832e+06	163837	0.515071
Russia_Mordovia	Russia	185	RU.MR	RUS	Eastern Europe		Europe	4	56280.6	0.00637868	45.4301	2.55683e+06	395520	1.85159
Russia_Moskva	Russia	185	RU.MS	RUS	Eastern Europe		Europe	1	43871.2	0.530973	95.918	4.20804e+06	931157	5.24657
Russia_Moskva	Russia	185	RU.MS	RUS	Eastern Europe		Europe	2	3472.5	1	11.9566	156112	21885.3	1.95826
Russia_Moskva	Russia	185	RU.MS	RUS	Eastern Europe		Europe	3	91524.8	0.0441783	17.3935	1.59194e+06	241422	0.716531
Russia_Nizhegorod	Russia	185	RU.NZ	RUS	Eastern Europe		Europe	1	71673.8	0.0862948	99.8935	7.15974e+06	1.36764e+06	4.71675
Russia_Nizhegorod	Russia	185	RU.NZ	RUS	Eastern Europe		Europe	3	9309.16	0	91.4154	851000	33076.2	0.965165
Russia_Nizhegorod	Russia	185	RU.NZ	RUS	Eastern Europe		Europe	4	59358.4	0.00281712	81.6988	4.84951e+06	474980	2.10828
Russia_North Ossetia	Russia	185	RU.NO	RUS	Eastern Europe		Europe	1	5345.83	0.483159	29.1598	155883	56203.2	2.59883
Russia_North Ossetia	Russia	185	RU.NO	RUS	Eastern Europe		Europe	2	7498.45	1	8.49107	311119	67529.9	2.79825
Russia_North Ossetia	Russia	185	RU.NO	RUS	Eastern Europe		Europe	3	39625.6	0.420455	91.008	3.60624e+06	557338	3.82068
Russia_North Ossetia	Russia	185	RU.NO	RUS	Eastern Europe		Europe	4	9760.35	0	73.0861	713346	37171.8	1.00342
Russia_Novgorod	Russia	185	RU.NG	RUS	Eastern Europe		Europe	1	16876.6	0.0320158	60.6943	1.02431e+06	234302	3.43182
Russia_Novosibirsk	Russia	185	RU.NS	RUS	Eastern Europe		Europe	1	128918	0.056599	127.566	1.64455e+07	1.73021e+06	3.31756
Russia_Novosibirsk	Russia	185	RU.NS	RUS	Eastern Europe		Europe	2	1600.69	1	7.84664	65382.7	10834.5	2.10312
Russia_Novosibirsk	Russia	185	RU.NS	RUS	Eastern Europe		Europe	4	1.34931e+06	0.00468282	64.2171	8.66488e+07	9.94438e+06	1.94179
Russia_Omsk	Russia	185	RU.OM	RUS	Eastern Europe		Europe	1	135608	0.105397	93.412	1.26674e+07	1.72501e+06	3.14439
Russia_Omsk	Russia	185	RU.OM	RUS	Eastern Europe		Europe	2	1548.06	1	11.0341	68167.4	11145.1	2.23696
Russia_Omsk	Russia	185	RU.OM	RUS	Eastern Europe		Europe	4	1.48089e+06	0.00402438	54.9429	8.13644e+07	1.08985e+07	1.93902
Russia_Orel	Russia	185	RU.OL	RUS	Eastern Europe		Europe	1	56023.9	0.0477777	117.294	6.57127e+06	1.24304e+06	5.48458
Russia_Orel	Russia	185	RU.OL	RUS	Eastern Europe		Europe	3	356634	0.00105526	45.1504	1.61022e+07	1.40929e+06	1.07343
Russia_Orenburg	Russia	185	RU.OB	RUS	Eastern Europe		Europe	1	193243	0.105799	100.359	1.93936e+07	2.34105e+06	2.99461
Russia_Orenburg	Russia	185	RU.OB	RUS	Eastern Europe		Europe	4	2.3151e+06	0.0034412	42.9947	9.9537e+07	1.47237e+07	1.67565
Russia_Penza	Russia	185	RU.PZ	RUS	Eastern Europe		Europe	1	83499.4	0.191633	80.8525	6.75113e+06	1.5628e+06	4.62649
Russia_Penza	Russia	185	RU.PZ	RUS	Eastern Europe		Europe	3	416072	0.000439295	10.9281	4.54687e+06	919630	0.6004
Russia_Penza	Russia	185	RU.PZ	RUS	Eastern Europe		Europe	4	84873.4	0	88.0686	7.47468e+06	683978	2.12328
Russia_Perm'	Russia	185	RU.PE	RUS	Eastern Europe		Europe	1	56403	0.0608425	94.5976	5.33559e+06	924533	4.05185
Russia_Perm'	Russia	185	RU.PE	RUS	Eastern Europe		Europe	4	357150	0.000461836	73.3328	2.61908e+07	2.62816e+06	1.93882
Russia_Primor'ye	Russia	185	RU.PR	RUS	Eastern Europe		Europe	1	28819.6	0.192332	91.1785	2.62773e+06	526358	4.51467
Russia_Primor'ye	Russia	185	RU.PR	RUS	Eastern Europe		Europe	2	6127.44	0.758507	5.58894	236452	35949.8	1.82296
Russia_Primor'ye	Russia	185	RU.PR	RUS	Eastern Europe		Europe	4	70125.7	0.19199	47.2539	3.31372e+06	489184	1.83794
Russia_Pskov	Russia	185	RU.PS	RUS	Eastern Europe		Europe	1	29865.8	0.0313577	71.776	2.14365e+06	536739	4.44244
Russia_Pskov	Russia	185	RU.PS	RUS	Eastern Europe		Europe	3	23686.2	0	13.6799	324024	85957.3	0.985788
Russia_Rostov	Russia	185	RU.RO	RUS	Eastern Europe		Europe	1	187404	0.0865465	96.6519	1.81129e+07	2.62835e+06	3.46688
Russia_Rostov	Russia	185	RU.RO	RUS	Eastern Europe		Europe	2	1482.6	0.998729	12.0737	66826.4	12534.5	2.6269
Russia_Rostov	Russia	185	RU.RO	RUS	Eastern Europe		Europe	3	1.62573e+06	0.0521301	122.99	1.99949e+08	1.91532e+07	3.20029
Russia_Ryazan'	Russia	185	RU.RZ	RUS	Eastern Europe		Europe	1	54125.5	0.149042	94.9592	5.13971e+06	1.07975e+06	4.93124
Russia_Ryazan'	Russia	185	RU.RZ	RUS	Eastern Europe		Europe	3	318536	0.00284159	24.9747	7.95535e+06	919487	0.784122
Russia_Sakhalin	Russia	185	RU.SL	RUS	Eastern Europe		Europe	1	1683.79	0	76.8141	129339	4341.86	0.637411
Russia_Samara	Russia	185	RU.SA	RUS	Eastern Europe		Europe	1	97828.8	0.293256	92.2928	9.02889e+06	1.77715e+06	4.49046
Russia_Samara	Russia	185	RU.SA	RUS	Eastern Europe		Europe	2	7432.43	1	6.23765	291631	53732.2	2.24629
Russia_Samara	Russia	185	RU.SA	RUS	Eastern Europe		Europe	3	64175.7	0.172012	81.8133	5.25042e+06	264087	1.11782
Russia_Samara	Russia	185	RU.SA	RUS	Eastern Europe		Europe	4	657222	0.0282216	12.4351	8.17262e+06	3.70839e+06	1.48665
Russia_Saratov	Russia	185	RU.SR	RUS	Eastern Europe		Europe	1	211905	0.0767296	70.268	1.48901e+07	2.87856e+06	3.3579
Russia_Saratov	Russia	185	RU.SR	RUS	Eastern Europe		Europe	2	28372.8	1	18.2602	1.4544e+06	213285	2.33571
Russia_Saratov	Russia	185	RU.SR	RUS	Eastern Europe		Europe	3	1.521e+06	0.0181701	68.7572	1.0458e+08	1.1678e+07	2.08561
Russia_Saratov	Russia	185	RU.SR	RUS	Eastern Europe		Europe	4	207920	0.00273043	46.1235	9.58999e+06	1.39478e+06	1.76745
Russia_Smolensk	Russia	185	RU.SM	RUS	Eastern Europe		Europe	1	49205.7	0.0246076	119.111	5.86093e+06	1.08569e+06	5.45409
Russia_Smolensk	Russia	185	RU.SM	RUS	Eastern Europe		Europe	3	118800	0	12.4827	1.48294e+06	414248	0.947199
Russia_Stavropol'	Russia	185	RU.ST	RUS	Eastern Europe		Europe	1	128617	0.219123	117.49	1.51112e+07	2.17698e+06	4.18399
Russia_Stavropol'	Russia	185	RU.ST	RUS	Eastern Europe		Europe	2	14732.7	1	14.683	702498	132640	2.79739
Russia_Stavropol'	Russia	185	RU.ST	RUS	Eastern Europe		Europe	3	873511	0.102923	133.563	1.16668e+08	1.33845e+07	4.16228
Russia_Sverdlovsk	Russia	185	RU.SV	RUS	Eastern Europe		Europe	1	49166	0.167555	124.31	6.11185e+06	775776	3.90035
Russia_Sverdlovsk	Russia	185	RU.SV	RUS	Eastern Europe		Europe	4	309787	0.00110144	81.0175	2.50982e+07	2.42509e+06	2.06253
Russia_Tambov	Russia	185	RU.TB	RUS	Eastern Europe		Europe	1	80242.3	0.167343	68.9327	5.53132e+06	1.48522e+06	4.57531
Russia_Tambov	Russia	185	RU.TB	RUS	Eastern Europe		Europe	3	513037	0.000729359	11.0039	5.64541e+06	1.54164e+06	0.816264
Russia_Tatarstan	Russia	185	RU.TT	RUS	Eastern Europe		Europe	1	132181	0.283525	132.963	1.75752e+07	2.78733e+06	5.21255
Russia_Tatarstan	Russia	185	RU.TT	RUS	Eastern Europe		Europe	4	982922	0.00910986	65.0407	6.39299e+07	7.08715e+06	1.89972
Russia_Tomsk	Russia	185	RU.TO	RUS	Eastern Europe		Europe	1	22154.4	0.0401464	5.59233	123895	169921	1.89592
Russia_Tomsk	Russia	185	RU.TO	RUS	Eastern Europe		Europe	4	182949	0.000938684	64.0714	1.17218e+07	1.2593e+06	1.81357
Russia_Tula	Russia	185	RU.TL	RUS	Eastern Europe		Europe	1	46998	0.104516	92.4167	4.3434e+06	982126	5.1656
Russia_Tula	Russia	185	RU.TL	RUS	Eastern Europe		Europe	3	276764	0.0019496	10.0247	2.77446e+06	654518	0.642404
Russia_Tuva	Russia	185	RU.TU	RUS	Eastern Europe		Europe	1	11366.8	0.194769	45.972	522552	92507.2	2.01174
Russia_Tuva	Russia	185	RU.TU	RUS	Eastern Europe		Europe	4	120804	0.00160159	35.3735	4.27326e+06	408043	0.88994
Russia_Tver'	Russia	185	RU.TV	RUS	Eastern Europe		Europe	1	49074.8	0.0400703	117.38	5.76038e+06	983748	4.95517
Russia_Tyumen'	Russia	185	RU.TY	RUS	Eastern Europe		Europe	1	56856	0.0257303	46.1324	2.6229e+06	684570	2.97629
Russia_Tyumen'	Russia	185	RU.TY	RUS	Eastern Europe		Europe	4	453297	0	37.8079	1.71382e+07	2.52744e+06	1.46904
Russia_Udmurt	Russia	185	RU.UD	RUS	Eastern Europe		Europe	1	44120.4	0.221675	122.372	5.39909e+06	869860	4.87352
Russia_Udmurt	Russia	185	RU.UD	RUS	Eastern Europe		Europe	4	127698	0.0105278	51.6654	6.59758e+06	816580	1.68481
Russia_Ul'yanovsk	Russia	185	RU.UL	RUS	Eastern Europe		Europe	1	52046.7	0.111714	104.548	5.4414e+06	948181	4.5033
Russia_Ul'yanovsk	Russia	185	RU.UL	RUS	Eastern Europe		Europe	4	381690	0.000946261	69.659	2.65882e+07	2.96791e+06	2.04869
Russia_Ust-Orda Buryat	Russia				Eastern Europe		Europe	1	18109.1	0.368295	9.28567	168155	171021	2.33446
Russia_Ust-Orda Buryat	Russia				Eastern Europe		Europe	4	1105.34	0	48.8898	54040.1	5697.41	1.35805
Russia_Vladimir	Russia	185	RU.VL	RUS	Eastern Europe		Europe	1	19428.9	0.318678	86.0705	1.67225e+06	383375	4.87763
Russia_Vladimir	Russia	185	RU.VL	RUS	Eastern Europe		Europe	3	15378	0	54.4476	837298	49307.9	0.870988
Russia_Volgograd	Russia	185	RU.VG	RUS	Eastern Europe		Europe	1	190035	0.155282	104.655	1.98881e+07	2.81637e+06	3.66344
Russia_Volgograd	Russia	185	RU.VG	RUS	Eastern Europe		Europe	2	14683.9	1	9.89031	629799	111818	2.36608
Russia_Volgograd	Russia	185	RU.VG	RUS	Eastern Europe		Europe	3	1.40209e+06	0.00981443	8.99699	1.26146e+07	4.0894e+06	0.792284
Russia_Vologda	Russia	185	RU.VO	RUS	Eastern Europe		Europe	1	29384.5	0.0296982	50.7134	1.49019e+06	303997	2.55732
Russia_Vologda	Russia	185	RU.VO	RUS	Eastern Europe		Europe	4	94916.3	0	56.4633	5.35929e+06	572135	1.58816
Russia_Voronezh	Russia	185	RU.VR	RUS	Eastern Europe		Europe	1	106047	0.188657	134.399	1.42526e+07	1.77884e+06	4.14641
Russia_Voronezh	Russia	185	RU.VR	RUS	Eastern Europe		Europe	3	722115	0.00295864	107.883	7.7904e+07	8.47561e+06	3.18832
Russia_Yaroslavl'	Russia	185	RU.YS	RUS	Eastern Europe		Europe	1	31523.7	0.0747976	103.472	3.26182e+06	611781	4.79724
Russia_Yaroslavl'	Russia	185	RU.YS	RUS	Eastern Europe		Europe	4	5612.49	0	48.1517	270251	29110.2	1.36655
Russia_Yevrey	Russia	185	RU.YV	RUS	Eastern Europe		Europe	1	12484.6	0.671536	50.9323	635871	229166	4.53739
Russia_Yevrey	Russia	185	RU.YV	RUS	Eastern Europe		Europe	2	11281.4	0.98647	13.3755	523181	80161.2	2.20781
Russia_Yevrey	Russia	185	RU.YV	RUS	Eastern Europe		Europe	4	34016.6	0.488547	33.8544	1.15161e+06	82906.1	0.642144
Rwanda	Rwanda	184	RWA	RWA	Eastern Africa	SSA	Africa	1	72820.3	0	107.508	7.82875e+06	1.11245e+06	3.77626
Rwanda	Rwanda	184	RWA	RWA	Eastern Africa	SSA	Africa	2	3536.82	0.381542	0.120533	117141	36091.8	3.17072
Rwanda	Rwanda	184	RWA	RWA	Eastern Africa	SSA	Africa	4	2471.76	0	41.6965	103064	19824.9	2.11321
Saudi Arabia	Saudi Arabia	194	SAU	SAU	Western Asia		Asia	1	4716.05	0.984141	161.049	759517	78225.1	4.10015
Saudi Arabia	Saudi Arabia	194	SAU	SAU	Western Asia		Asia	4	333735	0.753943	60.6474	2.02402e+07	1.41289e+06	1.11543
Senegal	Senegal	195	SEN	SEN	Western Africa	SSA	Africa	1	84374.8	0.0343136	18.816	1.5876e+06	990310	2.90129
Senegal	Senegal	195	SEN	SEN	Western Africa	SSA	Africa	2	46404.7	0.572796	16.6219	2.30269e+06	425905	2.85176
Serbia	Serbia	272	SRB	SRB	Eastern Europe		Europe	1	958296	0.00682946	128.523	1.23163e+08	2.17601e+07	5.61299
Serbia	Serbia	272	SRB	SRB	Eastern Europe		Europe	3	613470	0	166.118	1.01908e+08	1.12096e+07	4.96356
Sierra Leone	Sierra Leone	197	SLE	SLE	Western Africa	SSA	Africa	1	8462.94	0	187.352	1.58555e+06	193316	5.64651
Sierra Leone	Sierra Leone	197	SLE	SLE	Western Africa	SSA	Africa	2	181355	0.0524154	1.1441	6.1922e+06	1.31973e+06	2.26109
Slovakia	Slovakia	199	SVK	SVK	Eastern Europe		Europe	1	240379	0.0611791	131.013	3.14926e+07	6.29908e+06	6.4776
Slovakia	Slovakia	199	SVK	SVK	Eastern Europe		Europe	3	576132	0.0239083	92.882	5.35123e+07	4.635e+06	2.18537
Slovenia	Slovenia	198	SVN	SVN	Southern Europe		Europe	1	72245.3	0.0185869	165.02	1.1922e+07	2.00682e+06	6.86643
Slovenia	Slovenia	198	SVN	SVN	Southern Europe		Europe	3	50512.1	0	98.1546	4.958e+06	628688	3.38093
Somalia	Somalia	201	SOM	SOM	Eastern Africa	SSA	Africa	1	163865	0.63167	172.811	2.83176e+07	3.2181e+06	4.85451
Somalia	Somalia	201	SOM	SOM	Eastern Africa	SSA	Africa	2	4803.28	0.99996	0.194895	159444	34126.6	2.20758
South Africa	South Africa	202	ZAF	ZAF	Southern Africa	SSA	Africa	1	3.06671e+06	0.040935	147.057	4.50982e+08	6.80447e+07	5.48471
South Africa	South Africa	202	ZAF	ZAF	Southern Africa	SSA	Africa	2	1300.79	0.999956	86.7403	155757	24140.2	5.76628
South Africa	South Africa	202	ZAF	ZAF	Southern Africa	SSA	Africa	3	7363.4	0	50.819	374201	19744.4	0.728387
South Africa	South Africa	202	ZAF	ZAF	Southern Africa	SSA	Africa	4	875905	0.17556	80.7832	7.07584e+07	6.94862e+06	2.09015
South Korea	South Korea	117	KOR	KOR	Eastern Asia		Asia	1	27587.7	0.0821012	118.952	3.2816e+06	658981	5.90459
South Korea	South Korea	117	KOR	KOR	Eastern Asia		Asia	2	902150	0.477106	108.952	128061831	9.86019e+06	3.396
South Korea	South Korea	117	KOR	KOR	Eastern Asia		Asia	3	69153.5	0.0323174	64.0347	4.42822e+06	533090	2.09403
South Sudan	South Sudan	277	SSD	SSD	Eastern Africa	SSA	Africa	1	9734.3	0.0221133	118.133	1.14994e+06	154088	3.91288
South Sudan	South Sudan	277	SSD	SSD	Eastern Africa	SSA	Africa	2	1562.25	0.00792037	12.9324	71757.9	20002.6	3.97829
South Sudan	South Sudan	277	SSD	SSD	Eastern Africa	SSA	Africa	4	6724.41	0.316808	11.579	77862	21822.3	0.85503
Spain	Spain	203	ESP	ESP	Southern Europe		Europe	1	554770	0.632912	199.242	1.10533e+08	1.80284e+07	8.033
Spain	Spain	203	ESP	ESP	Southern Europe		Europe	2	116085	0.999749	88.755	1.41339e+07	1.60074e+06	4.28457
Spain	Spain	203	ESP	ESP	Southern Europe		Europe	3	4.49755e+06	0.0743566	131.375	5.90864e+08	5.84476e+07	3.5301
Spain	Spain	203	ESP	ESP	Southern Europe		Europe	4	948897	0.100549	80.8352	7.67042e+07	6.3973e+06	1.77629
Sri Lanka	Sri Lanka	38	LKA	LKA	Southern Asia		Asia	1	27658.6	0	34.4996	954212	302209	2.7009
Sri Lanka	Sri Lanka	38	LKA	LKA	Southern Asia		Asia	2	499385	0.662516	99.6238	6.62303e+07	6.93854e+06	4.31712
Sudan	Sudan	276	SDN	SDN	Northern Africa		Africa	1	80039.9	0.84093	10.4311	834905	1.08123e+06	3.33922
Sudan	Sudan	276	SDN	SDN	Northern Africa		Africa	2	4582.46	0.785884	11.4716	203789	44638.2	3.0267
Sudan	Sudan	276	SDN	SDN	Northern Africa		Africa	4	63594	0.795774	14.9248	949127	269672	1.11726
Suriname	Suriname	207	SUR	SUR	South America		Latin America	2	36584.7	0.996934	60.5057	3.42088e+06	590998	5.01935
Swaziland	Swaziland	209	SWZ	SWZ	Southern Africa	SSA	Africa	1	59708.5	0.00771957	10.3408	617433	865551	3.58335
Sweden	Sweden	210	SWE	SWE	Northern Europe		Europe	3	697482	0	94.0162	6.55746e+07	5.68279e+06	2.21322
Switzerland	Switzerland	211	CHE	CHE	Western Europe		Europe	1	45867.8	0.0169532	146.593	6.7239e+06	844013	4.54856
Switzerland	Switzerland	211	CHE	CHE	Western Europe		Europe	3	102802	0	48.426	4.97828e+06	369450	0.97623
Syria	Syria	212	SYR	SYR	Western Asia		Asia	1	70098.3	0.961062	89.1929	6.25227e+06	1.18091e+06	4.1643
Syria	Syria	212	SYR	SYR	Western Asia		Asia	3	1.00433e+06	0.181542	94.6725	9.50828e+07	7.45838e+06	2.01727
Syria	Syria	212	SYR	SYR	Western Asia		Asia	4	1.64019e+06	0.262776	32.7255	5.3676e+07	4.83328e+06	0.776397
Taiwan	Taiwan	214	TWN	TWN	Eastern Asia		Asia	1	40690.9	0	176.731	7.19136e+06	983510	5.97467
Taiwan	Taiwan	214	TWN	TWN	Eastern Asia		Asia	2	157812	1	166.046	3.14119e+07	2.43045e+06	4.78527
Tajikistan	Tajikistan	208	TJK	TJK	Central Asia		Asia	1	46733.9	1	196.629	9.18923e+06	1.57227e+06	8.31625
Tajikistan	Tajikistan	208	TJK	TJK	Central Asia		Asia	2	16097.7	0.804347	8.70901	671419	83465.9	1.61104
Tajikistan	Tajikistan	208	TJK	TJK	Central Asia		Asia	3	255758	0.36672	159.396	4.07667e+07	2.67158e+06	2.83749
Tajikistan	Tajikistan	208	TJK	TJK	Central Asia		Asia	4	31522	0.0842724	18.1344	571635	36508.7	0.305153
Tanzania	Tanzania	215	TZA	TZA	Eastern Africa	SSA	Africa	1	1.38398e+06	0.0402156	157.963	2.18617e+08	3.49134e+07	6.23584
Tanzania	Tanzania	215	TZA	TZA	Eastern Africa	SSA	Africa	2	224480	0.393263	0.0360142	7.41593e+06	2.0973e+06	2.90298
Tanzania	Tanzania	215	TZA	TZA	Eastern Africa	SSA	Africa	4	59042.8	0	146.551	8.6528e+06	791445	3.53175
Thailand	Thailand	216	THA	THA	South-Eastern Asia		Asia	1	1.18571e+06	0.000114481	132.913	1.57597e+08	2.52084e+07	5.25531
Thailand	Thailand	216	THA	THA	South-Eastern Asia		Asia	2	7.60252e+06	0.298076	120.519	1167132052	1.41999e+08	5.80348
Togo	Togo	217	TGO	TGO	Western Africa	SSA	Africa	1	375189	0	176.222	6.61167e+07	1.14856e+07	7.56724
Togo	Togo	217	TGO	TGO	Western Africa	SSA	Africa	2	34889	0.00456052	3.61721	1.27754e+06	379021	3.37548
Trinidad and Tobago	Trinidad and Tobago	220	TTO	TTO	Caribbean		Latin America	1	1093.89	0	62.4699	68335	13930.5	3.14794
Trinidad and Tobago	Trinidad and Tobago	220	TTO	TTO	Caribbean		Latin America	2	1218.28	0.239846	118.193	184195	19857.6	5.06454
Tunisia	Tunisia	222	TUN	TUN	Northern Africa		Africa	3	72563.9	0.0345715	60.6655	4.40212e+06	618742	2.31625
Tunisia	Tunisia	222	TUN	TUN	Northern Africa		Africa	4	652616	0.104766	116.927	7.63086e+07	9.08516e+06	3.66784
Turkey	Turkey	223	TUR	TUR	Western Asia		Asia	1	540674	0.206629	99.9731	5.40528e+07	6.27182e+06	2.86742
Turkey	Turkey	223	TUR	TUR	Western Asia		Asia	2	45581.7	0.99999	93.6155	5.77135e+06	575027	3.91976
Turkey	Turkey	223	TUR	TUR	Western Asia		Asia	3	1.20715e+07	0.114973	134.983	1629442609	130970007	2.94719
Turkey	Turkey	223	TUR	TUR	Western Asia		Asia	4	616179	0.343599	87.4833	5.39054e+07	4.47775e+06	1.91465
Turkmenistan	Turkmenistan	213	TKM	TKM	Central Asia		Asia	1	97387.9	0.998992	20.9337	2.03869e+06	876087	2.2237
Turkmenistan	Turkmenistan	213	TKM	TKM	Central Asia		Asia	2	38993.4	0.856356	29.8421	2.45043e+06	226286	1.80313
Turkmenistan	Turkmenistan	213	TKM	TKM	Central Asia		Asia	3	615992	0.588439	43.8918	2.7037e+07	3.38417e+06	1.49236
Uganda	Uganda	226	UGA	UGA	Eastern Africa	SSA	Africa	1	631328	4.68e-06	131.09	8.27611e+07	1.24405e+07	4.87097
Uganda	Uganda	226	UGA	UGA	Eastern Africa	SSA	Africa	2	61086.4	0.0258524	1.99868	2.13795e+06	775752	3.94584
Uganda	Uganda	226	UGA	UGA	Eastern Africa	SSA	Africa	4	5557.77	0	14.8782	82689.7	33227.2	1.57518
Ukraine	Ukraine	230	UKR	UKR	Eastern Europe		Europe	1	3.38049e+06	0.0563955	99.8193	3.37438e+08	6.18804e+07	4.52486
Ukraine	Ukraine	230	UKR	UKR	Eastern Europe		Europe	2	21508.8	0.97309	19.4848	1.12889e+06	184918	2.67131
Ukraine	Ukraine	230	UKR	UKR	Eastern Europe		Europe	3	1.02251e+07	0.0623877	24.1982	2.4743e+08	7.77266e+07	2.06489
United Kingdom	United Kingdom	229	GBR	GBR	Northern Europe		Europe	1	111511	0	82.39	9.18736e+06	1.23757e+06	2.74339
United Kingdom	United Kingdom	229	GBR	GBR	Northern Europe		Europe	3	2.86877e+06	0.00221363	153.677	4.40862e+08	4.56863e+07	4.326
United States_Alabama	United States	231	US.AL	USA	Northern America		Northern America	1	102885	0.0580209	192.299	1.97846e+07	3.92469e+06	9.42946
United States_Alabama	United States	231	US.AL	USA	Northern America		Northern America	3	17609.2	0	78.5324	1.38289e+06	148145	2.2853
United States_Alabama	United States	231	US.AL	USA	Northern America		Northern America	4	17110.9	0	77.289	1.32248e+06	147371	2.26921
United States_Arizona	United States	231	US.AZ	USA	Northern America		Northern America	1	23341.5	0.999651	157.155	3.66824e+06	736259	7.79713
United States_Arizona	United States	231	US.AZ	USA	Northern America		Northern America	3	2593.22	1	79.8222	206996	30147.3	3.15796
United States_Arizona	United States	231	US.AZ	USA	Northern America		Northern America	4	43787.2	0.899572	12.2602	536841	104116	0.626481
United States_Arkansas	United States	231	US.AR	USA	Northern America		Northern America	1	95516.3	0.637773	196.049	1.87259e+07	3.43905e+06	8.90007
United States_Arkansas	United States	231	US.AR	USA	Northern America		Northern America	2	607197	0.997681	166.568	1.21177e+08	1.19353e+07	6.10751
United States_Arkansas	United States	231	US.AR	USA	Northern America		Northern America	3	297979	0.150119	196.619	5.85884e+07	5.15374e+06	4.69822
United States_Arkansas	United States	231	US.AR	USA	Northern America		Northern America	4	5687.06	0	129.94	738976	58278	2.69994
United States_California	United States	231	US.CA	USA	Northern America		Northern America	1	247218	0.9438	200	4.94437e+07	9.91964e+06	9.91855
United States_California	United States	231	US.CA	USA	Northern America		Northern America	2	216082	1	117.609	3.25438e+07	3.83025e+06	5.50771
United States_California	United States	231	US.CA	USA	Northern America		Northern America	3	27068.3	0.552264	81.1077	2.19544e+06	231990	2.32812
United States_California	United States	231	US.CA	USA	Northern America		Northern America	4	210516	0.799911	140.456	2.95683e+07	2658732	3.32756
United States_Colorado	United States	231	US.CO	USA	Northern America		Northern America	1	416910	0.73264	191.671	7.99095e+07	1.54239e+07	9.14503
United States_Colorado	United States	231	US.CO	USA	Northern America		Northern America	3	984537	0.140933	122.388	1.20496e+08	1.06947e+07	2.95075
United States_Connecticut	United States	231	US.CT	USA	Northern America		Northern America	1	10967.3	0.00516321	110.336	1.21009e+06	342034	7.70908
United States_Delaware	United States	231	US.DE	USA	Northern America		Northern America	1	64773.3	0.195176	186.807	1.21001e+07	2.05805e+06	7.85403
United States_Delaware	United States	231	US.DE	USA	Northern America		Northern America	3	29030.1	0.0993567	119.479	3.46849e+06	352400	3.29749
United States_Florida	United States	231	US.FL	USA	Northern America		Northern America	1	25052.4	0.420385	156.035	3.90904e+06	914323	9.0216
United States_Florida	United States	231	US.FL	USA	Northern America		Northern America	2	6110.26	0.930146	84.3435	716999	126937	6.4549
United States_Florida	United States	231	US.FL	USA	Northern America		Northern America	4	5055.55	0	90.4646	457348	40587.2	2.11523
United States_Georgia	United States	231	US.GA	USA	Northern America		Northern America	1	155946	0.309957	188.909	2.94597e+07	6.01309e+06	9.53137
United States_Georgia	United States	231	US.GA	USA	Northern America		Northern America	3	11544.1	0	141.214	1.6302e+06	125466	2.9523
United States_Georgia	United States	231	US.GA	USA	Northern America		Northern America	4	103740	0.167053	148.243	1.53788e+07	1.13258e+06	2.87644
United States_Hawaii	United States	231	US.HI	USA	Northern America		Northern America	1	1699.53	1	186.639	317199	5289.87	0.769394
United States_Idaho	United States	231	US.ID	USA	Northern America		Northern America	1	66749.6	0.0158682	118.299	7.89643e+06	387272	1.43417
United States_Idaho	United States	231	US.ID	USA	Northern America		Northern America	3	790170	0.561903	192.366	1.52002e+08	1.43227e+07	4.92381
United States_Illinois	United States	231	US.IL	USA	Northern America		Northern America	1	4.68029e+06	0.0203757	167.113	782136026	1.686e+08	8.90466
United States_Illinois	United States	231	US.IL	USA	Northern America		Northern America	3	326334	0.00743715	195.872	6.39196e+07	5.62281e+06	4.68045
United States_Indiana	United States	231	US.IN	USA	Northern America		Northern America	1	1.985e+06	0.0282649	171.181	3.39796e+08	7.48313e+07	9.31868
United States_Indiana	United States	231	US.IN	USA	Northern America		Northern America	3	140464	0.00860506	163.556	2.29737e+07	2.20728e+06	4.26864
United States_Iowa	United States	231	US.IA	USA	Northern America		Northern America	1	5.09974e+06	0.00755134	157.062	8.00977e+08	1.83315e+08	8.8855
United States_Iowa	United States	231	US.IA	USA	Northern America		Northern America	3	15286.6	0	36.7072	561129	160090	2.84479
United States_Kansas	United States	231	US.KS	USA	Northern America		Northern America	1	1.14153e+06	0.517107	191.424	2.18515e+08	4.36427e+07	9.45058
United States_Kansas	United States	231	US.KS	USA	Northern America		Northern America	3	3.86651e+06	0.0706679	160.775	6.21636e+08	6.35979e+07	4.46807
United States_Kentucky	United States	231	US.KY	USA	Northern America		Northern America	1	507783	0.00622418	174.77	8.87453e+07	1.79384e+07	8.73252
United States_Kentucky	United States	231	US.KY	USA	Northern America		Northern America	3	156093	0.0990511	190.1	2.96734e+07	2.51352e+06	4.37417
United States_Louisiana	United States	231	US.LA	USA	Northern America		Northern America	1	188269	0.278094	180.59	3.39994e+07	6.74222e+06	8.85233
United States_Louisiana	United States	231	US.LA	USA	Northern America		Northern America	2	227231	0.94979	99.2489	3.0051e+07	3.96451e+06	5.42106
United States_Louisiana	United States	231	US.LA	USA	Northern America		Northern America	4	52284.4	0.029889	135.312	7.07471e+06	631536	3.18245
United States_Maine	United States	231	US.ME	USA	Northern America		Northern America	1	13122.7	0.000637074	147.191	1.93154e+06	361275	6.80533
United States_Maine	United States	231	US.ME	USA	Northern America		Northern America	4	6559.56	0	34.7886	228198	55973.2	2.24824
United States_Maryland	United States	231	US.MD	USA	Northern America		Northern America	1	159647	0.112359	153.999	2.45854e+07	4.64443e+06	7.19126
United States_Maryland	United States	231	US.MD	USA	Northern America		Northern America	3	71655	0.0370541	93.227	6.68018e+06	745561	2.8264
United States_Massachusetts	United States	231	US.MA	USA	Northern America		Northern America	1	10643.6	0.000256008	106.784	1.13657e+06	303045	7.03802
United States_Michigan	United States	231	US.MI	USA	Northern America		Northern America	1	1.15922e+06	0.0837872	155.906	1.80729e+08	3.90684e+07	8.3309
United States_Michigan	United States	231	US.MI	USA	Northern America		Northern America	3	223236	0.0164554	82.3935	1.83932e+07	2.90257e+06	3.53196
United States_Minnesota	United States	231	US.MN	USA	Northern America		Northern America	1	2.88035e+06	0.0263405	140.627	4.05054e+08	9.30833e+07	7.98839
United States_Minnesota	United States	231	US.MN	USA	Northern America		Northern America	3	29370.2	0	189.915	5.57785e+06	249424	2.30689
United States_Minnesota	United States	231	US.MN	USA	Northern America		Northern America	4	1.08115e+06	0.000192233	89.8798	9.7174e+07	1.30539e+07	3.18119
United States_Mississippi	United States	231	US.MS	USA	Northern America		Northern America	1	201473	0.252527	174.978	3.52533e+07	6.80773e+06	8.35254
United States_Mississippi	United States	231	US.MS	USA	Northern America		Northern America	2	100146	0.961898	157.159	1.90438e+07	1.90888e+06	5.92248
United States_Mississippi	United States	231	US.MS	USA	Northern America		Northern America	3	62019.2	0.0744466	184.49	1.14419e+07	960029	4.20489
United States_Mississippi	United States	231	US.MS	USA	Northern America		Northern America	4	11496.1	0	152.123	1.74882e+06	120077	2.75197
United States_Missouri	United States	231	US.MO	USA	Northern America		Northern America	1	1.12117e+06	0.0873948	171.885	1.92713e+08	4.08505e+07	9.00651
United States_Missouri	United States	231	US.MO	USA	Northern America		Northern America	2	66288.9	0.977446	161.14	1.28693e+07	1.33653e+06	6.26468
United States_Missouri	United States	231	US.MO	USA	Northern America		Northern America	3	389754	0.0583983	154.444	6.01952e+07	6.31901e+06	4.40408
United States_Montana	United States	231	US.MT	USA	Northern America		Northern America	1	25784.6	0.931611	179.25	4.62189e+06	685612	6.5728
United States_Montana	United States	231	US.MT	USA	Northern America		Northern America	3	2.00859e+06	0.0853894	73.5585	147748763	1.66821e+07	2.25608
United States_Montana	United States	231	US.MT	USA	Northern America		Northern America	4	636550	0.0171499	51.8725	3.30194e+07	3.66325e+06	1.51625
United States_Nebraska	United States	231	US.NE	USA	Northern America		Northern America	1	3.45111e+06	0.645547	195.828	6.75823e+08	1.38081e+08	9.89024
United States_Nebraska	United States	231	US.NE	USA	Northern America		Northern America	3	621814	0.0845807	149.928	9.32274e+07	9.52974e+06	4.1631
United States_Nevada	United States	231	US.NV	USA	Northern America		Northern America	1	1815.14	0.999248	50.0528	90853.1	32388.4	4.41073
United States_Nevada	United States	231	US.NV	USA	Northern America		Northern America	3	9360.59	0.375208	51.4009	481142	56419.6	1.63728
United States_New Hampshire	United States	231	US.NH	USA	Northern America		Northern America	1	6660.24	1.28e-06	136.344	908086	175302	6.50625
United States_New Jersey	United States	231	US.NJ	USA	Northern America		Northern America	1	38860.8	0.058875	154.614	6.00841e+06	1.21469e+06	7.72655
United States_New Jersey	United States	231	US.NJ	USA	Northern America		Northern America	3	19001.4	0.0502094	123.868	2.35366e+06	240196	3.4338
United States_New Mexico	United States	231	US.NM	USA	Northern America		Northern America	1	56258.5	0.998805	194.296	1.09308e+07	2.56493e+06	11.2699
United States_New Mexico	United States	231	US.NM	USA	Northern America		Northern America	3	93087	0.388112	100.237	9.33076e+06	957222	2.79332
United States_New York	United States	231	US.NY	USA	Northern America		Northern America	1	432344	0.00672626	149.155	6.44861e+07	1.35477e+07	7.74587
United States_New York	United States	231	US.NY	USA	Northern America		Northern America	3	59063.2	0.00792945	37.0831	2.19024e+06	465710	2.14188
United States_North Carolina	United States	231	US.NC	USA	Northern America		Northern America	1	348816	0.0310637	176.767	6.16593e+07	1.38838e+07	9.83881
United States_North Carolina	United States	231	US.NC	USA	Northern America		Northern America	3	215627	0.0163817	178.506	3.84906e+07	3.88598e+06	4.89546
United States_North Carolina	United States	231	US.NC	USA	Northern America		Northern America	4	2044.04	0	116.449	238027	21748.3	2.80331
United States_North Dakota	United States	231	US.ND	USA	Northern America		Northern America	1	358245	0.0699348	83.0424	2.97495e+07	7.14591e+06	4.93073
United States_North Dakota	United States	231	US.ND	USA	Northern America		Northern America	3	434968	0	24.7458	1.07636e+07	1.37979e+06	0.861689
United States_North Dakota	United States	231	US.ND	USA	Northern America		Northern America	4	4.11175e+06	0.00299888	69.8182	2.87075e+08	3.60467e+07	2.30981
United States_Ohio	United States	231	US.OH	USA	Northern America		Northern America	1	1.48809e+06	0.00134162	167.867	2.49802e+08	5.31797e+07	8.83381
United States_Ohio	United States	231	US.OH	USA	Northern America		Northern America	3	384738	0.0886976	166.863	6.41984e+07	6.25806e+06	4.41846
United States_Oklahoma	United States	231	US.OK	USA	Northern America		Northern America	1	89426	0.523013	193.616	1.73143e+07	3.12281e+06	8.63206
United States_Oklahoma	United States	231	US.OK	USA	Northern America		Northern America	3	1.87464e+06	0.0288015	181.892	3.40981e+08	3.30874e+07	4.79449
United States_Oregon	United States	231	US.OR	USA	Northern America		Northern America	1	23019.7	0.737837	183.24	4.21812e+06	673221	7.22921
United States_Oregon	United States	231	US.OR	USA	Northern America		Northern America	3	376218	0.239485	101.91	3.83402e+07	3.90127e+06	2.81685
United States_Pennsylvania	United States	231	US.PA	USA	Northern America		Northern America	1	651347	0.00535141	162.439	1.05804e+08	2.10346e+07	7.98278
United States_Pennsylvania	United States	231	US.PA	USA	Northern America		Northern America	3	115265	0	114.435	1.31903e+07	1.47378e+06	3.47324
United States_Rhode Island	United States	231	US.RI	USA	Northern America		Northern America	1	3831.36	0.00178813	94.5029	362075	104989	6.77368
United States_South Carolina	United States	231	US.SC	USA	Northern America		Northern America	1	134137	0.05927	177.604	2.38232e+07	4.93904e+06	9.10177
United States_South Carolina	United States	231	US.SC	USA	Northern America		Northern America	3	40802.7	0.0376828	158.564	6.46984e+06	608965	4.05416
United States_South Carolina	United States	231	US.SC	USA	Northern America		Northern America	4	71221.9	0.0434076	166.597	1.18653e+07	815309	3.0161
United States_South Dakota	United States	231	US.SD	USA	Northern America		Northern America	1	1.54763e+06	0.0361353	122.498	1.89583e+08	3.83304e+07	6.1222
United States_South Dakota	United States	231	US.SD	USA	Northern America		Northern America	3	747105	0.000881498	126.179	9.42691e+07	9.55152e+06	3.47286
United States_South Dakota	United States	231	US.SD	USA	Northern America		Northern America	4	345455	0	62.4352	2.15686e+07	3.45983e+06	2.63875
United States_Tennessee	United States	231	US.TN	USA	Northern America		Northern America	1	262676	0.0116806	176.865	4.64582e+07	9.5065e+06	8.9461
United States_Tennessee	United States	231	US.TN	USA	Northern America		Northern America	2	8209.06	0.478646	126.276	1.3075e+06	142730	5.40236
United States_Tennessee	United States	231	US.TN	USA	Northern America		Northern America	3	114663	0.00218784	119.058	1.36516e+07	1.34271e+06	3.18096
United States_Texas	United States	231	US.TX	USA	Northern America		Northern America	1	799349	0.385304	165.128	1.31995e+08	2.54069e+07	7.85683
United States_Texas	United States	231	US.TX	USA	Northern America		Northern America	2	101716	0.830495	94.1798	1.29362e+07	1.69268e+06	5.17068
United States_Texas	United States	231	US.TX	USA	Northern America		Northern America	3	1.10521e+06	0.353607	187.777	2.07534e+08	1.80419e+07	4.43438
United States_Texas	United States	231	US.TX	USA	Northern America		Northern America	4	299310	0.101829	131.913	3.94828e+07	3.89735e+06	3.43071
United States_Utah	United States	231	US.UT	USA	Northern America		Northern America	1	26903.5	0.926042	146.298	3.93593e+06	834387	7.66639
United States_Utah	United States	231	US.UT	USA	Northern America		Northern America	3	86174.2	0.429933	73.2305	6.31058e+06	784892	2.47417
United States_Vermont	United States	231	US.VT	USA	Northern America		Northern America	1	52389.9	0.00139066	131.24	6.87563e+06	1.51872e+06	7.1658
United States_Virginia	United States	231	US.VA	USA	Northern America		Northern America	1	216286	0.0342354	161.182	3.48614e+07	7.30733e+06	8.35147
United States_Virginia	United States	231	US.VA	USA	Northern America		Northern America	3	110022	0.0066793	97.311	1.07063e+07	1.28429e+06	3.17089
United States_Washington	United States	231	US.WA	USA	Northern America		Northern America	1	67988.3	0.650644	142.97	9.7203e+06	1.9278e+06	7.00906
United States_Washington	United States	231	US.WA	USA	Northern America		Northern America	3	1.26741e+06	0.0857253	85.3093	108122084	1.21789e+07	2.61029
United States_West Virginia	United States	231	US.WV	USA	Northern America		Northern America	1	15901.8	0.00196327	119.962	1.90761e+06	486485	7.56235
United States_West Virginia	United States	231	US.WV	USA	Northern America		Northern America	3	1448	0	46.4217	67218.5	11110.9	2.08439
United States_Wisconsin	United States	231	US.WI	USA	Northern America		Northern America	1	1.50079e+06	0.0240158	152.953	2.2955e+08	4.82764e+07	7.95146
United States_Wisconsin	United States	231	US.WI	USA	Northern America		Northern America	3	85166.5	0	99.2392	8.45185e+06	1.23313e+06	3.93312
United States_Wisconsin	United States	231	US.WI	USA	Northern America		Northern America	4	5638.72	0	81.4964	459535	66195.4	3.09302
United States_Wyoming	United States	231	US.WY	USA	Northern America		Northern America	1	38720.6	0.72416	137.76	5.33415e+06	1.03147e+06	6.58485
United States_Wyoming	United States	231	US.WY	USA	Northern America		Northern America	3	108760	0.288977	82.2365	8.94403e+06	892509	2.22916
Uruguay	Uruguay	234	URY	URY	South America		Latin America	1	54233.8	0.067866	18.8602	1.02286e+06	1.0718e+06	4.88513
Uruguay	Uruguay	234	URY	URY	South America		Latin America	2	171616	0.9713	121.983	2.65975e+07	3.79307e+06	6.86743
Uruguay	Uruguay	234	URY	URY	South America		Latin America	4	268116	0	85.0366	2.27997e+07	3.04938e+06	2.99657
Uzbekistan	Uzbekistan	235	UZB	UZB	Central Asia		Asia	1	252558	1	120.041	3.03174e+07	5.98475e+06	5.85758
Uzbekistan	Uzbekistan	235	UZB	UZB	Central Asia		Asia	2	157968	0.998301	60.9431	1.484e+07	1.35044e+06	2.65623
Uzbekistan	Uzbekistan	235	UZB	UZB	Central Asia		Asia	3	1.15639e+06	0.514634	132.094	152752792	1.07253e+07	2.51941
Uzbekistan	Uzbekistan	235	UZB	UZB	Central Asia		Asia	4	31068.3	0	64.8381	2.01441e+06	78427.4	0.6651
Vanuatu	Vanuatu	155	VUT	VUT	Oceania		Oceania	1	1400.66	0	75.7825	106146	19403.5	3.42437
Venezuela	Venezuela	236	VEN	VEN	South America		Latin America	1	439450	0.176482	187.072	8.22089e+07	1.50213e+07	8.44951
Venezuela	Venezuela	236	VEN	VEN	South America		Latin America	2	141032	0.998441	142.551	2.47583e+07	2.45522e+06	5.40919
Vietnam	Vietnam	237	VNM	VNM	South-Eastern Asia		Asia	1	666802	0.163471	136.306	9.08893e+07	1.25567e+07	4.6549
Vietnam	Vietnam	237	VNM	VNM	South-Eastern Asia		Asia	2	4.84625e+06	0.472743	84.4303	569096882	6.25419e+07	4.00983
Vietnam	Vietnam	237	VNM	VNM	South-Eastern Asia		Asia	4	3702.61	0	149.55	553725	50728.5	3.60977
Yemen	Yemen	249	YEM	YEM	Western Asia		Asia	1	20520	0.7197	30.7915	631843	161890	1.95018
Yemen	Yemen	249	YEM	YEM	Western Asia		Asia	4	92874.6	0.632615	50.7171	4.71033e+06	347327	0.985321
Zambia	Zambia	251	ZMB	ZMB	Eastern Africa	SSA	Africa	1	532990	0.00271358	33.47	1.78392e+07	9.86004e+06	4.5729
Zambia	Zambia	251	ZMB	ZMB	Eastern Africa	SSA	Africa	2	10917	0.625636	3.77063	401424	142397	4.05286
Zambia	Zambia	251	ZMB	ZMB	Eastern Africa	SSA	Africa	4	9872.43	0.909067	104.026	1.02699e+06	119551	3.19054
Zimbabwe	Zimbabwe	181	ZWE	ZWE	Eastern Africa	SSA	Africa	1	1.06178e+06	0.0168068	113.307	1.20307e+08	2.17936e+07	5.07374
Zimbabwe	Zimbabwe	181	ZWE	ZWE	Eastern Africa	SSA	Africa	4	51933.4	0.921073	77.6821	4.0343e+06	521155	2.64397

## Sheet: B Minimized input
Country/Sub-national region	Country	Area.Code	ISO3	ISO3_country	Region	Sub-Saharan Africa	Continent	Crop	Cultivation area (ha)	Fraction irrigated	Optimized fertilizer (kgN/ha)	Optimized input (fert + BNF) (kgN)	Optimized production (Gcal)	Optimized production (tDM/ha)
Afghanistan	Afghanistan	2	AFG	AFG	Southern Asia		Asia	1	227225	0.997416	88.3277	2.00703e+07	3.38629e+06	3.68383
Afghanistan	Afghanistan	2	AFG	AFG	Southern Asia		Asia	2	125429	0.97811	40.6198	9.23408e+06	816563	2.02279
Afghanistan	Afghanistan	2	AFG	AFG	Southern Asia		Asia	3	1.78655e+06	0.480621	0.807768	1.44312e+06	3.40759e+06	0.518118
Afghanistan	Afghanistan	2	AFG	AFG	Southern Asia		Asia	4	91615.5	0.784622	9.63021	882277	171924	0.49443
Albania	Albania	3	ALB	ALB	Southern Europe		Europe	1	70377.5	0.694285	51.9244	3.65431e+06	1.03992e+06	3.65258
Albania	Albania	3	ALB	ALB	Southern Europe		Europe	3	75931.7	0.360844	15.8674	1.20484e+06	281897	1.00847
Albania	Albania	3	ALB	ALB	Southern Europe		Europe	4	24353.6	1	28.6519	697778	116012	1.2551
Algeria	Algeria	4	DZA	DZA	Northern Africa		Africa	1	6306.85	0.409851	25.7014	162095	47453	1.85988
Algeria	Algeria	4	DZA	DZA	Northern Africa		Africa	3	1.16698e+06	0.00926739	43.7803	5.10906e+07	6.64404e+06	1.54656
Algeria	Algeria	4	DZA	DZA	Northern Africa		Africa	4	950688	0.0313262	37.4646	3.56171e+07	7.01917e+06	1.94529
Angola	Angola	7	AGO	AGO	Middle Africa	SSA	Africa	1	728142	0.00017851	154.335	1.12378e+08	2.1193e+07	7.19464
Angola	Angola	7	AGO	AGO	Middle Africa	SSA	Africa	2	7766.55	0.890802	23.7455	440717	102471	4.09954
Argentina	Argentina	9	ARG	ARG	South America		Latin America	1	3.52524e+06	0.0283757	131.6	4.63921e+08	1.09125e+08	7.65189
Argentina	Argentina	9	ARG	ARG	South America		Latin America	2	262265	0.650884	54.8594	2.30425e+07	4.4733e+06	5.29967
Argentina	Argentina	9	ARG	ARG	South America		Latin America	3	828858	0.0139465	34.8428	2.88798e+07	6.24578e+06	2.04693
Argentina	Argentina	9	ARG	ARG	South America		Latin America	4	5.43328e+06	0.0178768	39.5481	2.14876e+08	4.59732e+07	2.22935
Armenia	Armenia	1	ARM	ARM	Western Asia		Asia	1	2438.23	0.115738	53.8747	131359	15941	1.61612
Armenia	Armenia	1	ARM	ARM	Western Asia		Asia	2	2491.84	1	3.32765	90522.5	18150.5	2.26324
Armenia	Armenia	1	ARM	ARM	Western Asia		Asia	3	135706	0.52489	23.3576	3.16975e+06	691559	1.38429
Armenia	Armenia	1	ARM	ARM	Western Asia		Asia	4	32348.6	0.398141	39.8961	1.29059e+06	166918	1.35951
Australia_New South Wales	Australia	10	AU.NS	AUS	Oceania		Oceania	1	31182.2	0.695521	40.8638	1.27422e+06	509341	4.0377
Australia_New South Wales	Australia	10	AU.NS	AUS	Oceania		Oceania	2	133753	0.952835	52.8338	1.14805e+07	1.65977e+06	3.85572
Australia_New South Wales	Australia	10	AU.NS	AUS	Oceania		Oceania	3	206781	0	16.9243	3.49962e+06	750959	0.986511
Australia_New South Wales	Australia	10	AU.NS	AUS	Oceania		Oceania	4	3.89446e+06	0.0526096	61.4432	2.39288e+08	3.26896e+07	2.21156
Australia_Queensland	Australia	10	AU.QL	AUS	Oceania		Oceania	1	34991.2	0.834434	64.5927	2.26018e+06	932829	6.58985
Australia_Queensland	Australia	10	AU.QL	AUS	Oceania		Oceania	4	1.20993e+06	0.0264641	24.1688	2.92426e+07	5.19168e+06	1.13053
Australia_South Australia	Australia	10	AU.SA	AUS	Oceania		Oceania	4	2.74879e+06	0.00259043	57.9615	1.59324e+08	2.29869e+07	2.2033
Australia_Tasmania	Australia	10	AU.TS	AUS	Oceania		Oceania	3	7354.3	0	15.2082	111845	24485.8	0.90442
Australia_Tasmania	Australia	10	AU.TS	AUS	Oceania		Oceania	4	3265.96	0	23.6742	77319	17744.2	1.43147
Australia_Victoria	Australia	10	AU.VI	AUS	Oceania		Oceania	1	1471.19	0.903557	17.0885	25140.4	21458.9	3.60554
Australia_Victoria	Australia	10	AU.VI	AUS	Oceania		Oceania	2	2712.79	0.514705	3.38132	98694.7	14868.3	1.70297
Australia_Victoria	Australia	10	AU.VI	AUS	Oceania		Oceania	3	15763.4	0	42.8668	675728	69649.3	1.20022
Australia_Victoria	Australia	10	AU.VI	AUS	Oceania		Oceania	4	1.54923e+06	0.0297473	10	1.54923e+07	5.54823e+06	0.94357
Australia_Western Australia	Australia	10	AU.WA	AUS	Oceania		Oceania	4	5.65969e+06	0.000605419	36.3038	2.05468e+08	3.35319e+07	1.561
Austria	Austria	11	AUT	AUT	Western Europe		Europe	1	283232	0.00241891	99.5764	2.82032e+07	6.10157e+06	5.32516
Austria	Austria	11	AUT	AUT	Western Europe		Europe	3	542790	0.0102386	32.5083	1.76452e+07	3.01412e+06	1.50843
Azerbaijan	Azerbaijan	52	AZE	AZE	Western Asia		Asia	1	36018.3	0.782228	57.2843	2.06328e+06	578602	3.9709
Azerbaijan	Azerbaijan	52	AZE	AZE	Western Asia		Asia	2	3230	0.999698	9.95473	138744	18933.1	1.8213
Azerbaijan	Azerbaijan	52	AZE	AZE	Western Asia		Asia	3	615546	0.807066	108.03	6.64974e+07	7.30669e+06	3.22446
Azerbaijan	Azerbaijan	52	AZE	AZE	Western Asia		Asia	4	1153.06	0	27.6729	31908.6	5408.41	1.23581
Bangladesh	Bangladesh	16	BGD	BGD	Southern Asia		Asia	1	7292.49	0.0284156	68.5979	500249	130335	4.41791
Bangladesh	Bangladesh	16	BGD	BGD	Southern Asia		Asia	2	7.97188e+06	0.343148	55.8154	7.08026e+08	9.66273e+07	3.76617
Bangladesh	Bangladesh	16	BGD	BGD	Southern Asia		Asia	4	547261	0.849332	39.934	2.18543e+07	3.55327e+06	1.71068
Belarus	Belarus	57	BLR	BLR	Eastern Europe		Europe	1	354172	0.0798058	91.0701	3.22544e+07	6.87453e+06	4.79802
Belarus	Belarus	57	BLR	BLR	Eastern Europe		Europe	3	1.70654e+06	0.00758002	10	1.70654e+07	4.95376e+06	0.788526
Belgium	Belgium	255	BEL	BEL	Western Europe		Europe	1	147335	0.0164356	66.2106	9.75514e+06	2.88e+06	4.83191
Belgium	Belgium	255	BEL	BEL	Western Europe		Europe	3	179860	0	46.8974	8.43495e+06	1.11487e+06	1.68379
Belize	Belize	23	BLZ	BLZ	Central America		Latin America	1	9589.22	0.0226383	14.4223	138298	106936	2.75661
Belize	Belize	23	BLZ	BLZ	Central America		Latin America	2	2152.42	0.141012	10.3335	93271.9	20058.8	2.8956
Benin	Benin	53	BEN	BEN	Western Africa	SSA	Africa	1	396681	5.09e-06	141.419	5.60984e+07	1.15367e+07	7.1891
Benin	Benin	53	BEN	BEN	Western Africa	SSA	Africa	2	27426.7	0.0116779	39.8313	1.99752e+06	386267	4.37598
Bhutan	Bhutan	18	BTN	BTN	Southern Asia		Asia	1	20615.6	7.92e-05	7.90561	162979	92978.3	1.11485
Bhutan	Bhutan	18	BTN	BTN	Southern Asia		Asia	2	56133.2	0.508642	22.5872	3.12029e+06	275824	1.52677
Bhutan	Bhutan	18	BTN	BTN	Southern Asia		Asia	3	3291.4	0.333586	14.7807	48649.1	9334.23	0.770361
Bhutan	Bhutan	18	BTN	BTN	Southern Asia		Asia	4	4400.49	0.500698	19.6589	86508.8	17780.2	1.06456
Bolivia	Bolivia	19	BOL	BOL	South America		Latin America	1	270449	0.0259675	95.4333	2.58099e+07	5.79272e+06	5.29455
Bolivia	Bolivia	19	BOL	BOL	South America		Latin America	2	139821	0.0101516	42.2973	1.05281e+07	2.00302e+06	4.45119
Bolivia	Bolivia	19	BOL	BOL	South America		Latin America	4	217047	0.0189923	20.2921	4.40434e+06	675859	0.820424
Bosnia and Herzegovina	Bosnia and Herzegovina	80	BIH	BIH	Southern Europe		Europe	1	187454	0.00207986	87.0466	1.63173e+07	3.68017e+06	4.85295
Bosnia and Herzegovina	Bosnia and Herzegovina	80	BIH	BIH	Southern Europe		Europe	3	105333	0	45.1778	4.75871e+06	816818	2.10648
Botswana	Botswana	20	BWA	BWA	Southern Africa	SSA	Africa	1	46377.5	0.00218997	26.0976	1.21034e+06	321595	1.71409
Brazil_Acre	Brazil	21	BR.AC	BRA	South America		Latin America	1	29570.5	0	36.3113	1.07374e+06	458638	3.83393
Brazil_Acre	Brazil	21	BR.AC	BRA	South America		Latin America	2	22635.5	0	40.2587	1.65824e+06	253285	3.47681
Brazil_Alagoas	Brazil	21	BR.AL	BRA	South America		Latin America	1	20947.6	0.0016591	39.7349	832351	423640	4.99913
Brazil_Alagoas	Brazil	21	BR.AL	BRA	South America		Latin America	2	25798.8	0.0544312	20.6202	1.38334e+06	254977	3.07088
Brazil_Amapa	Brazil	21	BR.AP	BRA	South America		Latin America	1	1087.53	1.43e-07	10	10875.3	8784.42	1.99666
Brazil_Amapa	Brazil	21	BR.AP	BRA	South America		Latin America	2	3167.17	0.000515714	38.9108	227754	25734.9	2.52471
Brazil_Amazonas	Brazil	21	BR.AM	BRA	South America		Latin America	1	15899.2	3.29e-07	35.6374	566606	217375	3.37961
Brazil_Amazonas	Brazil	21	BR.AM	BRA	South America		Latin America	2	17002.8	7.86e-05	0.459017	568899	106897	1.95345
Brazil_Bahia	Brazil	21	BR.BA	BRA	South America		Latin America	1	487279	0.0160558	48.4465	2.3607e+07	4.47341e+06	2.26931
Brazil_Bahia	Brazil	21	BR.BA	BRA	South America		Latin America	2	27605.1	0.212981	29.8958	1.73625e+06	199661	2.24732
Brazil_Bahia	Brazil	21	BR.BA	BRA	South America		Latin America	4	10533.3	0	27.8469	293320	30721.2	0.76844
Brazil_Ceara	Brazil	21	BR.CE	BRA	South America		Latin America	1	590544	0.00166662	48.7944	2.88152e+07	5.2474e+06	2.19647
Brazil_Ceara	Brazil	21	BR.CE	BRA	South America		Latin America	2	51589.7	0.0915709	48.7311	4.21649e+06	666906	4.01664
Brazil_Distrito Federal	Brazil	21	BR.DF	BRA	South America		Latin America	1	17114.2	0.0744848	29.7953	509922	277269	4.00478
Brazil_Espirito Santo	Brazil	21	BR.ES	BRA	South America		Latin America	1	46589.6	0.0281678	59.6363	2.77843e+06	789126	4.18687
Brazil_Espirito Santo	Brazil	21	BR.ES	BRA	South America		Latin America	2	4376.83	0.0686305	6.72017	173849	48297.2	3.42865
Brazil_Goias	Brazil	21	BR.GO	BRA	South America		Latin America	1	627792	0.0287693	138.577	8.69974e+07	1.75855e+07	6.92423
Brazil_Goias	Brazil	21	BR.GO	BRA	South America		Latin America	2	114977	0.0203676	55.655	1.01933e+07	1.72408e+06	4.65915
Brazil_Goias	Brazil	21	BR.GO	BRA	South America		Latin America	4	5902.15	0	26.5444	156669	13731.5	0.612978
Brazil_Maranhao	Brazil	21	BR.MA	BRA	South America		Latin America	1	256514	0.000405287	65.5605	1.68172e+07	3.12734e+06	3.01367
Brazil_Maranhao	Brazil	21	BR.MA	BRA	South America		Latin America	2	399886	0.00742781	78.5007	4.45876e+07	5.60319e+06	4.35372
Brazil_Mato Grosso	Brazil	21	BR.MT	BRA	South America		Latin America	1	603701	0.000418707	119.586	7.21942e+07	1.45022e+07	5.93807
Brazil_Mato Grosso	Brazil	21	BR.MT	BRA	South America		Latin America	2	317722	0.0122244	41.2737	2.35984e+07	4.13693e+06	4.04568
Brazil_Mato Grosso	Brazil	21	BR.MT	BRA	South America		Latin America	4	2072.63	0	37.9655	78688.3	7834.21	0.995888
Brazil_Mato Grosso do Sul	Brazil	21	BR.MS	BRA	South America		Latin America	1	657303	0.00225434	113.692	7.47304e+07	1.53153e+07	5.75959
Brazil_Mato Grosso do Sul	Brazil	21	BR.MS	BRA	South America		Latin America	2	61581.7	0.312113	13.7559	2.87931e+06	747746	3.7728
Brazil_Mato Grosso do Sul	Brazil	21	BR.MS	BRA	South America		Latin America	4	17208.6	0	30.4614	524198	104581	1.60119
Brazil_Minas Gerais	Brazil	21	BR.MG	BRA	South America		Latin America	1	1.17192e+06	0.0254008	146.102	1.7122e+08	3.17796e+07	6.70322
Brazil_Minas Gerais	Brazil	21	BR.MG	BRA	South America		Latin America	2	99908.9	0.0670634	65.0412	9.79519e+06	1.54966e+06	4.8194
Brazil_Minas Gerais	Brazil	21	BR.MG	BRA	South America		Latin America	4	9353.64	0	19.817	185361	28996.3	0.816767
Brazil_Para	Brazil	21	BR.PA	BRA	South America		Latin America	1	226009	2.71e-06	152.589	3.44865e+07	6.925e+06	7.57403
Brazil_Para	Brazil	21	BR.PA	BRA	South America		Latin America	2	268973	0.00322992	75.3313	2.91382e+07	3.69161e+06	4.2645
Brazil_Paraiba	Brazil	21	BR.PB	BRA	South America		Latin America	1	122703	0.00284321	85.9992	1.05523e+07	2.14106e+06	4.31327
Brazil_Paraiba	Brazil	21	BR.PB	BRA	South America		Latin America	2	6448.91	0.0935981	40.0152	470869	71093.2	3.42533
Brazil_Parana	Brazil	21	BR.PR	BRA	South America		Latin America	1	2.67173e+06	0.00214253	126.212	3.37205e+08	7.27874e+07	6.73437
Brazil_Parana	Brazil	21	BR.PR	BRA	South America		Latin America	2	73037.7	0.0612437	21.4747	3.9787e+06	984078	4.18643
Brazil_Parana	Brazil	21	BR.PR	BRA	South America		Latin America	4	506939	0	76.7844	3.8925e+07	5.35587e+06	2.78362
Brazil_Pernambuco	Brazil	21	BR.PE	BRA	South America		Latin America	1	154146	0.00419606	26.2775	4.05058e+06	1.24924e+06	2.00329
Brazil_Pernambuco	Brazil	21	BR.PE	BRA	South America		Latin America	2	4265.63	0.256646	13.8476	199834	32444.3	2.36329
Brazil_Piaui	Brazil	21	BR.PI	BRA	South America		Latin America	1	214182	0.0016734	34.984	7.49295e+06	1.23564e+06	1.42607
Brazil_Piaui	Brazil	21	BR.PI	BRA	South America		Latin America	2	138273	0.0342536	59.6788	1.2815e+07	1.56993e+06	3.52779
Brazil_Rio de Janeiro	Brazil	21	BR.RJ	BRA	South America		Latin America	1	16002.8	0.0145047	35.3231	565268	233920	3.61331
Brazil_Rio de Janeiro	Brazil	21	BR.RJ	BRA	South America		Latin America	2	3158.77	0.196343	35.083	215059	45174.7	4.44364
Brazil_Rio Grande do Norte	Brazil	21	BR.RN	BRA	South America		Latin America	1	99488.8	0.00150639	40.0857	3.98807e+06	1.10482e+06	2.74505
Brazil_Rio Grande do Norte	Brazil	21	BR.RN	BRA	South America		Latin America	2	4296.45	0.0192034	6.33065	168982	39584.3	2.86269
Brazil_Rio Grande do Sul	Brazil	21	BR.RS	BRA	South America		Latin America	1	1.36401e+06	0.00174279	114.898	1.56722e+08	3.09541e+07	5.60963
Brazil_Rio Grande do Sul	Brazil	21	BR.RS	BRA	South America		Latin America	2	899902	0.779114	66.1957	8.92663e+07	1.25984e+07	4.34992
Brazil_Rio Grande do Sul	Brazil	21	BR.RS	BRA	South America		Latin America	4	590858	0	76.8673	4.54176e+07	5.79729e+06	2.5851
Brazil_Rondonia	Brazil	21	BR.RO	BRA	South America		Latin America	1	73887	1.88e-05	84.9018	6.27314e+06	1.68638e+06	5.64182
Brazil_Rondonia	Brazil	21	BR.RO	BRA	South America		Latin America	2	48551.1	7.29e-05	22.3252	2.6861e+06	417529	2.67208
Brazil_Roraima	Brazil	21	BR.RR	BRA	South America		Latin America	1	10216.9	0	49.8845	509664	187518	4.53689
Brazil_Roraima	Brazil	21	BR.RR	BRA	South America		Latin America	2	11865.6	0.0554699	3.45265	432533	107074	2.80384
Brazil_Santa Catarina	Brazil	21	BR.SC	BRA	South America		Latin America	1	676815	0.00268167	130.727	8.8478e+07	1.79925e+07	6.57135
Brazil_Santa Catarina	Brazil	21	BR.SC	BRA	South America		Latin America	2	156332	0.514147	30.7544	9.96684e+06	1.65603e+06	3.29142
Brazil_Santa Catarina	Brazil	21	BR.SC	BRA	South America		Latin America	4	42725.8	0	35.1676	1.50256e+06	370769	2.28639
Brazil_Sao Paulo	Brazil	21	BR.SP	BRA	South America		Latin America	1	1.05082e+06	0.0283619	141.854	1.49064e+08	2.89105e+07	6.80079
Brazil_Sao Paulo	Brazil	21	BR.SP	BRA	South America		Latin America	2	46464.9	0.125381	69.6918	4.77157e+06	749240	5.01022
Brazil_Sao Paulo	Brazil	21	BR.SP	BRA	South America		Latin America	4	32774.8	0	26.491	868237	203711	1.63761
Brazil_Sergipe	Brazil	21	BR.SE	BRA	South America		Latin America	1	75090.4	0.000500807	92.1319	6.91821e+06	2.09446e+06	6.89479
Brazil_Sergipe	Brazil	21	BR.SE	BRA	South America		Latin America	2	12701.1	0.299859	10.6512	554419	118478	2.89839
Brazil_Tocantins	Brazil	21	BR.TO	BRA	South America		Latin America	1	62220.2	0.000552913	76.2317	4.74316e+06	1.36903e+06	5.43892
Brazil_Tocantins	Brazil	21	BR.TO	BRA	South America		Latin America	2	135271	0.32844	43.474	1.03447e+07	1.56032e+06	3.58402
Bulgaria	Bulgaria	27	BGR	BGR	Eastern Europe		Europe	1	500703	0.0480154	23.7545	1.1894e+07	6.29333e+06	3.10694
Bulgaria	Bulgaria	27	BGR	BGR	Eastern Europe		Europe	2	3650.13	0.731521	6.80868	145307	32474.4	2.76436
Bulgaria	Bulgaria	27	BGR	BGR	Eastern Europe		Europe	3	1.45451e+06	0.022013	73.4402	1.06819e+08	1.91686e+07	3.5799
Burkina Faso	Burkina Faso	233	BFA	BFA	Western Africa	SSA	Africa	1	206541	0.00273413	85.9019	1.77422e+07	4.35308e+06	5.20983
Burkina Faso	Burkina Faso	233	BFA	BFA	Western Africa	SSA	Africa	2	31834.3	0.149565	19.0289	1.6563e+06	58042.6	0.566518
Burundi	Burundi	29	BDI	BDI	Eastern Africa	SSA	Africa	1	129438	0.000432744	43.6796	5.65379e+06	1.63779e+06	3.12774
Burundi	Burundi	29	BDI	BDI	Eastern Africa	SSA	Africa	2	13774.6	0.66008	33.9181	921768	188434	4.25053
Burundi	Burundi	29	BDI	BDI	Eastern Africa	SSA	Africa	4	6171.7	0	19.4995	120345	39958.5	1.70585
Cambodia	Cambodia	115	KHM	KHM	South-Eastern Asia		Asia	1	71571.4	0.00159215	57.7906	4.13615e+06	1.22336e+06	4.22522
Cambodia	Cambodia	115	KHM	KHM	South-Eastern Asia		Asia	2	1.89705e+06	0.0882179	85.6093	2.25008e+08	3.22685e+07	5.28519
Cameroon	Cameroon	32	CMR	CMR	Middle Africa	SSA	Africa	1	338720	0.0088804	83.2817	2.82092e+07	5.84793e+06	4.2677
Cameroon	Cameroon	32	CMR	CMR	Middle Africa	SSA	Africa	2	28993.3	0.447496	21.5515	1.58163e+06	362783	3.88786
Canada_Alberta	Canada	33	CA.AB	CAN	Northern America		Northern America	1	22827.2	0.63492	87.6261	2.00026e+06	471133	5.1018
Canada_Alberta	Canada	33	CA.AB	CAN	Northern America		Northern America	3	859035	0.204855	10	8.59035e+06	1.90081e+06	0.60107
Canada_Alberta	Canada	33	CA.AB	CAN	Northern America		Northern America	4	3.04668e+06	0.0138116	46.8806	1.4283e+08	2.53946e+07	2.19609
Canada_British Columbia	Canada	33	CA.BC	CAN	Northern America		Northern America	1	21100	0.525502	29.2652	617498	249941	2.9281
Canada_British Columbia	Canada	33	CA.BC	CAN	Northern America		Northern America	3	4507.51	0.392344	32.8963	148280	20815.4	1.25442
Canada_British Columbia	Canada	33	CA.BC	CAN	Northern America		Northern America	4	48590.1	0	62.4319	3.03357e+06	576732	3.12725
Canada_Manitoba	Canada	33	CA.MB	CAN	Northern America		Northern America	1	53623.3	0.00709619	36.1397	1.93793e+06	925372	4.26575
Canada_Manitoba	Canada	33	CA.MB	CAN	Northern America		Northern America	4	1.99526e+06	0.00559823	32.3114	64469546	1.61583e+07	2.13369
Canada_NA	Canada				Northern America		Northern America	4	1468.76	0	57.3912	84293.8	19761.2	3.54485
Canada_New Brunswick	Canada	33	CA.NB	CAN	Northern America		Northern America	1	1792.03	0.00588605	63.7639	114267	34709	4.78772
Canada_New Brunswick	Canada	33	CA.NB	CAN	Northern America		Northern America	4	23298.5	0	23.0565	537181	178471	2.01826
Canada_Nova Scotia	Canada	33	CA.NS	CAN	Northern America		Northern America	1	5241.15	0.0140046	54.8209	287324	80111.9	3.77836
Canada_Ontario	Canada	33	CA.ON	CAN	Northern America		Northern America	1	852905	0.00740943	119.125	1.01602e+08	2.20051e+07	6.37759
Canada_Ontario	Canada	33	CA.ON	CAN	Northern America		Northern America	3	364690	0.0142187	55.3219	2.01754e+07	3.14513e+06	2.34267
Canada_Ontario	Canada	33	CA.ON	CAN	Northern America		Northern America	4	35176.5	0	68.2869	2.4021e+06	417255	3.12525
Canada_Quebec	Canada	33	CA.QC	CAN	Northern America		Northern America	1	462302	0.00871299	97.0354	4.48596e+07	1.1288e+07	6.03568
Canada_Quebec	Canada	33	CA.QC	CAN	Northern America		Northern America	3	8487.04	0	11.8149	100273	55873.2	1.78831
Canada_Quebec	Canada	33	CA.QC	CAN	Northern America		Northern America	4	169360	0.00635642	79.6083	1.34824e+07	2.16709e+06	3.37134
Canada_Saskatchewan	Canada	33	CA.SK	CAN	Northern America		Northern America	1	3042.59	0.074254	17.9422	54590.7	33856.2	2.7506
Canada_Saskatchewan	Canada	33	CA.SK	CAN	Northern America		Northern America	4	7.74945e+06	0.00344624	10	7.74945e+07	4.16736e+07	1.41686
Caspian Sea	Caspian Sea		XCA	XCA				1	3255.89	0.862874	42.5232	138451	35033.1	2.65975
Caspian Sea	Caspian Sea		XCA	XCA				2	5930.35	1	40.1139	433591	23172.6	1.2141
Caspian Sea	Caspian Sea		XCA	XCA				3	28968.5	0.743819	34.9175	1.01151e+06	127720	1.19765
Caspian Sea	Caspian Sea		XCA	XCA				4	16340	0	24.3422	397752	20701.9	0.333807
Central African Republic	Central African Republic	37	CAF	CAF	Middle Africa	SSA	Africa	1	93499.2	0	88.6685	8.29043e+06	2.15989e+06	5.71027
Central African Republic	Central African Republic	37	CAF	CAF	Middle Africa	SSA	Africa	2	13510.3	0.00296057	15.4647	654773	151456	3.48324
Chad	Chad	39	TCD	TCD	Middle Africa	SSA	Africa	1	98322.6	0.0579862	45.2885	4.45288e+06	1.08565e+06	2.72941
Chad	Chad	39	TCD	TCD	Middle Africa	SSA	Africa	2	29051.6	0.404522	29.7001	1.82153e+06	287501	3.0749
Chile	Chile	40	CHL	CHL	South America		Latin America	1	104073	0.738504	85.0464	8.85105e+06	2.14488e+06	5.09445
Chile	Chile	40	CHL	CHL	South America		Latin America	2	23579.9	0.998994	40.8711	1.74187e+06	265897	3.50375
Chile	Chile	40	CHL	CHL	South America		Latin America	3	154287	0.414089	54.8361	8.46053e+06	1.34304e+06	2.36459
Chile	Chile	40	CHL	CHL	South America		Latin America	4	127668	0.865632	66.0958	8.43831e+06	1.31127e+06	2.70612
China_Anhui	China	351	CN.AH	CHN	Eastern Asia		Asia	1	618974	0.439205	109.006	6.74721e+07	1.39798e+07	5.58292
China_Anhui	China	351	CN.AH	CHN	Eastern Asia		Asia	2	2.13698e+06	0.997346	52.088	1.81831e+08	2.49104e+07	3.62194
China_Anhui	China	351	CN.AH	CHN	Eastern Asia		Asia	3	1.30052e+06	0.387215	123.294	1.60346e+08	1.90269e+07	3.97418
China_Anhui	China	351	CN.AH	CHN	Eastern Asia		Asia	4	407450	0.374882	56.9434	2.32016e+07	3.35142e+06	2.16716
China_Beijing	China	351	CN.BJ	CHN	Eastern Asia		Asia	1	242537	0.771963	100.28	2.43216e+07	5.4527e+06	5.55734
China_Beijing	China	351	CN.BJ	CHN	Eastern Asia		Asia	2	94401.3	1	18.3231	4.84496e+06	941200	3.09788
China_Beijing	China	351	CN.BJ	CHN	Eastern Asia		Asia	3	131470	0.976712	39.0404	5.13265e+06	1.04443e+06	2.15799
China_Chongqing	China	351	CN.CQ	CHN	Eastern Asia		Asia	1	570907	0.174877	100.631	5.7451e+07	1.05763e+07	4.57933
China_Chongqing	China	351	CN.CQ	CHN	Eastern Asia		Asia	2	849407	0.498085	52.6249	7.27304e+07	1.05174e+07	3.8473
China_Chongqing	China	351	CN.CQ	CHN	Eastern Asia		Asia	3	299230	0.364005	65.793	1.96872e+07	2.91751e+06	2.64852
China_Chongqing	China	351	CN.CQ	CHN	Eastern Asia		Asia	4	157737	0.552665	31.7679	5.01098e+06	1.25747e+06	2.10039
China_Fujian	China	351	CN.FJ	CHN	Eastern Asia		Asia	1	60757.7	0.999128	25.1729	1.52945e+06	187496	0.762821
China_Fujian	China	351	CN.FJ	CHN	Eastern Asia		Asia	2	783909	0.756731	18.5878	4.04401e+07	4.64185e+06	1.83987
China_Fujian	China	351	CN.FJ	CHN	Eastern Asia		Asia	3	7696.76	0.964296	14.1454	108874	21983.9	0.775876
China_Fujian	China	351	CN.FJ	CHN	Eastern Asia		Asia	4	104038	0.989423	48.5179	5.04771e+06	744869	1.88636
China_Gansu	China	351	CN.GS	CHN	Eastern Asia		Asia	1	432114	0.925072	132.067	5.70678e+07	1.02119e+07	5.84172
China_Gansu	China	351	CN.GS	CHN	Eastern Asia		Asia	2	272678	0.993779	2.43105	9.66125e+06	1.63394e+06	1.86187
China_Gansu	China	351	CN.GS	CHN	Eastern Asia		Asia	3	1.05945e+06	0.368337	17.7975	1.88555e+07	3.21688e+06	0.824802
China_Gansu	China	351	CN.GS	CHN	Eastern Asia		Asia	4	132312	0.724885	36.9102	4.88368e+06	675152	1.34443
China_Guangdong	China	351	CN.GD	CHN	Eastern Asia		Asia	1	106349	0.8115	64.6566	6.87619e+06	919304	2.13677
China_Guangdong	China	351	CN.GD	CHN	Eastern Asia		Asia	2	1.52193e+06	0.593699	21.3371	8.26971e+07	1.02286e+07	2.08826
China_Guangdong	China	351	CN.GD	CHN	Eastern Asia		Asia	4	171244	1	77.3692	1.3249e+07	1.63071e+06	2.50898
China_Guangxi	China	351	CN.GX	CHN	Eastern Asia		Asia	1	578943	0.133247	131.24	7.59806e+07	13804597	5.89414
China_Guangxi	China	351	CN.GX	CHN	Eastern Asia		Asia	2	1.21347e+06	0.726399	18.2002	6.21297e+07	8.45373e+06	2.16462
China_Guangxi	China	351	CN.GX	CHN	Eastern Asia		Asia	3	16696.4	0.983396	57.3049	956787	72883	1.18577
China_Guangxi	China	351	CN.GX	CHN	Eastern Asia		Asia	4	174640	0.99838	54.443	9.50791e+06	1.42788e+06	2.1542
China_Guizhou	China	351	CN.GZ	CHN	Eastern Asia		Asia	1	677396	0.0596126	110.877	7.5108e+07	1.3393e+07	4.88727
China_Guizhou	China	351	CN.GZ	CHN	Eastern Asia		Asia	2	436090	0.933258	45.0097	3.40192e+07	5.15558e+06	3.67336
China_Guizhou	China	351	CN.GZ	CHN	Eastern Asia		Asia	3	296191	0.270286	11.8104	3.49814e+06	862511	0.791024
China_Guizhou	China	351	CN.GZ	CHN	Eastern Asia		Asia	4	221510	0.249265	37.6631	8.34277e+06	1.56971e+06	1.86707
China_Hainan	China	351	CN.HA	CHN	Eastern Asia		Asia	1	12894	0.714025	37.8999	488683	132096	2.53241
China_Hainan	China	351	CN.HA	CHN	Eastern Asia		Asia	2	206900	0.481543	34.1245	1.3888e+07	1.87423e+06	2.81465
China_Hainan	China	351	CN.HA	CHN	Eastern Asia		Asia	4	18946.7	1	45.2796	857898	132875	1.84777
China_Hebei	China	351	CN.HB	CHN	Eastern Asia		Asia	1	2.39937e+06	0.739013	108.428	2.60159e+08	5.17223e+07	5.32861
China_Hebei	China	351	CN.HB	CHN	Eastern Asia		Asia	2	980321	0.999996	33.2056	6.49028e+07	1.03616e+07	3.28412
China_Hebei	China	351	CN.HB	CHN	Eastern Asia		Asia	3	1.63922e+06	0.928759	107.771	1.76661e+08	2.07994e+07	3.44675
China_Hebei	China	351	CN.HB	CHN	Eastern Asia		Asia	4	180123	0.81866	10.6893	1.92539e+06	554986	0.811801
China_Heilongjiang	China	351	CN.HL	CHN	Eastern Asia		Asia	1	2.44605e+06	0.321368	83.8463	2.05092e+08	4.66032e+07	4.7096
China_Heilongjiang	China	351	CN.HL	CHN	Eastern Asia		Asia	2	656702	0.71118	19.4126	3.44195e+07	6.07446e+06	2.87409
China_Heilongjiang	China	351	CN.HL	CHN	Eastern Asia		Asia	4	1.30717e+06	0.538989	42.5932	5.56766e+07	1.2118e+07	2.44249
China_Henan	China	351	CN.HE	CHN	Eastern Asia		Asia	1	1.88845e+06	0.889571	119.241	225179729	4.19422e+07	5.49009
China_Henan	China	351	CN.HE	CHN	Eastern Asia		Asia	2	1.11389e+06	1	44.6127	8.64524e+07	1.26807e+07	3.53721
China_Henan	China	351	CN.HE	CHN	Eastern Asia		Asia	3	2.68869e+06	0.643883	101.629	2.73249e+08	3.20972e+07	3.24283
China_Hubei	China	351	CN.HU	CHN	Eastern Asia		Asia	1	453920	0.327071	10	4.5392e+06	1.21024e+06	0.65906
China_Hubei	China	351	CN.HU	CHN	Eastern Asia		Asia	2	1.40312e+06	0.979758	56.8873	1.26122e+08	1.69117e+07	3.74501
China_Hubei	China	351	CN.HU	CHN	Eastern Asia		Asia	3	746831	0.633245	93.6369	6.99309e+07	9.1986e+06	3.34577
China_Hubei	China	351	CN.HU	CHN	Eastern Asia		Asia	4	170866	0.488447	67.1718	1.14774e+07	1.45647e+06	2.24586
China_Hunan	China	351	CN.HN	CHN	Eastern Asia		Asia	1	185621	0.845636	10.3803	1.9268e+06	233019	0.310311
China_Hunan	China	351	CN.HN	CHN	Eastern Asia		Asia	2	2.25128e+06	0.749718	3.39028	8.19248e+07	1.12819e+07	1.55709
China_Hunan	China	351	CN.HN	CHN	Eastern Asia		Asia	3	295535	0.987007	12.298	3.63449e+06	802595	0.737706
China_Hunan	China	351	CN.HN	CHN	Eastern Asia		Asia	4	69770.4	0.961345	46.1267	3.21828e+06	429431	1.62166
China_Jiangsu	China	351	CN.JS	CHN	Eastern Asia		Asia	1	508839	0.491575	107.546	5.47235e+07	1.09875e+07	5.33768
China_Jiangsu	China	351	CN.JS	CHN	Eastern Asia		Asia	2	2.61017e+06	0.999104	37.1861	1.83198e+08	2.81337e+07	3.34904
China_Jiangsu	China	351	CN.JS	CHN	Eastern Asia		Asia	3	1.20385e+06	0.684257	113.267	136357130	1.63329e+07	3.68541
China_Jiangsu	China	351	CN.JS	CHN	Eastern Asia		Asia	4	257179	0.537495	44.0131	1.13192e+07	1.73945e+06	1.78202
China_Jiangxi	China	351	CN.JX	CHN	Eastern Asia		Asia	1	119440	0.989876	13.7799	1.64587e+06	218115	0.451408
China_Jiangxi	China	351	CN.JX	CHN	Eastern Asia		Asia	2	1.92644e+06	0.669632	16.4355	9.52346e+07	1.11932e+07	1.80534
China_Jiangxi	China	351	CN.JX	CHN	Eastern Asia		Asia	3	193382	0.990131	28.1007	5.43416e+06	691600	0.971485
China_Jiangxi	China	351	CN.JX	CHN	Eastern Asia		Asia	4	59849.8	1	20.65	1.2359e+06	281777	1.24045
China_Jilin	China	351	CN.JL	CHN	Eastern Asia		Asia	1	2.37827e+06	0.191034	91.6616	2.17996e+08	4.8431e+07	5.03378
China_Jilin	China	351	CN.JL	CHN	Eastern Asia		Asia	2	286880	0.754231	17.0923	1.43705e+07	2.88585e+06	3.12561
China_Jilin	China	351	CN.JL	CHN	Eastern Asia		Asia	4	647176	0.619374	55.3539	3.58237e+07	6.57966e+06	2.67866
China_Liaoning	China	351	CN.LN	CHN	Eastern Asia		Asia	1	1.52546e+06	0.331335	107.396	1.63829e+08	3.245e+07	5.2583
China_Liaoning	China	351	CN.LN	CHN	Eastern Asia		Asia	2	429291	0.863255	35.5894	29444815	4.4795e+06	3.24219
China_Liaoning	China	351	CN.LN	CHN	Eastern Asia		Asia	3	422859	0.789901	42.555	1.79948e+07	3.47545e+06	2.23261
China_Liaoning	China	351	CN.LN	CHN	Eastern Asia		Asia	4	331218	0.683298	65.3132	2.16329e+07	3.58536e+06	2.85204
China_Nei Mongol	China	351	CN.NM	CHN	Eastern Asia		Asia	1	1.13493e+06	0.779783	119.473	1.35594e+08	2.5011e+07	5.44745
China_Nei Mongol	China	351	CN.NM	CHN	Eastern Asia		Asia	2	595757	0.997642	31.2963	3.8305e+07	5.82418e+06	3.03758
China_Nei Mongol	China	351	CN.NM	CHN	Eastern Asia		Asia	3	128018	0.678081	14.5691	1.8651e+06	329291	0.698725
China_Nei Mongol	China	351	CN.NM	CHN	Eastern Asia		Asia	4	1.02135e+06	0.823178	63.229	6.45789e+07	9.87878e+06	2.54839
China_Ningxia Hui	China	351	CN.NX	CHN	Eastern Asia		Asia	1	157232	0.995492	96.7457	1.52115e+07	3.7306e+06	5.86503
China_Ningxia Hui	China	351	CN.NX	CHN	Eastern Asia		Asia	2	96469.9	1	33.0348	6.37037e+06	891394	2.87104
China_Ningxia Hui	China	351	CN.NX	CHN	Eastern Asia		Asia	3	207703	0.592404	15.898	3.30207e+06	611028	0.799126
China_Qinghai	China	351	CN.QH	CHN	Eastern Asia		Asia	1	30528.5	0.998135	12.4653	380547	165308	1.33851
China_Qinghai	China	351	CN.QH	CHN	Eastern Asia		Asia	2	123121	1	1.04562	4.19173e+06	265775	0.670723
China_Qinghai	China	351	CN.QH	CHN	Eastern Asia		Asia	3	78164.6	0.438847	10	781646	159852	0.555525
China_Qinghai	China	351	CN.QH	CHN	Eastern Asia		Asia	4	56592.8	0.468928	11.3192	640582	108531	0.505278
China_Shaanxi	China	351	CN.SA	CHN	Eastern Asia		Asia	1	1.09669e+06	0.490069	131.478	1.4419e+08	2.82197e+07	6.36066
China_Shaanxi	China	351	CN.SA	CHN	Eastern Asia		Asia	2	352473	0.970717	26.1566	2.08511e+07	3.42773e+06	3.02163
China_Shaanxi	China	351	CN.SA	CHN	Eastern Asia		Asia	3	1.22899e+06	0.426339	62.4601	7.6763e+07	1.0368e+07	2.29162
China_Shandong	China	351	CN.SD	CHN	Eastern Asia		Asia	1	2.43837e+06	0.664442	111.76	2.72512e+08	53279747	5.40126
China_Shandong	China	351	CN.SD	CHN	Eastern Asia		Asia	2	988829	1	25.3192	5.76677e+07	9.62855e+06	3.02553
China_Shandong	China	351	CN.SD	CHN	Eastern Asia		Asia	3	2.10004e+06	0.756716	105.666	2.21904e+08	2.59683e+07	3.35902
China_Shanghai	China	351	CN.SH	CHN	Eastern Asia		Asia	1	15720.4	0.999	21.6817	340845	21321.3	0.335261
China_Shanghai	China	351	CN.SH	CHN	Eastern Asia		Asia	2	200454	1	10.5228	8.72434e+06	1.65912e+06	2.57172
China_Shanghai	China	351	CN.SH	CHN	Eastern Asia		Asia	3	34983.7	1	12.6348	442014	102662	0.797147
China_Shanxi	China	351	CN.SX	CHN	Eastern Asia		Asia	1	706592	0.469756	109.429	7.73217e+07	1.37985e+07	4.8272
China_Shanxi	China	351	CN.SX	CHN	Eastern Asia		Asia	2	184319	1	38.3822	13157061	1.942e+06	3.27372
China_Shanxi	China	351	CN.SX	CHN	Eastern Asia		Asia	3	657640	0.569019	51.0237	3.35552e+07	4.64858e+06	1.92012
China_Shanxi	China	351	CN.SX	CHN	Eastern Asia		Asia	4	117436	0.563949	11.8618	1.393e+06	367436	0.824361
China_Sichuan	China	351	CN.SC	CHN	Eastern Asia		Asia	1	1.22018e+06	0.249966	95.8395	1.16941e+08	2.23702e+07	4.5319
China_Sichuan	China	351	CN.SC	CHN	Eastern Asia		Asia	2	2.00356e+06	0.63993	39.7264	1.45712e+08	2.27951e+07	3.53508
China_Sichuan	China	351	CN.SC	CHN	Eastern Asia		Asia	3	1.08658e+06	0.459929	83.7768	9.10299e+07	1.24553e+07	3.11381
China_Sichuan	China	351	CN.SC	CHN	Eastern Asia		Asia	4	268228	0.473103	48.4486	1.29953e+07	2.40083e+06	2.35827
China_Tianjin	China	351	CN.TJ	CHN	Eastern Asia		Asia	1	129734	0.813653	81.8959	1.06246e+07	2.6736e+06	5.0942
China_Tianjin	China	351	CN.TJ	CHN	Eastern Asia		Asia	2	93097.6	1	15.646	4.52883e+06	829530	2.76857
China_Tianjin	China	351	CN.TJ	CHN	Eastern Asia		Asia	3	135394	0.909445	84.3764	1.1424e+07	1.4898e+06	2.989
China_Xinjiang Uygur	China	351	CN.XJ	CHN	Eastern Asia		Asia	1	427306	0.948025	164.388	7.02441e+07	1.28548e+07	7.43632
China_Xinjiang Uygur	China	351	CN.XJ	CHN	Eastern Asia		Asia	2	1.65502e+06	0.999964	26.5614	9.85754e+07	1.36045e+07	2.55412
China_Xinjiang Uygur	China	351	CN.XJ	CHN	Eastern Asia		Asia	3	427703	0.989672	69.9793	2.99304e+07	3.80096e+06	2.41406
China_Xinjiang Uygur	China	351	CN.XJ	CHN	Eastern Asia		Asia	4	298763	0.941375	12.2034	3.64592e+06	944751	0.833156
China_Xizang	China	351	CN.XZ	CHN	Eastern Asia		Asia	1	22176.6	0.928816	12.1018	268376	58577.7	0.652936
China_Xizang	China	351	CN.XZ	CHN	Eastern Asia		Asia	2	92938	0.947155	27.6822	5.63968e+06	120266	0.402077
China_Xizang	China	351	CN.XZ	CHN	Eastern Asia		Asia	3	32049.6	0.941102	17.1278	548940	61891.4	0.524571
China_Xizang	China	351	CN.XZ	CHN	Eastern Asia		Asia	4	13358.4	0.501125	10.9065	145693	10459.2	0.206291
China_Yunnan	China	351	CN.YN	CHN	Eastern Asia		Asia	1	955232	0.0785056	108.502	1.03644e+08	1.91631e+07	4.95894
China_Yunnan	China	351	CN.YN	CHN	Eastern Asia		Asia	2	814269	0.913336	54.0398	7.08738e+07	1.04914e+07	4.00339
China_Yunnan	China	351	CN.YN	CHN	Eastern Asia		Asia	3	72491.4	0.228557	38.1713	2.76709e+06	314931	1.18012
China_Yunnan	China	351	CN.YN	CHN	Eastern Asia		Asia	4	505763	0.502635	76.0435	3.846e+07	4.87692e+06	2.54059
China_Zhejiang	China	351	CN.ZJ	CHN	Eastern Asia		Asia	1	79824.5	0.987063	10	798245	104342	0.323112
China_Zhejiang	China	351	CN.ZJ	CHN	Eastern Asia		Asia	2	1.06671e+06	0.840839	2.52235	3.78922e+07	4.74135e+06	1.38107
China_Zhejiang	China	351	CN.ZJ	CHN	Eastern Asia		Asia	3	170076	0.981027	16.7398	2.84704e+06	464217	0.741438
China_Zhejiang	China	351	CN.ZJ	CHN	Eastern Asia		Asia	4	17349	1	13.7605	238731	70780.3	1.07492
Colombia	Colombia	44	COL	COL	South America		Latin America	1	504867	0.0144786	154.093	7.77967e+07	1.45669e+07	7.1322
Colombia	Colombia	44	COL	COL	South America		Latin America	2	303701	0.623991	58.938	2.79217e+07	4.92685e+06	5.04063
Colombia	Colombia	44	COL	COL	South America		Latin America	4	12010.1	0	14.4515	173564	82384	1.80731
Comoros	Comoros	45	COM	COM	Eastern Africa	SSA	Africa	1	1379.71	0	5.78574	7982.65	3246.82	0.581705
Comoros	Comoros	45	COM	COM	Eastern Africa	SSA	Africa	2	11362.3	0	9.66227	484742	64429.4	1.76189
Costa Rica	Costa Rica	48	CRI	CRI	Central America		Latin America	1	5253.45	0	38.3077	201248	74286.9	3.49542
Costa Rica	Costa Rica	48	CRI	CRI	Central America		Latin America	2	29387.9	0.664252	12.6023	1.34015e+06	300169	3.17365
Cote d'Ivoire	Cote d'Ivoire	107	CIV	CIV	Western Africa	SSA	Africa	1	783740	8.76e-06	165.86	1.29991e+08	2.4702e+07	7.791
Cote d'Ivoire	Cote d'Ivoire	107	CIV	CIV	Western Africa	SSA	Africa	2	485219	0.00190381	99.7072	6.43921e+07	9.10409e+06	5.82989
Croatia	Croatia	98	HRV	HRV	Southern Europe		Europe	1	500538	0.00147335	110.188	5.51531e+07	1.03527e+07	5.11266
Croatia	Croatia	98	HRV	HRV	Southern Europe		Europe	3	332938	0.00323923	82.0105	2.73044e+07	3.75779e+06	3.06595
Cuba	Cuba	49	CUB	CUB	Caribbean		Latin America	1	149649	1	61.9599	9.27222e+06	2.46845e+06	4.07741
Cuba	Cuba	49	CUB	CUB	Caribbean		Latin America	2	160759	0	59.6516	14894570	2.53702e+06	4.90355
Cyprus	Cyprus	50	CYP	CYP	Southern Europe		Europe	4	3036.9	0.916879	25.2234	76600.9	10880.9	0.943997
Czech Republic	Czech Republic	167	CZE	CZE	Eastern Europe		Europe	1	253505	0.000300614	87.185	2.21018e+07	5.01328e+06	4.88842
Czech Republic	Czech Republic	167	CZE	CZE	Eastern Europe		Europe	3	1.20472e+06	0	10.3299	1.24446e+07	3.78687e+06	0.853866
Democratic Republic of the Congo	Democratic Republic of the Congo	250	COD	COD	Middle Africa	SSA	Africa	1	1.47315e+06	2.7e-06	100.491	1.48038e+08	2.61351e+07	4.38541
Democratic Republic of the Congo	Democratic Republic of the Congo	250	COD	COD	Middle Africa	SSA	Africa	2	253282	0.00317458	54.1534	2.20744e+07	2.99583e+06	3.67513
Denmark	Denmark	54	DNK	DNK	Northern Europe		Europe	1	71489.5	0.327897	50.1083	3.58222e+06	1.14221e+06	3.94946
Denmark	Denmark	54	DNK	DNK	Northern Europe		Europe	3	1.36409e+06	0.226013	81.0148	110511233	1.53424e+07	3.05526
Dominican Republic	Dominican Republic	56	DOM	DOM	Caribbean		Latin America	1	60505.3	0.00390098	32.4824	1.96535e+06	785574	3.20942
Dominican Republic	Dominican Republic	56	DOM	DOM	Caribbean		Latin America	2	64072.4	0.851914	24.9859	3.71529e+06	794562	3.85317
East Timor	East Timor	176	TLS	TLS	South-Eastern Asia		Asia	1	59896.1	0	63.6522	3.81252e+06	912996	3.76793
East Timor	East Timor	176	TLS	TLS	South-Eastern Asia		Asia	2	16268.7	0.327284	10.0837	700914	116946	2.23355
Ecuador	Ecuador	58	ECU	ECU	South America		Latin America	1	429525	0.308972	81.7584	3.51173e+07	6.48483e+06	3.73201
Ecuador	Ecuador	58	ECU	ECU	South America		Latin America	2	302512	0.557099	31.246	1.94352e+07	4.83884e+06	4.97004
Ecuador	Ecuador	58	ECU	ECU	South America		Latin America	4	53150.7	0.377868	19.8025	1.05252e+06	334070	1.65602
Egypt	Egypt	59	EGY	EGY	Northern Africa		Africa	1	826924	1	200	1.65385e+08	3.13273e+07	9.36463
Egypt	Egypt	59	EGY	EGY	Northern Africa		Africa	2	647204	1	77.8234	7.17253e+07	9.229e+06	4.43073
Egypt	Egypt	59	EGY	EGY	Northern Africa		Africa	4	508169	1	135.885	6.90526e+07	8.03893e+06	4.16799
El Salvador	El Salvador	60	SLV	SLV	Central America		Latin America	1	241225	0.0102789	107.439	2.59169e+07	5.0315e+06	5.15593
El Salvador	El Salvador	60	SLV	SLV	Central America		Latin America	2	4735.85	0.915926	44.0031	364675	82646	5.42232
Eritrea	Eritrea	178	ERI	ERI	Eastern Africa	SSA	Africa	1	18021.2	6.67e-06	34.3524	619071	186393	2.55669
Eritrea	Eritrea	178	ERI	ERI	Eastern Africa	SSA	Africa	4	57316.7	0	8.97043	514156	228089	1.04848
Estonia	Estonia	63	EST	EST	Northern Europe		Europe	3	238429	0	30.1883	7.19777e+06	1.97673e+06	2.25208
Ethiopia	Ethiopia	238	ETH	ETH	Eastern Africa	SSA	Africa	1	1.17919e+06	0.0708473	173.071	2.04085e+08	3.99169e+07	8.36767
Ethiopia	Ethiopia	238	ETH	ETH	Eastern Africa	SSA	Africa	2	3323.28	0.980923	14.0183	156255	33950.2	3.17422
Ethiopia	Ethiopia	238	ETH	ETH	Eastern Africa	SSA	Africa	4	1.31855e+06	0.0129789	122.51	1.61535e+08	1.94267e+07	3.88186
Fiji	Fiji	66	FJI	FJI	Oceania		Oceania	2	5936.62	0	17.4391	299438	33510.8	1.75391
Finland	Finland	67	FIN	FIN	Northern Europe		Europe	4	45954.5	0	15.4756	711173	213006	1.22124
France	France	68	FRA	FRA	Western Europe		Europe	1	3.15031e+06	0.275226	122.582	3.8617e+08	8.36083e+07	6.56039
France	France	68	FRA	FRA	Western Europe		Europe	2	17740.6	0.983845	8.13393	729743	126402	2.21383
France	France	68	FRA	FRA	Western Europe		Europe	3	7.07215e+06	0.0256575	136.882	9.68046e+08	1.1596e+08	4.45403
France	France	68	FRA	FRA	Western Europe		Europe	4	62863	0.0530069	38.0624	2.39272e+06	304001	1.27413
French Guiana	French Guiana	69	GUF	GUF	South America		Latin America	2	7242.15	0.625887	9.33246	306578	75800.4	3.25211
Gabon	Gabon	74	GAB	GAB	Middle Africa	SSA	Africa	1	17653.6	0	58.6558	1.03549e+06	190784	2.67142
Gabon	Gabon	74	GAB	GAB	Middle Africa	SSA	Africa	2	2260.06	0.984486	17.2117	113481	20446.5	2.81099
Gambia	Gambia	75	GMB	GMB	Western Africa	SSA	Africa	1	2567.68	0.000143697	32.006	82181.2	36560.9	3.51972
Gambia	Gambia	75	GMB	GMB	Western Africa	SSA	Africa	2	7906.56	0.00295407	42.6151	597855	100611	3.95385
Georgia	Georgia	73	GEO	GEO	Western Asia		Asia	1	185739	0.0256141	49.7316	9.23709e+06	1.86052e+06	2.47608
Georgia	Georgia	73	GEO	GEO	Western Asia		Asia	3	113166	0.288025	45.219	5.11727e+06	1.04653e+06	2.51206
Georgia	Georgia	73	GEO	GEO	Western Asia		Asia	4	32928.8	0.0141153	10	329288	81926.2	0.655516
Germany	Germany	79	DEU	DEU	Western Europe		Europe	1	1.44759e+06	0.0185335	106.304	1.53885e+08	3.38837e+07	5.78597
Germany	Germany	79	DEU	DEU	Western Europe		Europe	3	5.01134e+06	0.00297743	116.278	5.82707e+08	8.16406e+07	4.42536
Ghana	Ghana	81	GHA	GHA	Western Africa	SSA	Africa	1	732751	1.77e-06	155.78	114148167	2.08862e+07	7.04589
Ghana	Ghana	81	GHA	GHA	Western Africa	SSA	Africa	2	91438.2	0.0287944	24.2692	5.23659e+06	1.18789e+06	4.03655
global	global							1	1.49331e+08	0.188075	114.708	17129493619	3628916345	6.00703
global	global							2	1.22797e+08	0.500465	47.3213	9863192149	1399134376	3.54025
global	global							3	1.27825e+08	0.174929	69.0783	8829915316	1246003891	2.6479
global	global							4	1.22216e+08	0.278144	27.4017	3348911864	7.03477e+08	1.51656
Greece	Greece	84	GRC	GRC	Southern Europe		Europe	1	207940	0.80307	140.537	2.92233e+07	6.27624e+06	7.46095
Greece	Greece	84	GRC	GRC	Southern Europe		Europe	2	24200.6	0.992642	18.8578	1.25499e+06	219898	2.8233
Greece	Greece	84	GRC	GRC	Southern Europe		Europe	3	697518	0.266832	72.0117	5.02294e+07	6.17708e+06	2.40561
Greece	Greece	84	GRC	GRC	Southern Europe		Europe	4	50282.7	0.0433149	36.4462	1.83261e+06	99638	0.522086
Guatemala	Guatemala	89	GTM	GTM	Central America		Latin America	1	597771	0.0134808	141.343	8.44909e+07	1.74715e+07	7.22484
Guatemala	Guatemala	89	GTM	GTM	Central America		Latin America	2	9774.19	0.533582	17.875	497262	121332	3.85707
Guatemala	Guatemala	89	GTM	GTM	Central America		Latin America	4	8656.22	0.137475	32.7988	283913	65222.4	1.9852
Guinea	Guinea	90	GIN	GIN	Western Africa	SSA	Africa	1	80977.1	3.09e-05	70.6598	5.72183e+06	1.55546e+06	4.74821
Guinea	Guinea	90	GIN	GIN	Western Africa	SSA	Africa	2	426183	0.0128133	57.8011	3.86979e+07	5.12311e+06	3.73507
Guinea-Bissau	Guinea-Bissau	175	GNB	GNB	Western Africa	SSA	Africa	1	14777.5	3.28e-06	56.231	830952	235765	3.94376
Guinea-Bissau	Guinea-Bissau	175	GNB	GNB	Western Africa	SSA	Africa	2	51078	0.00648742	14.4417	2.42323e+06	447581	2.7227
Guyana	Guyana	91	GUY	GUY	South America		Latin America	1	2547.94	0	66.5052	169451	49488.4	4.80117
Guyana	Guyana	91	GUY	GUY	South America		Latin America	2	79585	0.957249	0.709112	2.68274e+06	1.30733e+06	5.10406
Haiti	Haiti	93	HTI	HTI	Caribbean		Latin America	1	246307	0.0477613	92.8386	2.28668e+07	4.80877e+06	4.82602
Haiti	Haiti	93	HTI	HTI	Caribbean		Latin America	2	29673	0.722382	26.1354	1.75473e+06	380450	3.9838
Honduras	Honduras	95	HND	HND	Central America		Latin America	1	217985	0.0684822	104.465	2.27717e+07	5.42524e+06	6.15212
Honduras	Honduras	95	HND	HND	Central America		Latin America	2	16474.5	0.979635	27.1016	990145	176507	3.32897
Hungary	Hungary	97	HUN	HUN	Eastern Europe		Europe	1	1.23237e+06	0.00701124	98.3359	1.21186e+08	2.69186e+07	5.3994
Hungary	Hungary	97	HUN	HUN	Eastern Europe		Europe	2	2383.84	0.748503	26.4638	141752	21454.9	2.79647
Hungary	Hungary	97	HUN	HUN	Eastern Europe		Europe	3	1.44945e+06	0.0171164	90.4799	1.31146e+08	1.78796e+07	3.35084
India_Andhra Pradesh	India	100	IN.AP	IND	Southern Asia		Asia	1	449243	0.363815	131.303	5.89869e+07	1.19654e+07	6.58381
India_Andhra Pradesh	India	100	IN.AP	IND	Southern Asia		Asia	2	2.18642e+06	0.941793	39.094	1.57627e+08	2.68504e+07	3.81575
India_Andhra Pradesh	India	100	IN.AP	IND	Southern Asia		Asia	4	15581.6	0.77385	64.7965	1.00963e+06	87204.1	1.47456
India_Arunachal Pradesh	India	100	IN.AR	IND	Southern Asia		Asia	1	41041.7	0.0389873	26.8555	1.10219e+06	421533	2.53886
India_Arunachal Pradesh	India	100	IN.AR	IND	Southern Asia		Asia	2	199398	0.165331	23.759	1.13176e+07	1.28469e+06	2.00188
India_Arunachal Pradesh	India	100	IN.AR	IND	Southern Asia		Asia	3	1640.07	0	53.082	87058.3	11774.4	1.95017
India_Arunachal Pradesh	India	100	IN.AR	IND	Southern Asia		Asia	4	33091.8	0.900878	38.8948	1.2871e+06	153282	1.22042
India_Assam	India	100	IN.AS	IND	Southern Asia		Asia	1	47927.7	0.0169743	77.0055	3.6907e+06	845643	4.36147
India_Assam	India	100	IN.AS	IND	Southern Asia		Asia	2	2.16448e+06	0.0516345	66.3992	2.15147e+08	2.48682e+07	3.56987
India_Assam	India	100	IN.AS	IND	Southern Asia		Asia	4	64451.7	0.0256962	17.5824	1.13322e+06	188633	0.771114
India_Bihar	India	100	IN.BR	IND	Southern Asia		Asia	1	658585	0.526123	143.69	9.46324e+07	1.70092e+07	6.38416
India_Bihar	India	100	IN.BR	IND	Southern Asia		Asia	2	2.4963e+06	0.421647	38.1381	177581788	2.11232e+07	2.6292
India_Bihar	India	100	IN.BR	IND	Southern Asia		Asia	4	1.94486e+06	0.914004	50.8835	9.89616e+07	1.22196e+07	1.65541
India_Chhattisgarh	India	100	IN.CT	IND	Southern Asia		Asia	1	112758	0.0526087	71.7518	8.09058e+06	2.17014e+06	4.75744
India_Chhattisgarh	India	100	IN.CT	IND	Southern Asia		Asia	2	3.18507e+06	0.293666	60.9996	2.99395e+08	3.59276e+07	3.50486
India_Chhattisgarh	India	100	IN.CT	IND	Southern Asia		Asia	4	262731	0.420021	14.2365	3.74038e+06	483950	0.485318
India_Goa	India	100	IN.GA	IND	Southern Asia		Asia	2	88874.3	0.118074	17.6084	4.49779e+06	496921	1.73729
India_Gujarat	India	100	IN.GJ	IND	Southern Asia		Asia	1	442227	0.091255	124.126	5.4892e+07	9.35627e+06	5.22986
India_Gujarat	India	100	IN.GJ	IND	Southern Asia		Asia	2	465354	0.864643	37.7433	3.29207e+07	4.7722e+06	3.18637
India_Gujarat	India	100	IN.GJ	IND	Southern Asia		Asia	4	612575	0.828489	10.5371	6.45475e+06	1.9022e+06	0.818152
India_Haryana	India	100	IN.HR	IND	Southern Asia		Asia	1	29160.6	0.14742	55.22	1.61025e+06	408790	3.46526
India_Haryana	India	100	IN.HR	IND	Southern Asia		Asia	2	386337	0.95649	46.1937	3.05955e+07	2.94673e+06	2.36992
India_Haryana	India	100	IN.HR	IND	Southern Asia		Asia	4	1.1397e+06	0.997416	11.9747	1.36476e+07	3.28968e+06	0.7605
India_Himachal Pradesh	India	100	IN.HP	IND	Southern Asia		Asia	1	240631	0.0995146	106.922	2.57286e+07	5.13303e+06	5.27297
India_Himachal Pradesh	India	100	IN.HP	IND	Southern Asia		Asia	2	57771.6	0.451382	7.78236	2.35606e+06	387370	2.0834
India_Himachal Pradesh	India	100	IN.HP	IND	Southern Asia		Asia	3	83516.4	0.207356	20.6874	1.72773e+06	356619	1.15992
India_Himachal Pradesh	India	100	IN.HP	IND	Southern Asia		Asia	4	164260	0.371498	45.9961	7.55529e+06	936832	1.50268
India_Jammu and Kashmir	India	100	IN.JK	IND	Southern Asia		Asia	1	285337	0.111386	130.623	3.72715e+07	7.47587e+06	6.47644
India_Jammu and Kashmir	India	100	IN.JK	IND	Southern Asia		Asia	2	72977.7	0.991066	26.8627	4.36864e+06	472910	2.01349
India_Jammu and Kashmir	India	100	IN.JK	IND	Southern Asia		Asia	3	71128.2	0.202997	56.0145	3.98421e+06	565476	2.15958
India_Jammu and Kashmir	India	100	IN.JK	IND	Southern Asia		Asia	4	111136	0.505194	39.0804	4.34323e+06	556700	1.31979
India_Jharkhand	India	100	IN.JH	IND	Southern Asia		Asia	1	129304	0.121486	90.5819	1.17126e+07	2.96561e+06	5.66936
India_Jharkhand	India	100	IN.JH	IND	Southern Asia		Asia	2	1.69396e+06	0.0333094	16.2174	8.33723e+07	1.20715e+07	2.21422
India_Jharkhand	India	100	IN.JH	IND	Southern Asia		Asia	4	453077	0.359699	29.8433	1.35213e+07	1.96695e+06	1.14382
India_Karnataka	India	100	IN.KA	IND	Southern Asia		Asia	1	523922	0.582169	131.861	6.90851e+07	1.28021e+07	6.04014
India_Karnataka	India	100	IN.KA	IND	Southern Asia		Asia	2	826658	0.666574	63.0084	7.93661e+07	1.18224e+07	4.44366
India_Karnataka	India	100	IN.KA	IND	Southern Asia		Asia	4	245535	0.569639	10	2.45535e+06	796468	0.854654
India_Kerala	India	100	IN.KL	IND	Southern Asia		Asia	1	44586.9	0.0200265	54.7648	2.44179e+06	618433	3.42861
India_Kerala	India	100	IN.KL	IND	Southern Asia		Asia	2	209146	0.497689	50.2955	1.74209e+07	2.07108e+06	3.07687
India_Madhya Pradesh	India	100	IN.MP	IND	Southern Asia		Asia	1	845809	0.0185935	121.164	1.02482e+08	1.81004e+07	5.2899
India_Madhya Pradesh	India	100	IN.MP	IND	Southern Asia		Asia	2	1.69538e+06	0.161338	45.8902	133748851	1.81833e+07	3.33248
India_Madhya Pradesh	India	100	IN.MP	IND	Southern Asia		Asia	4	3.49795e+06	0.724348	15.436	5.39943e+07	9.41146e+06	0.708892
India_Maharashtra	India	100	IN.MH	IND	Southern Asia		Asia	1	365331	0.196821	113.657	4.15224e+07	8.03955e+06	5.43973
India_Maharashtra	India	100	IN.MH	IND	Southern Asia		Asia	2	1.44268e+06	0.284243	50.5765	1.20574e+08	1.59861e+07	3.44298
India_Maharashtra	India	100	IN.MH	IND	Southern Asia		Asia	4	747581	0.887046	10.4885	7.84102e+06	2.65304e+06	0.935024
India_Manipur	India	100	IN.MN	IND	Southern Asia		Asia	1	10333.7	2.8e-05	56.5802	584684	135531	3.24202
India_Manipur	India	100	IN.MN	IND	Southern Asia		Asia	2	119062	0.319239	5.81735	4.62166e+06	874612	2.28247
India_Meghalaya	India	100	IN.ML	IND	Southern Asia		Asia	1	12772.1	0.000189862	24.876	317719	107465	2.07988
India_Meghalaya	India	100	IN.ML	IND	Southern Asia		Asia	2	444953	0.24393	38.9524	3.20154e+07	3.09203e+06	2.15919
India_Meghalaya	India	100	IN.ML	IND	Southern Asia		Asia	4	21785.9	0.474494	28.0439	610960	91563.8	1.10735
India_Mizoram	India	100	IN.MZ	IND	Southern Asia		Asia	1	9621.33	0.000703078	33.7947	325150	116771	3.00008
India_Mizoram	India	100	IN.MZ	IND	Southern Asia		Asia	2	134180	0.041799	7.35106	5.4143e+06	737579	1.70798
India_Mizoram	India	100	IN.MZ	IND	Southern Asia		Asia	4	10489.7	0	22.5042	236062	39125.1	0.982719
India_Nagaland	India	100	IN.NL	IND	Southern Asia		Asia	1	29284.5	0.00280196	39.4842	1.15627e+06	268318	2.26488
India_Nagaland	India	100	IN.NL	IND	Southern Asia		Asia	2	99251	0.337586	36.1609	6.86429e+06	867368	2.71538
India_Nagaland	India	100	IN.NL	IND	Southern Asia		Asia	4	4997.2	0.778573	40.7638	203705	32456.1	1.71122
India_Orissa	India	100	IN.OR	IND	Southern Asia		Asia	1	160468	0.0918217	81.2922	1.30448e+07	2.98171e+06	4.59313
India_Orissa	India	100	IN.OR	IND	Southern Asia		Asia	2	3.9677e+06	0.208947	50.3742	3.30804e+08	4.29789e+07	3.36571
India_Orissa	India	100	IN.OR	IND	Southern Asia		Asia	4	41649.6	0.346386	12.2518	510283	122178	0.772892
India_Punjab	India	100	IN.PB	IND	Southern Asia		Asia	1	185567	0.470008	121.261	2.2502e+07	3.97912e+06	5.30053
India_Punjab	India	100	IN.PB	IND	Southern Asia		Asia	2	773260	0.995774	20.7732	4.15807e+07	4.5525e+06	1.8293
India_Punjab	India	100	IN.PB	IND	Southern Asia		Asia	4	1.49822e+06	0.985839	10.8113	1.61977e+07	2.80991e+06	0.494143
India_Rajasthan	India	100	IN.RJ	IND	Southern Asia		Asia	1	898947	0.0820679	117.611	1.05726e+08	1.92614e+07	5.29648
India_Rajasthan	India	100	IN.RJ	IND	Southern Asia		Asia	2	172436	0.71914	18.0296	8.79934e+06	1.43684e+06	2.58906
India_Rajasthan	India	100	IN.RJ	IND	Southern Asia		Asia	4	2.35018e+06	0.944055	12.8535	3.02079e+07	7.24838e+06	0.8126
India_Sikkim	India	100	IN.SK	IND	Southern Asia		Asia	1	47180.7	0.0655357	48.4763	2.28715e+06	515069	2.69857
India_Sikkim	India	100	IN.SK	IND	Southern Asia		Asia	2	23687.9	0.399729	8.20605	976087	101315	1.32895
India_Sikkim	India	100	IN.SK	IND	Southern Asia		Asia	3	7968.02	0.103464	21.1709	168690	46500.8	1.58528
India_Tamil Nadu	India	100	IN.TN	IND	Southern Asia		Asia	1	120051	0.326073	71.629	8.59914e+06	2.31822e+06	4.77332
India_Tamil Nadu	India	100	IN.TN	IND	Southern Asia		Asia	2	1.39631e+06	0.70748	0.821367	4.72252e+07	1.05149e+07	2.33983
India_Tripura	India	100	IN.TR	IND	Southern Asia		Asia	2	235354	0.269964	51.1227	1.97986e+07	2.07623e+06	2.74104
India_Tripura	India	100	IN.TR	IND	Southern Asia		Asia	4	3679.14	0.692109	35.9953	132432	20294.9	1.45337
India_Uttar Pradesh	India	100	IN.UP	IND	Southern Asia		Asia	1	813987	0.324436	128.964	1.04975e+08	1.89793e+07	5.76361
India_Uttar Pradesh	India	100	IN.UP	IND	Southern Asia		Asia	2	2.82588e+06	0.499185	3.2e-13	9.3254e+07	1.49727e+07	1.6463
India_Uttar Pradesh	India	100	IN.UP	IND	Southern Asia		Asia	4	4.88952e+06	0.990332	10.0579	4.91782e+07	1.61992e+07	0.872897
India_Uttaranchal	India	100	IN.UT	IND	Southern Asia		Asia	1	28408.7	0.219798	33.0687	939439	365731	3.18232
India_Uttaranchal	India	100	IN.UT	IND	Southern Asia		Asia	2	158551	0.176723	16.0663	7.77953e+06	894606	1.75317
India_Uttaranchal	India	100	IN.UT	IND	Southern Asia		Asia	3	10897.1	0.804474	15.5383	169322	46076.5	1.14859
India_Uttaranchal	India	100	IN.UT	IND	Southern Asia		Asia	4	186946	0.759263	29.1141	5.44276e+06	1.03151e+06	1.45377
India_West Bengal	India	100	IN.WB	IND	Southern Asia		Asia	1	77752.1	0.123946	56.405	4.38561e+06	1.25455e+06	3.98849
India_West Bengal	India	100	IN.WB	IND	Southern Asia		Asia	2	4.95245e+06	0.250262	58.6567	4.53925e+08	5.75409e+07	3.61009
India_West Bengal	India	100	IN.WB	IND	Southern Asia		Asia	4	306297	0.960838	36.3921	1.11468e+07	1.81132e+06	1.55808
Indonesia	Indonesia	101	IDN	IDN	South-Eastern Asia		Asia	1	3.35149e+06	0.100072	89.6079	3.0032e+08	4.75789e+07	3.50921
Indonesia	Indonesia	101	IDN	IDN	South-Eastern Asia		Asia	2	9.55401e+06	0.400232	61.8346	9.06051e+08	1.42605e+08	4.63777
Iran	Iran	102	IRN	IRN	Southern Asia		Asia	1	159505	0.776932	72.7034	1.15965e+07	2.08829e+06	3.23632
Iran	Iran	102	IRN	IRN	Southern Asia		Asia	2	471643	0.999548	5.83e-13	1.55642e+07	2.40933e+06	1.58725
Iran	Iran	102	IRN	IRN	Southern Asia		Asia	3	5.38452e+06	0.371583	42.0708	2.26531e+08	2.8692e+07	1.44747
Iran	Iran	102	IRN	IRN	Southern Asia		Asia	4	1.05391e+06	0.635725	10.2342	1.0786e+07	3.80154e+06	0.950366
Iraq	Iraq	103	IRQ	IRQ	Western Asia		Asia	1	72855.2	0.793608	13.979	1.01844e+06	340791	1.15627
Iraq	Iraq	103	IRQ	IRQ	Western Asia		Asia	2	125498	1	2.13e-14	4.14142e+06	358104	0.886614
Iraq	Iraq	103	IRQ	IRQ	Western Asia		Asia	3	82738.7	0.680052	35.1197	2.90576e+06	389121	1.27753
Iraq	Iraq	103	IRQ	IRQ	Western Asia		Asia	4	1.47241e+06	0.964142	29.9835	4.41478e+07	8.16688e+06	1.46139
Ireland	Ireland	104	IRL	IRL	Northern Europe		Europe	3	273288	0	59.7073	1.63173e+07	2.98801e+06	2.97001
Israel	Israel	105	ISR	ISR	Western Asia		Asia	1	8286.93	0.980236	27.0467	224134	114304	3.40957
Israel	Israel	105	ISR	ISR	Western Asia		Asia	2	2821.91	1	34.4951	190465	24721.8	2.72206
Israel	Israel	105	ISR	ISR	Western Asia		Asia	4	162043	0.104251	12.2842	1.99057e+06	577010	0.938189
Italy	Italy	106	ITA	ITA	Southern Europe		Europe	1	1.30652e+06	0.597423	167.47	2.18804e+08	4.28019e+07	8.09801
Italy	Italy	106	ITA	ITA	Southern Europe		Europe	2	217424	0.990794	54.6447	1.90561e+07	2.85588e+06	4.08124
Italy	Italy	106	ITA	ITA	Southern Europe		Europe	3	1.33569e+06	0.131782	106.55	1.42319e+08	1.69232e+07	3.44169
Italy	Italy	106	ITA	ITA	Southern Europe		Europe	4	331645	0.26612	10.967	3.63716e+06	1.32588e+06	1.05334
Jamaica	Jamaica	109	JAM	JAM	Caribbean		Latin America	1	1802.12	0	20.6606	37232.9	28369.7	3.89138
Japan	Japan	110	JPN	JPN	Eastern Asia		Asia	1	99035.4	0.0884849	62.8755	6.2269e+06	1.67879e+06	4.19024
Japan	Japan	110	JPN	JPN	Eastern Asia		Asia	2	1.14965e+06	1	16.5371	5.69506e+07	9.73153e+06	2.63012
Japan	Japan	110	JPN	JPN	Eastern Asia		Asia	3	211375	0.666299	19.6316	4.14963e+06	1.24305e+06	1.59747
Japan	Japan	110	JPN	JPN	Eastern Asia		Asia	4	8301.23	0.112359	17.2019	142797	28562.9	0.906558
Jordan	Jordan	112	JOR	JOR	Western Asia		Asia	1	1100.69	0.295058	50.8205	55937.8	6680.16	1.50021
Jordan	Jordan	112	JOR	JOR	Western Asia		Asia	3	1045.68	0	49.431	51689.2	1805.95	0.469138
Jordan	Jordan	112	JOR	JOR	Western Asia		Asia	4	28307.5	0.370562	10.6618	301809	78180.7	0.72767
Kazakhstan	Kazakhstan	108	KAZ	KAZ	Central Asia		Asia	1	390060	0.915424	161.188	6.28729e+07	1.14574e+07	7.26083
Kazakhstan	Kazakhstan	108	KAZ	KAZ	Central Asia		Asia	2	115227	0.999705	5.08728	4.3887e+06	651478	1.75673
Kazakhstan	Kazakhstan	108	KAZ	KAZ	Central Asia		Asia	3	368695	0.288611	7.78235	2.86931e+06	864158	0.636683
Kazakhstan	Kazakhstan	108	KAZ	KAZ	Central Asia		Asia	4	9.87943e+06	0.0163055	1.61987	1.60034e+07	3.63238e+07	0.968713
Kenya	Kenya	114	KEN	KEN	Eastern Africa	SSA	Africa	1	1.52847e+06	0.00296365	77.5234	1.18492e+08	1.95806e+07	3.16666
Kenya	Kenya	114	KEN	KEN	Eastern Africa	SSA	Africa	2	13994	0.965873	9.66072	596992	151073	3.35435
Kenya	Kenya	114	KEN	KEN	Eastern Africa	SSA	Africa	4	165271	0	10.6621	1.76214e+06	509775	0.812675
Kosovo	Kosovo	999	XKX	XKX	Southern Europe		Europe	1	124127	0.0430168	61.1841	7.59458e+06	1.77946e+06	3.54368
Kosovo	Kosovo	999	XKX	XKX	Southern Europe		Europe	3	85173	0	93.4997	7.96365e+06	988779	3.15351
Kyrgyzstan	Kyrgyzstan	113	KGZ	KGZ	Central Asia		Asia	1	109869	0.999956	77.3676	8.50032e+06	1.61331e+06	3.62974
Kyrgyzstan	Kyrgyzstan	113	KGZ	KGZ	Central Asia		Asia	2	14437.5	0.81858	22.4423	800447	73869.5	1.58977
Kyrgyzstan	Kyrgyzstan	113	KGZ	KGZ	Central Asia		Asia	3	130686	0.79683	52.4978	6.86072e+06	771851	1.60436
Kyrgyzstan	Kyrgyzstan	113	KGZ	KGZ	Central Asia		Asia	4	282712	0.487422	6.64451	1.87848e+06	574702	0.535592
Laos	Laos	120	LAO	LAO	South-Eastern Asia		Asia	1	54209.2	0.0112878	82.0553	4.44815e+06	1.07894e+06	4.91992
Laos	Laos	120	LAO	LAO	South-Eastern Asia		Asia	2	518672	0.239374	96.1018	6.69615e+07	7.91992e+06	4.74449
Laos	Laos	120	LAO	LAO	South-Eastern Asia		Asia	4	1437.49	0.400138	21.8717	31440.4	7626.83	1.3979
Latvia	Latvia	119	LVA	LVA	Northern Europe		Europe	1	2751.78	0.00883819	38.9414	107158	35017.7	3.14562
Latvia	Latvia	119	LVA	LVA	Northern Europe		Europe	3	330388	0	41.1357	1.35907e+07	2.33013e+06	1.91581
Lebanon	Lebanon	121	LBN	LBN	Western Asia		Asia	3	8431.68	0.030303	34.9161	294401	23803.8	0.766883
Lebanon	Lebanon	121	LBN	LBN	Western Asia		Asia	4	23408.8	0.0549604	23.03	539105	72057.3	0.811026
Lesotho	Lesotho	122	LSO	LSO	Southern Africa	SSA	Africa	1	123052	0.000861054	53.8219	6.62291e+06	1.80047e+06	3.61684
Lesotho	Lesotho	122	LSO	LSO	Southern Africa	SSA	Africa	3	11843.9	0	25.455	301486	42499.7	0.974739
Lesotho	Lesotho	122	LSO	LSO	Southern Africa	SSA	Africa	4	11059.8	0.0242652	50.1622	554782	71285.9	1.69822
Liberia	Liberia	123	LBR	LBR	Western Africa	SSA	Africa	1	2648.38	0	25.6305	67879.3	36734	3.42863
Liberia	Liberia	123	LBR	LBR	Western Africa	SSA	Africa	2	125484	7.27e-05	60.7588	1.17653e+07	1.60284e+06	3.96884
Libya	Libya	124	LBY	LBY	Northern Africa		Africa	4	249151	0.280747	37.8383	9.42744e+06	1.52568e+06	1.61339
Lithuania	Lithuania	126	LTU	LTU	Northern Europe		Europe	1	13730.7	0.00857213	17.3511	238242	139501	2.51141
Lithuania	Lithuania	126	LTU	LTU	Northern Europe		Europe	3	877117	0	82.3113	7.21966e+07	9.54849e+06	2.95715
Luxembourg	Luxembourg	256	LUX	LUX	Western Europe		Europe	1	5165.24	0.000117166	70.7553	365469	101527	4.85872
Luxembourg	Luxembourg	256	LUX	LUX	Western Europe		Europe	3	11783.6	0	33.2852	392220	38547.3	0.888613
Macedonia	Macedonia	154	MKD	MKD	Southern Europe		Europe	1	55226.6	0.0655657	51.3423	2.83546e+06	582465	2.60708
Macedonia	Macedonia	154	MKD	MKD	Southern Europe		Europe	2	2792.9	0.911534	7.28695	112517	16275.7	1.8107
Macedonia	Macedonia	154	MKD	MKD	Southern Europe		Europe	3	168896	0	37.5115	6.33556e+06	1.15691e+06	1.8607
Madagascar	Madagascar	129	MDG	MDG	Eastern Africa	SSA	Africa	1	123906	0	70.5149	8.73724e+06	2.19827e+06	4.38551
Madagascar	Madagascar	129	MDG	MDG	Eastern Africa	SSA	Africa	2	530043	1	81.8332	6.08665e+07	8.78615e+06	5.15049
Malawi	Malawi	130	MWI	MWI	Eastern Africa	SSA	Africa	1	674810	9.49e-05	167.645	1.13129e+08	2.12479e+07	7.78336
Malawi	Malawi	130	MWI	MWI	Eastern Africa	SSA	Africa	2	25517.2	0.106488	33.1519	1.68801e+06	399163	4.86046
Malawi	Malawi	130	MWI	MWI	Eastern Africa	SSA	Africa	4	1827.86	0	55.4502	101355	11927.2	1.71922
Malaysia	Malaysia	131	MYS	MYS	South-Eastern Asia		Asia	1	25485.3	0.000334499	40.1268	1.02265e+06	410602	3.98257
Malaysia	Malaysia	131	MYS	MYS	South-Eastern Asia		Asia	2	489546	0.443858	54.0898	4.26344e+07	6.16206e+06	3.91105
Mali	Mali	133	MLI	MLI	Western Africa	SSA	Africa	1	150596	0.005378	78.8412	1.18731e+07	2.9181e+06	4.78984
Mali	Mali	133	MLI	MLI	Western Africa	SSA	Africa	2	216829	0.325905	6.36284	8.53501e+06	1.779e+06	2.54929
Mali	Mali	133	MLI	MLI	Western Africa	SSA	Africa	4	2995.65	0.900215	25.9641	77779.2	11738	1.03238
Mauritania	Mauritania	136	MRT	MRT	Western Africa	SSA	Africa	1	8605.74	0.0654257	24.1498	207827	46125.3	1.3249
Mauritania	Mauritania	136	MRT	MRT	Western Africa	SSA	Africa	2	12348.4	0.847007	32.7962	812476	127165	3.19976
Mexico	Mexico	138	MEX	MEX	Central America		Latin America	1	7.3434e+06	0.20094	152.355	1118800906	2.22308e+08	7.48326
Mexico	Mexico	138	MEX	MEX	Central America		Latin America	2	73007.8	0.823842	15.2525	3.52281e+06	989736	4.21222
Mexico	Mexico	138	MEX	MEX	Central America		Latin America	3	4315.41	0.875993	26.2792	113406	39582.3	2.49158
Mexico	Mexico	138	MEX	MEX	Central America		Latin America	4	903660	0.801815	13.5018	1.22011e+07	5.59702e+06	1.63188
Moldova	Moldova	146	MDA	MDA	Eastern Europe		Europe	1	512124	0.138604	44.887	2.29878e+07	7.05352e+06	3.40458
Moldova	Moldova	146	MDA	MDA	Eastern Europe		Europe	3	473446	0.0685592	86.3354	4.08751e+07	5.86976e+06	3.3678
Mongolia	Mongolia	141	MNG	MNG	Eastern Asia		Asia	1	2661.52	0.126141	7.32254	19489.1	12319.1	1.14415
Mongolia	Mongolia	141	MNG	MNG	Eastern Asia		Asia	4	283685	0.000696743	5.54037	1.57172e+06	650318	0.603984
Montenegro	Montenegro	273	MNE	MNE	Eastern Europe		Europe	1	108504	0.0182192	48.0898	5.21792e+06	1.11893e+06	2.54913
Montenegro	Montenegro	273	MNE	MNE	Eastern Europe		Europe	3	75861.3	0.00911976	43.0936	3.26913e+06	469120	1.67981
Morocco	Morocco	143	MAR	MAR	Northern Africa		Africa	1	242681	0.52496	64.2082	1.55821e+07	2.49337e+06	2.53971
Morocco	Morocco	143	MAR	MAR	Northern Africa		Africa	2	6178.56	0.999874	51.1888	520165	67135.2	3.37617
Morocco	Morocco	143	MAR	MAR	Northern Africa		Africa	3	392861	0.00588001	33.0666	1.29906e+07	1995864	1.38003
Morocco	Morocco	143	MAR	MAR	Northern Africa		Africa	4	4.26902e+06	0.0978152	44.6523	1.90622e+08	3.13795e+07	1.93666
Mozambique	Mozambique	144	MOZ	MOZ	Eastern Africa	SSA	Africa	1	935423	0.00464469	148.494	1.38905e+08	2.55239e+07	6.74483
Mozambique	Mozambique	144	MOZ	MOZ	Eastern Africa	SSA	Africa	2	75105.8	0.0558036	36.034	5.18485e+06	1.07719e+06	4.45636
Myanmar	Myanmar	28	MMR	MMR	South-Eastern Asia		Asia	1	227300	0.0345955	7.1416	1.62329e+06	1.13482e+06	1.23413
Myanmar	Myanmar	28	MMR	MMR	South-Eastern Asia		Asia	2	5.35445e+06	0.181239	64.6486	522854443	7.03402e+07	4.08178
Myanmar	Myanmar	28	MMR	MMR	South-Eastern Asia		Asia	3	1375.19	0.200718	18.3286	25205.4	3732.71	0.737321
Myanmar	Myanmar	28	MMR	MMR	South-Eastern Asia		Asia	4	78833.8	0.437885	54.2768	4.27885e+06	437952	1.46369
Namibia	Namibia	147	NAM	NAM	Southern Africa	SSA	Africa	1	27413.2	0.0597877	44.3737	1.21643e+06	240368	2.16745
Nepal	Nepal	149	NPL	NPL	Southern Asia		Asia	1	703839	0.0655399	133.677	9.40874e+07	1.85084e+07	6.50024
Nepal	Nepal	149	NPL	NPL	Southern Asia		Asia	2	1.36612e+06	0.29839	58.397	1.2486e+08	1.67667e+07	3.81345
Nepal	Nepal	149	NPL	NPL	Southern Asia		Asia	4	393593	0.978518	43.189	1.69989e+07	2.70526e+06	1.81092
Netherlands	Netherlands	150	NLD	NLD	Western Europe		Europe	1	190602	0.0431173	79.9238	1.52336e+07	4.19737e+06	5.44356
Netherlands	Netherlands	150	NLD	NLD	Western Europe		Europe	3	130539	0	15.5964	2.03594e+06	801174	1.66718
New Zealand	New Zealand	156	NZL	NZL	Oceania		Oceania	1	23635	0.603792	34.293	810513	316121	3.30622
New Zealand	New Zealand	156	NZL	NZL	Oceania		Oceania	3	85677.9	0	11.9898	1.02726e+06	283583	0.899101
New Zealand	New Zealand	156	NZL	NZL	Oceania		Oceania	4	20468.2	0	33.2753	681086	154984	1.995
Nicaragua	Nicaragua	157	NIC	NIC	Central America		Latin America	1	286185	0.0164495	84.0488	2.40535e+07	4.71069e+06	4.06884
Nicaragua	Nicaragua	157	NIC	NIC	Central America		Latin America	2	67156.2	0.159984	13.231	3.1047e+06	822703	3.80643
Niger	Niger	158	NER	NER	Western Africa	SSA	Africa	1	35105.4	0.0165855	46.7408	1.64085e+06	457210	3.2194
Niger	Niger	158	NER	NER	Western Africa	SSA	Africa	2	33273.8	0.367882	46.5621	2.64734e+06	298757	2.78982
Niger	Niger	158	NER	NER	Western Africa	SSA	Africa	4	4499.6	0.866984	11.0277	49620.1	10096.6	0.591202
Nigeria	Nigeria	159	NGA	NGA	Western Africa	SSA	Africa	1	3.6658e+06	0.00473654	115.235	4.22428e+08	7.86708e+07	5.30491
Nigeria	Nigeria	159	NGA	NGA	Western Africa	SSA	Africa	2	2.0541e+06	0.00232692	69.9717	2.11515e+08	2.94826e+07	4.45969
Nigeria	Nigeria	159	NGA	NGA	Western Africa	SSA	Africa	4	23890.8	0.494499	13.9837	334082	65096.8	0.717902
North Korea	North Korea	116	PRK	PRK	Eastern Asia		Asia	1	490581	0.604366	122.765	6.02263e+07	1.02362e+07	5.15774
North Korea	North Korea	116	PRK	PRK	Eastern Asia		Asia	2	529835	0.669781	22.9519	2.96453e+07	3.80893e+06	2.23369
North Korea	North Korea	116	PRK	PRK	Eastern Asia		Asia	3	118285	0.442252	33.2401	3.93181e+06	675475	1.55122
North Korea	North Korea	116	PRK	PRK	Eastern Asia		Asia	4	40210.6	0.3955	40.3562	1.62275e+06	335238	2.19659
Norway	Norway	162	NOR	NOR	Northern Europe		Europe	3	54453.9	0.0407179	13.2994	724207	92418.5	0.461027
Pakistan	Pakistan	165	PAK	PAK	Southern Asia		Asia	1	951804	0.426232	87.733	8.35046e+07	1.30583e+07	3.39135
Pakistan	Pakistan	165	PAK	PAK	Southern Asia		Asia	2	2.93162e+06	0.99985	4.49495	1.09921e+08	2.0845e+07	2.2093
Pakistan	Pakistan	165	PAK	PAK	Southern Asia		Asia	3	175639	0.954698	49.0068	8.6075e+06	1.19353e+06	1.8459
Pakistan	Pakistan	165	PAK	PAK	Southern Asia		Asia	4	6.60963e+06	0.868866	22.494	1.48677e+08	2.22764e+07	0.887984
Palestina	Palestina	299	PSE	PSE	Western Asia		Asia	1	1586.08	0.339572	64.2188	101856	14932.2	2.32718
Palestina	Palestina	299	PSE	PSE	Western Asia		Asia	4	20162.3	0.0129658	27.659	557669	80269.2	1.04893
Panama	Panama	166	PAN	PAN	Central America		Latin America	1	57846.3	0	38.999	2.25595e+06	598228	2.55637
Panama	Panama	166	PAN	PAN	Central America		Latin America	2	63279.9	0.0863168	17.0202	3.16527e+06	514936	2.52842
Papua New Guinea	Papua New Guinea	168	PNG	PNG	Oceania		Oceania	1	1293.08	0	24.1859	31274.3	18728.7	3.58025
Paraguay	Paraguay	169	PRY	PRY	South America		Latin America	1	365655	0.000410035	120.287	4.39835e+07	9.48566e+06	6.41252
Paraguay	Paraguay	169	PRY	PRY	South America		Latin America	2	32138	0.644516	24.8392	1.85884e+06	459762	4.44503
Paraguay	Paraguay	169	PRY	PRY	South America		Latin America	4	109419	0	41.199	4.50795e+06	797292	1.91983
Peru	Peru	170	PER	PER	South America		Latin America	1	357515	0.185771	54.9973	1.96624e+07	3.16469e+06	2.18811
Peru	Peru	170	PER	PER	South America		Latin America	2	170462	0.673301	13.4272	7.91408e+06	887051	1.61689
Peru	Peru	170	PER	PER	South America		Latin America	4	109780	0.35899	15.3467	1.68476e+06	559573	1.34298
Philippines	Philippines	171	PHL	PHL	South-Eastern Asia		Asia	1	2.54503e+06	0	108.26	2.75524e+08	4.4443e+07	4.31662
Philippines	Philippines	171	PHL	PHL	South-Eastern Asia		Asia	2	2.88383e+06	0.312408	109.908	4.12121e+08	4.73149e+07	5.09788
Poland	Poland	173	POL	POL	Eastern Europe		Europe	1	359121	0.023814	73.3314	2.63348e+07	7.72275e+06	5.31575
Poland	Poland	173	POL	POL	Eastern Europe		Europe	3	5.66196e+06	0.00157277	83.1289	4.70672e+08	7.63963e+07	3.66524
Portugal	Portugal	174	PRT	PRT	Southern Europe		Europe	1	246672	0.754845	139.397	3.43854e+07	7.41939e+06	7.435
Portugal	Portugal	174	PRT	PRT	Southern Europe		Europe	2	24842.9	0.97774	25.5693	1.45503e+06	267779	3.34915
Portugal	Portugal	174	PRT	PRT	Southern Europe		Europe	3	44115.7	0.0315263	19.5486	862399	296320	1.82459
Portugal	Portugal	174	PRT	PRT	Southern Europe		Europe	4	215185	0.0905053	44.2928	9.53117e+06	1.24536e+06	1.52482
Republic of Congo	Republic of Congo	46	COG	COG	Middle Africa	SSA	Africa	1	12065.8	0	27.7249	334522	134801	2.76166
Republic of Congo	Republic of Congo	46	COG	COG	Middle Africa	SSA	Africa	2	2004.31	0	14.5165	95238	17996.2	2.78982
Romania	Romania	183	ROU	ROU	Eastern Europe		Europe	1	3.01584e+06	0.0341353	49.467	1.49184e+08	3.71671e+07	3.04637
Romania	Romania	183	ROU	ROU	Eastern Europe		Europe	2	1695.32	0.826655	1.57043	58608.1	14473.5	2.65266
Romania	Romania	183	ROU	ROU	Eastern Europe		Europe	3	2.49849e+06	0.0849483	94.8754	2.37045e+08	3.5666e+07	3.8777
Russia_Adygey	Russia	185	RU.AD	RUS	Eastern Europe		Europe	1	3576.88	0	22.1538	79241.5	47175.1	3.26018
Russia_Adygey	Russia	185	RU.AD	RUS	Eastern Europe		Europe	3	30298.1	0	68.604	2.07857e+06	284547	2.55115
Russia_Aga Buryat	Russia				Eastern Europe		Europe	1	6512.33	0.017313	58.4787	380833	68166.8	2.58743
Russia_Aga Buryat	Russia				Eastern Europe		Europe	4	54040.5	0	9.35137	505353	187366	0.913496
Russia_Altay	Russia	185	RU.AL	RUS	Eastern Europe		Europe	1	220692	0.127886	21.3377	4.70905e+06	2.44379e+06	2.73722
Russia_Altay	Russia	185	RU.AL	RUS	Eastern Europe		Europe	4	1.24253e+06	0.00300108	10.255	1.27422e+07	6.58597e+06	1.39653
Russia_Amur	Russia	185	RU.AM	RUS	Eastern Europe		Europe	1	43691.8	0.0654613	22.9776	1.00393e+06	496951	2.81156
Russia_Amur	Russia	185	RU.AM	RUS	Eastern Europe		Europe	2	1184.49	0.96168	5.81867	45980.2	7679.32	2.01444
Russia_Amur	Russia	185	RU.AM	RUS	Eastern Europe		Europe	4	301640	0.00330365	12.1661	3.66978e+06	1.15944e+06	1.01274
Russia_Arkhangel'sk	Russia	185	RU.AR	RUS	Eastern Europe		Europe	1	11833.1	0.0199022	54.4846	644720	87627.5	1.83053
Russia_Arkhangel'sk	Russia	185	RU.AR	RUS	Eastern Europe		Europe	4	39377.3	0	30.4599	1.19943e+06	212684	1.42306
Russia_Astrakhan'	Russia	185	RU.AS	RUS	Eastern Europe		Europe	1	13369.2	0.609778	12.8155	171332	118441	2.18993
Russia_Astrakhan'	Russia	185	RU.AS	RUS	Eastern Europe		Europe	2	4898.42	1	29.5153	306226	41386	2.62518
Russia_Astrakhan'	Russia	185	RU.AS	RUS	Eastern Europe		Europe	3	57378.7	0.112242	39.3614	2.25851e+06	226214	1.07094
Russia_Astrakhan'	Russia	185	RU.AS	RUS	Eastern Europe		Europe	4	5336.7	0	18.8099	100383	17150.4	0.846717
Russia_Bashkortostan	Russia	185	RU.BK	RUS	Eastern Europe		Europe	1	163442	0.0885877	37.3227	6.10009e+06	1.96918e+06	2.97821
Russia_Bashkortostan	Russia	185	RU.BK	RUS	Eastern Europe		Europe	4	2.40294e+06	0.00284567	38.0013	9.13147e+07	1.96822e+07	2.15808
Russia_Belgorod	Russia	185	RU.BL	RUS	Eastern Europe		Europe	1	52098	0.228028	11.9687	623543	763101	3.62071
Russia_Belgorod	Russia	185	RU.BL	RUS	Eastern Europe		Europe	3	367332	0.0042763	9.16743	3.36749e+06	1.50573e+06	1.11348
Russia_Bryansk	Russia	185	RU.BR	RUS	Eastern Europe		Europe	1	47088.3	0.0494628	33.8998	1.59628e+06	702792	3.68932
Russia_Bryansk	Russia	185	RU.BR	RUS	Eastern Europe		Europe	3	145546	0.00130021	8.93951	1.30111e+06	412612	0.770083
Russia_Buryat	Russia	185	RU.BU	RUS	Eastern Europe		Europe	1	29169	0.297247	30.0992	877964	284610	2.41191
Russia_Buryat	Russia	185	RU.BU	RUS	Eastern Europe		Europe	2	2669.03	1	25.6732	156600	11866.5	1.38144
Russia_Buryat	Russia	185	RU.BU	RUS	Eastern Europe		Europe	4	248968	0.0015878	10.9649	2.72991e+06	738409	0.78143
Russia_Chechnya	Russia	185	RU.CN	RUS	Eastern Europe		Europe	1	12391	0.454378	20.9545	259648	143785	2.86839
Russia_Chechnya	Russia	185	RU.CN	RUS	Eastern Europe		Europe	3	66764.6	0.306177	61.9909	4.1388e+06	612315	2.49129
Russia_Chechnya	Russia	185	RU.CN	RUS	Eastern Europe		Europe	4	5220.65	0	21.7092	113336	17251.1	0.870621
Russia_Chelyabinsk	Russia	185	RU.CL	RUS	Eastern Europe		Europe	1	92466.8	0.228612	50.8301	4.70009e+06	1.11744e+06	2.98726
Russia_Chelyabinsk	Russia	185	RU.CL	RUS	Eastern Europe		Europe	4	793248	0	29.4733	2.33796e+07	5.73583e+06	1.90512
Russia_Chita	Russia				Eastern Europe		Europe	1	59459.6	0.0461016	34.1908	2.03297e+06	508230	2.11286
Russia_Chita	Russia				Eastern Europe		Europe	4	499143	0	8.93951	4.46209e+06	1.82462e+06	0.963128
Russia_Chuvash	Russia	185	RU.CV	RUS	Eastern Europe		Europe	1	27197.6	0.200406	17.9745	488864	312092	2.83651
Russia_Chuvash	Russia	185	RU.CV	RUS	Eastern Europe		Europe	4	176100	0.00397681	39.439	6.94519e+06	1.10047e+06	1.64647
Russia_City of St. Petersburg	Russia	185	RU.SP	RUS	Eastern Europe		Europe	1	2001.36	0.268268	33.3771	66799.6	27630.1	3.41263
Russia_Dagestan	Russia	185	RU.DA	RUS	Eastern Europe		Europe	1	26159.1	0.55445	10.8248	283166	287711	2.71873
Russia_Dagestan	Russia	185	RU.DA	RUS	Eastern Europe		Europe	2	4462.53	1	10.2933	193198	40284.5	2.8049
Russia_Dagestan	Russia	185	RU.DA	RUS	Eastern Europe		Europe	3	80876.8	0.623516	25.9767	2.10091e+06	624426	2.09727
Russia_Dagestan	Russia	185	RU.DA	RUS	Eastern Europe		Europe	4	31630.4	0.0290486	34.9468	1.10538e+06	126694	1.05533
Russia_Gorno-Altay	Russia	185	RU.GA	RUS	Eastern Europe		Europe	4	108028	0	14.3551	1.55076e+06	281724	0.687103
Russia_Ingush	Russia	185	RU.IN	RUS	Eastern Europe		Europe	1	2770.13	0.440655	10.907	30213.8	42841.6	3.82295
Russia_Ingush	Russia	185	RU.IN	RUS	Eastern Europe		Europe	2	1160.48	1	0.670706	39074.1	9369.63	2.50869
Russia_Ingush	Russia	185	RU.IN	RUS	Eastern Europe		Europe	3	20488.2	0.340659	59.5605	1.22029e+06	240783	3.1924
Russia_Irkutsk	Russia	185	RU.IK	RUS	Eastern Europe		Europe	1	37144.6	0.27387	23.2632	864101	298206	1.98451
Russia_Irkutsk	Russia	185	RU.IK	RUS	Eastern Europe		Europe	4	4835.76	0	51.6247	249645	26047.3	1.41917
Russia_Ivanovo	Russia	185	RU.IV	RUS	Eastern Europe		Europe	1	22280.2	0.10496	17.6738	393777	255363	2.83316
Russia_Kabardin-Balkar	Russia	185	RU.KB	RUS	Eastern Europe		Europe	1	22150.4	0.751264	53.1838	1.17804e+06	459144	5.1239
Russia_Kabardin-Balkar	Russia	185	RU.KB	RUS	Eastern Europe		Europe	2	11213.2	1	9.67743	478549	99672.6	2.76191
Russia_Kabardin-Balkar	Russia	185	RU.KB	RUS	Eastern Europe		Europe	3	101449	0.193705	20.1751	2.04675e+06	620064	1.66029
Russia_Kabardin-Balkar	Russia	185	RU.KB	RUS	Eastern Europe		Europe	4	10807	0	15.2549	164860	37112.8	0.904806
Russia_Kaliningrad	Russia	185	RU.KN	RUS	Eastern Europe		Europe	1	8849.4	0.0413823	19.4312	171954	115516	3.22672
Russia_Kaliningrad	Russia	185	RU.KN	RUS	Eastern Europe		Europe	3	84325.8	0	48.6518	4.1026e+06	500468	1.61217
Russia_Kalmyk	Russia	185	RU.KL	RUS	Eastern Europe		Europe	1	27735.2	0.0454369	39.9117	1.10696e+06	245411	2.18724
Russia_Kalmyk	Russia	185	RU.KL	RUS	Eastern Europe		Europe	3	229424	0.00464112	10.1619	2.33139e+06	1.00548e+06	1.19051
Russia_Kaluga	Russia	185	RU.KG	RUS	Eastern Europe		Europe	1	27562.3	0.140213	33.2905	917561	387311	3.47358
Russia_Kaluga	Russia	185	RU.KG	RUS	Eastern Europe		Europe	3	138908	0	8.93951	1.24177e+06	270571	0.529116
Russia_Karachay-Cherkess	Russia	185	RU.KC	RUS	Eastern Europe		Europe	1	6872.07	0.147362	11.3128	77742.2	45140.7	1.62373
Russia_Karachay-Cherkess	Russia	185	RU.KC	RUS	Eastern Europe		Europe	2	1911.75	1	11.8084	85662.6	15514.5	2.52155
Russia_Karachay-Cherkess	Russia	185	RU.KC	RUS	Eastern Europe		Europe	3	20627.2	0.0107341	29.7183	613003	168757	2.22238
Russia_Karachay-Cherkess	Russia	185	RU.KC	RUS	Eastern Europe		Europe	4	1801.16	0	9.09096	16374.3	4750.89	0.694958
Russia_Karelia	Russia	185	RU.KI	RUS	Eastern Europe		Europe	1	2869.3	0.000450197	14.4711	41521.9	14777	1.27304
Russia_Kemerovo	Russia	185	RU.KE	RUS	Eastern Europe		Europe	1	46539.2	0.12325	35.0525	1.63131e+06	618043	3.28271
Russia_Kemerovo	Russia	185	RU.KE	RUS	Eastern Europe		Europe	4	296621	0	9.66808	2.86776e+06	1.39634e+06	1.24029
Russia_Khabarovsk	Russia	185	RU.KH	RUS	Eastern Europe		Europe	1	3906.23	0.211714	41.9428	163838	50790.5	3.21408
Russia_Khabarovsk	Russia	185	RU.KH	RUS	Eastern Europe		Europe	2	2724.51	0.966329	6.64338	108009	19092.9	2.17743
Russia_Khabarovsk	Russia	185	RU.KH	RUS	Eastern Europe		Europe	4	13492.3	0.139073	12.4605	168121	43420.2	0.847892
Russia_Khakass	Russia	185	RU.KK	RUS	Eastern Europe		Europe	1	21202.4	0.372406	35.1008	744221	271456	3.1648
Russia_Khakass	Russia	185	RU.KK	RUS	Eastern Europe		Europe	4	179611	0.0111328	33.1285	5.95024e+06	878565	1.28878
Russia_Khanty-Mansiy	Russia	185	RU.KM	RUS	Eastern Europe		Europe	1	1127.65	0	47.2762	53310.9	6143.92	1.3468
Russia_Khanty-Mansiy	Russia	185	RU.KM	RUS	Eastern Europe		Europe	4	9602.35	0	22.4796	215857	55770.9	1.53026
Russia_Kirov	Russia	185	RU.KV	RUS	Eastern Europe		Europe	1	85231.9	0.0353981	38.3877	3.27186e+06	1.07912e+06	3.12969
Russia_Kirov	Russia	185	RU.KV	RUS	Eastern Europe		Europe	4	498480	0.000339997	35.7602	1.78257e+07	2.84003e+06	1.50111
Russia_Komi	Russia	185	RU.KO	RUS	Eastern Europe		Europe	1	3145.46	0	9.63999	30322.2	11675	0.917495
Russia_Komi	Russia	185	RU.KO	RUS	Eastern Europe		Europe	4	13604.2	0	38.4335	522857	87167.4	1.68817
Russia_Komi-Permyak	Russia				Eastern Europe		Europe	1	6928.6	0.00363729	8.47317	58707.1	26408.9	0.942188
Russia_Komi-Permyak	Russia				Eastern Europe		Europe	4	44272	0	20.5096	908001	204820	1.21893
Russia_Kostroma	Russia	185	RU.KT	RUS	Eastern Europe		Europe	1	21126.9	0.0346239	30.1487	636949	215269	2.51872
Russia_Kostroma	Russia	185	RU.KT	RUS	Eastern Europe		Europe	4	62992.1	0	26.1266	1.64577e+06	322121	1.34732
Russia_Krasnodar	Russia	185	RU.KD	RUS	Eastern Europe		Europe	1	144930	0.124919	51.4995	7.46382e+06	2.38265e+06	4.06383
Russia_Krasnodar	Russia	185	RU.KD	RUS	Eastern Europe		Europe	2	43859.2	0.999996	62.3266	4.18095e+06	593470	4.20436
Russia_Krasnodar	Russia	185	RU.KD	RUS	Eastern Europe		Europe	3	1.37633e+06	0.0698845	46.4161	6.3884e+07	1.13157e+07	2.23334
Russia_Krasnoyarsk	Russia	185	RU.KX	RUS	Eastern Europe		Europe	1	111775	0.0503142	37.442	4.18509e+06	1.28479e+06	2.84132
Russia_Krasnoyarsk	Russia	185	RU.KX	RUS	Eastern Europe		Europe	4	1.04998e+06	0.000343947	8.93951	9.38631e+06	4.73354e+06	1.18779
Russia_Kurgan	Russia	185	RU.KU	RUS	Eastern Europe		Europe	1	93669.8	0.0717329	14.1708	1.32738e+06	850904	2.2455
Russia_Kurgan	Russia	185	RU.KU	RUS	Eastern Europe		Europe	4	939790	0.00018983	8.62285	8.10367e+06	4.25969e+06	1.19422
Russia_Kursk	Russia	185	RU.KS	RUS	Eastern Europe		Europe	1	67257.6	0.146667	61.1971	4.11597e+06	1.36608e+06	5.02072
Russia_Kursk	Russia	185	RU.KS	RUS	Eastern Europe		Europe	3	495464	0.00387516	76.6771	3.79908e+07	5.40529e+06	2.96349
Russia_Leningrad	Russia	185	RU.LN	RUS	Eastern Europe		Europe	1	14044.1	0.222894	43.1366	605816	164504	2.89543
Russia_Lipetsk	Russia	185	RU.LP	RUS	Eastern Europe		Europe	1	49191.6	0.239793	56.9805	2.80296e+06	949119	4.76938
Russia_Lipetsk	Russia	185	RU.LP	RUS	Eastern Europe		Europe	3	358964	0.0182783	8.93951	3.20896e+06	1.06485e+06	0.805812
Russia_Mariy-El	Russia	185	RU.ME	RUS	Eastern Europe		Europe	1	20395	0.141784	30.971	631653	269033	3.26073
Russia_Mariy-El	Russia	185	RU.ME	RUS	Eastern Europe		Europe	4	104803	0	33.298	3.48974e+06	597104	1.50111
Russia_Mordovia	Russia	185	RU.MR	RUS	Eastern Europe		Europe	1	40202.2	0.240728	23.7169	953470	536323	3.29769
Russia_Mordovia	Russia	185	RU.MR	RUS	Eastern Europe		Europe	3	86405.6	0.00830956	14.2976	1.2354e+06	154721	0.486411
Russia_Mordovia	Russia	185	RU.MR	RUS	Eastern Europe		Europe	4	56280.6	0.00637868	12.0575	678601	309610	1.44941
Russia_Moskva	Russia	185	RU.MS	RUS	Eastern Europe		Europe	1	43871.2	0.530973	31.3666	1.37609e+06	625868	3.52643
Russia_Moskva	Russia	185	RU.MS	RUS	Eastern Europe		Europe	2	3472.5	1	7.41184	140330	21156.2	1.89303
Russia_Moskva	Russia	185	RU.MS	RUS	Eastern Europe		Europe	3	91524.8	0.0441783	14.9266	1.36615e+06	235234	0.698166
Russia_Nizhegorod	Russia	185	RU.NZ	RUS	Eastern Europe		Europe	1	71673.8	0.0862948	41.1154	2.94689e+06	986788	3.40327
Russia_Nizhegorod	Russia	185	RU.NZ	RUS	Eastern Europe		Europe	3	9309.16	0	10.6618	99252.7	14289.8	0.416978
Russia_Nizhegorod	Russia	185	RU.NZ	RUS	Eastern Europe		Europe	4	59358.4	0.00281712	26.4793	1.57177e+06	307335	1.36416
Russia_North Ossetia	Russia	185	RU.NO	RUS	Eastern Europe		Europe	1	5345.83	0.483159	6.99704	37405	44899.9	2.07617
Russia_North Ossetia	Russia	185	RU.NO	RUS	Eastern Europe		Europe	2	7498.45	1	27.9371	456934	77153.7	3.19703
Russia_North Ossetia	Russia	185	RU.NO	RUS	Eastern Europe		Europe	3	39625.6	0.420455	73.8603	2.92676e+06	516934	3.5437
Russia_North Ossetia	Russia	185	RU.NO	RUS	Eastern Europe		Europe	4	9760.35	0	24.826	242310	26971.7	0.728079
Russia_Novgorod	Russia	185	RU.NG	RUS	Eastern Europe		Europe	1	16876.6	0.0320158	16.7262	282281	165675	2.42664
Russia_Novosibirsk	Russia	185	RU.NS	RUS	Eastern Europe		Europe	1	128918	0.056599	39.2467	5.05959e+06	1.31109e+06	2.51394
Russia_Novosibirsk	Russia	185	RU.NS	RUS	Eastern Europe		Europe	2	1600.69	1	6.39e-14	52822.7	10337.5	2.00664
Russia_Novosibirsk	Russia	185	RU.NS	RUS	Eastern Europe		Europe	4	1.34931e+06	0.00468282	8.93951	1.20622e+07	6.75991e+06	1.31997
Russia_Omsk	Russia	185	RU.OM	RUS	Eastern Europe		Europe	1	135608	0.105397	22.0061	2.98421e+06	1.28165e+06	2.33623
Russia_Omsk	Russia	185	RU.OM	RUS	Eastern Europe		Europe	2	1548.06	1	8.67974	64522.7	11094.9	2.22688
Russia_Omsk	Russia	185	RU.OM	RUS	Eastern Europe		Europe	4	1.48089e+06	0.00402438	8.93951	1.32384e+07	8.15624e+06	1.45112
Russia_Orel	Russia	185	RU.OL	RUS	Eastern Europe		Europe	1	56023.9	0.0477777	51.0779	2.86159e+06	966658	4.26513
Russia_Orel	Russia	185	RU.OL	RUS	Eastern Europe		Europe	3	356634	0.00105526	10.7692	3.84068e+06	953736	0.726444
Russia_Orenburg	Russia	185	RU.OB	RUS	Eastern Europe		Europe	1	193243	0.105799	15.6114	3.01678e+06	1.6844e+06	2.15464
Russia_Orenburg	Russia	185	RU.OB	RUS	Eastern Europe		Europe	4	2.3151e+06	0.0034412	11.2901	2.61376e+07	1.1725e+07	1.33438
Russia_Penza	Russia	185	RU.PZ	RUS	Eastern Europe		Europe	1	83499.4	0.191633	78.2565	6.53437e+06	1.54878e+06	4.58499
Russia_Penza	Russia	185	RU.PZ	RUS	Eastern Europe		Europe	3	416072	0.000439295	10	4.16072e+06	910538	0.594465
Russia_Penza	Russia	185	RU.PZ	RUS	Eastern Europe		Europe	4	84873.4	0	44.0721	3.74055e+06	549162	1.70477
Russia_Perm'	Russia	185	RU.PE	RUS	Eastern Europe		Europe	1	56403	0.0608425	47.1393	2.6588e+06	694431	3.0434
Russia_Perm'	Russia	185	RU.PE	RUS	Eastern Europe		Europe	4	357150	0.000461836	40.0353	1.42986e+07	2.0622e+06	1.52131
Russia_Primor'ye	Russia	185	RU.PR	RUS	Eastern Europe		Europe	1	28819.6	0.192332	17.6823	509598	303435	2.60262
Russia_Primor'ye	Russia	185	RU.PR	RUS	Eastern Europe		Europe	2	6127.44	0.758507	25.2334	356822	41073.9	2.0828
Russia_Primor'ye	Russia	185	RU.PR	RUS	Eastern Europe		Europe	4	70125.7	0.19199	18.5755	1.30262e+06	374142	1.40571
Russia_Pskov	Russia	185	RU.PS	RUS	Eastern Europe		Europe	1	29865.8	0.0313577	40.2905	1.20331e+06	449683	3.72191
Russia_Pskov	Russia	185	RU.PS	RUS	Eastern Europe		Europe	3	23686.2	0	15.1741	359418	87468.5	1.00312
Russia_Rostov	Russia	185	RU.RO	RUS	Eastern Europe		Europe	1	187404	0.0865465	39.866	7.47104e+06	2.16271e+06	2.85268
Russia_Rostov	Russia	185	RU.RO	RUS	Eastern Europe		Europe	2	1482.6	0.998729	7.5416	60107.1	12085.7	2.53283
Russia_Rostov	Russia	185	RU.RO	RUS	Eastern Europe		Europe	3	1.62573e+06	0.0521301	57.1677	9.29393e+07	1.43181e+07	2.3924
Russia_Ryazan'	Russia	185	RU.RZ	RUS	Eastern Europe		Europe	1	54125.5	0.149042	28.1631	1.52434e+06	740517	3.38194
Russia_Ryazan'	Russia	185	RU.RZ	RUS	Eastern Europe		Europe	3	318536	0.00284159	14.637	4.66241e+06	801770	0.683735
Russia_Sakhalin	Russia	185	RU.SL	RUS	Eastern Europe		Europe	1	1683.79	0	37.6405	63378.7	3669.73	0.538739
Russia_Samara	Russia	185	RU.SA	RUS	Eastern Europe		Europe	1	97828.8	0.293256	27.3411	2.67474e+06	1.31287e+06	3.31731
Russia_Samara	Russia	185	RU.SA	RUS	Eastern Europe		Europe	2	7432.43	1	17.341	374156	55739.3	2.33019
Russia_Samara	Russia	185	RU.SA	RUS	Eastern Europe		Europe	3	64175.7	0.172012	42.5263	2.72915e+06	222236	0.940676
Russia_Samara	Russia	185	RU.SA	RUS	Eastern Europe		Europe	4	657222	0.0282216	10.921	7.1775e+06	3.66719e+06	1.47014
Russia_Saratov	Russia	185	RU.SR	RUS	Eastern Europe		Europe	1	211905	0.0767296	31.8695	6.7533e+06	2.44161e+06	2.84819
Russia_Saratov	Russia	185	RU.SR	RUS	Eastern Europe		Europe	2	28372.8	1	14.5443	1.34897e+06	209133	2.29024
Russia_Saratov	Russia	185	RU.SR	RUS	Eastern Europe		Europe	3	1.521e+06	0.0181701	13.1817	2.00494e+07	7.61168e+06	1.3594
Russia_Saratov	Russia	185	RU.SR	RUS	Eastern Europe		Europe	4	207920	0.00273043	13.4583	2.79825e+06	1.06499e+06	1.34955
Russia_Smolensk	Russia	185	RU.SM	RUS	Eastern Europe		Europe	1	49205.7	0.0246076	34.6824	1.70657e+06	707616	3.5548
Russia_Smolensk	Russia	185	RU.SM	RUS	Eastern Europe		Europe	3	118800	0	10	1.188e+06	406453	0.929376
Russia_Stavropol'	Russia	185	RU.ST	RUS	Eastern Europe		Europe	1	128617	0.219123	29.8902	3.84438e+06	1.5974e+06	3.07008
Russia_Stavropol'	Russia	185	RU.ST	RUS	Eastern Europe		Europe	2	14732.7	1	33.4659	979222	148646	3.13497
Russia_Stavropol'	Russia	185	RU.ST	RUS	Eastern Europe		Europe	3	873511	0.102923	84.987	7.42371e+07	1.14624e+07	3.56453
Russia_Sverdlovsk	Russia	185	RU.SV	RUS	Eastern Europe		Europe	1	49166	0.167555	50.8214	2.49869e+06	615417	3.09412
Russia_Sverdlovsk	Russia	185	RU.SV	RUS	Eastern Europe		Europe	4	309787	0.00110144	13.0653	4.04748e+06	1.51637e+06	1.28966
Russia_Tambov	Russia	185	RU.TB	RUS	Eastern Europe		Europe	1	80242.3	0.167343	38.5455	3.09298e+06	1.30223e+06	4.01161
Russia_Tambov	Russia	185	RU.TB	RUS	Eastern Europe		Europe	3	513037	0.000729359	11.159	5.72499e+06	1.54417e+06	0.817605
Russia_Tatarstan	Russia	185	RU.TT	RUS	Eastern Europe		Europe	1	132181	0.283525	62.1813	8.21922e+06	2.23334e+06	4.17654
Russia_Tatarstan	Russia	185	RU.TT	RUS	Eastern Europe		Europe	4	982922	0.00910986	10.6539	1.04719e+07	4.61408e+06	1.23681
Russia_Tomsk	Russia	185	RU.TO	RUS	Eastern Europe		Europe	1	22154.4	0.0401464	53.8233	1.19242e+06	257689	2.8752
Russia_Tomsk	Russia	185	RU.TO	RUS	Eastern Europe		Europe	4	182949	0.000938684	11.2758	2.06289e+06	825591	1.18897
Russia_Tula	Russia	185	RU.TL	RUS	Eastern Europe		Europe	1	46998	0.104516	20.3578	956776	627207	3.29886
Russia_Tula	Russia	185	RU.TL	RUS	Eastern Europe		Europe	3	276764	0.0019496	15.2724	4.22685e+06	706729	0.693649
Russia_Tuva	Russia	185	RU.TU	RUS	Eastern Europe		Europe	1	11366.8	0.194769	10.5106	119472	72457.8	1.57573
Russia_Tuva	Russia	185	RU.TU	RUS	Eastern Europe		Europe	4	120804	0.00160159	17.3227	2.09265e+06	353292	0.770529
Russia_Tver'	Russia	185	RU.TV	RUS	Eastern Europe		Europe	1	49074.8	0.0400703	57.3068	2.81232e+06	776430	3.9109
Russia_Tyumen'	Russia	185	RU.TY	RUS	Eastern Europe		Europe	1	56856	0.0257303	36.081	2.05142e+06	655168	2.84846
Russia_Tyumen'	Russia	185	RU.TY	RUS	Eastern Europe		Europe	4	453297	0	9.54409	4.32631e+06	2.04832e+06	1.19056
Russia_Udmurt	Russia	185	RU.UD	RUS	Eastern Europe		Europe	1	44120.4	0.221675	33.0466	1.45803e+06	539810	3.02436
Russia_Udmurt	Russia	185	RU.UD	RUS	Eastern Europe		Europe	4	127698	0.0105278	34.3088	4.38118e+06	700130	1.44454
Russia_Ul'yanovsk	Russia	185	RU.UL	RUS	Eastern Europe		Europe	1	52046.7	0.111714	47.015	2.44697e+06	777323	3.69183
Russia_Ul'yanovsk	Russia	185	RU.UL	RUS	Eastern Europe		Europe	4	381690	0.000946261	9.90472	3.78053e+06	2.14557e+06	1.48104
Russia_Ust-Orda Buryat	Russia				Eastern Europe		Europe	1	18109.1	0.368295	12.4244	224995	174911	2.38756
Russia_Ust-Orda Buryat	Russia				Eastern Europe		Europe	4	1105.34	0	49.1333	54309.2	5702.83	1.35934
Russia_Vladimir	Russia	185	RU.VL	RUS	Eastern Europe		Europe	1	19428.9	0.318678	21.3942	415666	238071	3.02894
Russia_Vladimir	Russia	185	RU.VL	RUS	Eastern Europe		Europe	3	15378	0	51.5418	792612	48195.6	0.851339
Russia_Volgograd	Russia	185	RU.VG	RUS	Eastern Europe		Europe	1	190035	0.155282	38.7077	7.35582e+06	2.1492e+06	2.79561
Russia_Volgograd	Russia	185	RU.VG	RUS	Eastern Europe		Europe	2	14683.9	1	13.9084	688800	114853	2.43031
Russia_Volgograd	Russia	185	RU.VG	RUS	Eastern Europe		Europe	3	1.40209e+06	0.00981443	8.93951	1.2534e+07	4.08713e+06	0.791844
Russia_Vologda	Russia	185	RU.VO	RUS	Eastern Europe		Europe	1	29384.5	0.0296982	25.6935	754990	251742	2.11773
Russia_Vologda	Russia	185	RU.VO	RUS	Eastern Europe		Europe	4	94916.3	0	12.554	1.19158e+06	375407	1.04207
Russia_Voronezh	Russia	185	RU.VR	RUS	Eastern Europe		Europe	1	106047	0.188657	33.0165	3.50129e+06	1.41588e+06	3.30037
Russia_Voronezh	Russia	185	RU.VR	RUS	Eastern Europe		Europe	3	722115	0.00295864	54.468	3.93322e+07	6.68272e+06	2.51387
Russia_Yaroslavl'	Russia	185	RU.YS	RUS	Eastern Europe		Europe	1	31523.7	0.0747976	28.186	888526	390188	3.05964
Russia_Yaroslavl'	Russia	185	RU.YS	RUS	Eastern Europe		Europe	4	5612.49	0	29.4246	165145	24474.8	1.14895
Russia_Yevrey	Russia	185	RU.YV	RUS	Eastern Europe		Europe	1	12484.6	0.671536	15.0156	187464	174423	3.4535
Russia_Yevrey	Russia	185	RU.YV	RUS	Eastern Europe		Europe	2	11281.4	0.98647	3.08022	407036	74586.6	2.05427
Russia_Yevrey	Russia	185	RU.YV	RUS	Eastern Europe		Europe	4	34016.6	0.488547	19.9711	679347	78054.1	0.604563
Rwanda	Rwanda	184	RWA	RWA	Eastern Africa	SSA	Africa	1	72820.3	0	51.0987	3.72102e+06	884391	3.0021
Rwanda	Rwanda	184	RWA	RWA	Eastern Africa	SSA	Africa	2	3536.82	0.381542	9.12047	148972	38620.4	3.39286
Rwanda	Rwanda	184	RWA	RWA	Eastern Africa	SSA	Africa	4	2471.76	0	45.7717	113137	20334.6	2.16754
Saudi Arabia	Saudi Arabia	194	SAU	SAU	Western Asia		Asia	1	4716.05	0.984141	34.9564	164856	43063.8	2.25718
Saudi Arabia	Saudi Arabia	194	SAU	SAU	Western Asia		Asia	4	333735	0.753943	12.68	4.23175e+06	763234	0.602549
Senegal	Senegal	195	SEN	SEN	Western Africa	SSA	Africa	1	84374.8	0.0343136	68.7249	5.79865e+06	1.55252e+06	4.54839
Senegal	Senegal	195	SEN	SEN	Western Africa	SSA	Africa	2	46404.7	0.572796	48.8462	3.79805e+06	530471	3.5519
Serbia	Serbia	272	SRB	SRB	Eastern Europe		Europe	1	958296	0.00682946	107.867	1.03368e+08	2.08171e+07	5.36973
Serbia	Serbia	272	SRB	SRB	Eastern Europe		Europe	3	613470	0	121.139	7.43151e+07	9.72614e+06	4.30669
Sierra Leone	Sierra Leone	197	SLE	SLE	Western Africa	SSA	Africa	1	8462.94	0	30.5992	258959	92717.2	2.70814
Sierra Leone	Sierra Leone	197	SLE	SLE	Western Africa	SSA	Africa	2	181355	0.0524154	50.2929	1.51056e+07	2.10194e+06	3.60125
Slovakia	Slovakia	199	SVK	SVK	Eastern Europe		Europe	1	240379	0.0611791	98.6042	2.37023e+07	5.82474e+06	5.98981
Slovakia	Slovakia	199	SVK	SVK	Eastern Europe		Europe	3	576132	0.0239083	33.4547	1.92743e+07	3.09825e+06	1.4608
Slovenia	Slovenia	198	SVN	SVN	Southern Europe		Europe	1	72245.3	0.0185869	85.4427	6.17284e+06	1.62925e+06	5.57456
Slovenia	Slovenia	198	SVN	SVN	Southern Europe		Europe	3	50512.1	0	33.7664	1.70561e+06	375147	2.01745
Somalia	Somalia	201	SOM	SOM	Eastern Africa	SSA	Africa	1	163865	0.63167	89.3835	1.46468e+07	2.47514e+06	3.73376
Somalia	Somalia	201	SOM	SOM	Eastern Africa	SSA	Africa	2	4803.28	0.99996	4.57544	180485	35469.2	2.29443
South Africa	South Africa	202	ZAF	ZAF	Southern Africa	SSA	Africa	1	3.06671e+06	0.040935	119.976	3.67931e+08	6.42887e+07	5.18196
South Africa	South Africa	202	ZAF	ZAF	Southern Africa	SSA	Africa	2	1300.79	0.999956	2.26876	45877.2	12814.2	3.06087
South Africa	South Africa	202	ZAF	ZAF	Southern Africa	SSA	Africa	3	7363.4	0	30.3859	223743	16450.1	0.606857
South Africa	South Africa	202	ZAF	ZAF	Southern Africa	SSA	Africa	4	875905	0.17556	45.9658	4.02617e+07	5.4182e+06	1.6298
South Korea	South Korea	117	KOR	KOR	Eastern Asia		Asia	1	27587.7	0.0821012	40.8527	1.12703e+06	390397	3.49803
South Korea	South Korea	117	KOR	KOR	Eastern Asia		Asia	2	902150	0.477106	34.2017	6.0626e+07	6.69417e+06	2.30557
South Korea	South Korea	117	KOR	KOR	Eastern Asia		Asia	3	69153.5	0.0323174	35.4074	2.44854e+06	399883	1.57078
South Sudan	South Sudan	277	SSD	SSD	Eastern Africa	SSA	Africa	1	9734.3	0.0221133	49.6511	483319	121495	3.08522
South Sudan	South Sudan	277	SSD	SSD	Eastern Africa	SSA	Africa	2	1562.25	0.00792037	21.4096	85001.5	21148.9	4.20627
South Sudan	South Sudan	277	SSD	SSD	Eastern Africa	SSA	Africa	4	6724.41	0.316808	20.9628	140963	23596.8	0.92456
Spain	Spain	203	ESP	ESP	Southern Europe		Europe	1	554770	0.632912	167.899	9.31455e+07	1.70841e+07	7.61223
Spain	Spain	203	ESP	ESP	Southern Europe		Europe	2	116085	0.999749	14.6167	5.52756e+06	1.04921e+06	2.80833
Spain	Spain	203	ESP	ESP	Southern Europe		Europe	3	4.49755e+06	0.0743566	74.3096	334211306	4.64819e+07	2.8074
Spain	Spain	203	ESP	ESP	Southern Europe		Europe	4	948897	0.100549	20.0201	1.8997e+07	3.86597e+06	1.07344
Sri Lanka	Sri Lanka	38	LKA	LKA	Southern Asia		Asia	1	27658.6	0	48.7636	1.34873e+06	348742	3.11678
Sri Lanka	Sri Lanka	38	LKA	LKA	Southern Asia		Asia	2	499385	0.662516	53.5044	4.3199e+07	5.88451e+06	3.6613
Sudan	Sudan	276	SDN	SDN	Northern Africa		Africa	1	80039.9	0.84093	99.0719	7.92971e+06	1.82392e+06	5.6329
Sudan	Sudan	276	SDN	SDN	Northern Africa		Africa	2	4582.46	0.785884	7.14567	183966	43486.4	2.9486
Sudan	Sudan	276	SDN	SDN	Northern Africa		Africa	4	63594	0.795774	18.5066	1.17691e+06	279080	1.15624
Suriname	Suriname	207	SUR	SUR	South America		Latin America	2	36584.7	0.996934	3.97784	1.35282e+06	507295	4.30846
Swaziland	Swaziland	209	SWZ	SWZ	Southern Africa	SSA	Africa	1	59708.5	0.00771957	66.1567	3.95012e+06	1.29506e+06	5.3615
Sweden	Sweden	210	SWE	SWE	Northern Europe		Europe	3	697482	0	25.1846	1.75658e+07	3.55297e+06	1.38374
Switzerland	Switzerland	211	CHE	CHE	Western Europe		Europe	1	45867.8	0.0169532	16.0684	737023	390022	2.10191
Switzerland	Switzerland	211	CHE	CHE	Western Europe		Europe	3	102802	0	14.7142	1.51265e+06	258768	0.683766
Syria	Syria	212	SYR	SYR	Western Asia		Asia	1	70098.3	0.961062	90.2508	6.32642e+06	1.18734e+06	4.18696
Syria	Syria	212	SYR	SYR	Western Asia		Asia	3	1.00433e+06	0.181542	26.7001	2.68158e+07	4.22579e+06	1.14295
Syria	Syria	212	SYR	SYR	Western Asia		Asia	4	1.64019e+06	0.262776	10	1.64019e+07	3.71151e+06	0.5962
Taiwan	Taiwan	214	TWN	TWN	Eastern Asia		Asia	1	40690.9	0	83.1518	3.38352e+06	717588	4.35923
Taiwan	Taiwan	214	TWN	TWN	Eastern Asia		Asia	2	157812	1	57.1957	1.4234e+07	1.4053e+06	2.76688
Tajikistan	Tajikistan	208	TJK	TJK	Central Asia		Asia	1	46733.9	1	82.604	3.8604e+06	1.0333e+06	5.46548
Tajikistan	Tajikistan	208	TJK	TJK	Central Asia		Asia	2	16097.7	0.804347	3.09952	581119	79124.7	1.52725
Tajikistan	Tajikistan	208	TJK	TJK	Central Asia		Asia	3	255758	0.36672	40.9637	1.04768e+07	1.29919e+06	1.37988
Tajikistan	Tajikistan	208	TJK	TJK	Central Asia		Asia	4	31522	0.0842724	16.1459	508953	35363.5	0.295581
Tanzania	Tanzania	215	TZA	TZA	Eastern Africa	SSA	Africa	1	1.38398e+06	0.0402156	130.18	1.80166e+08	3.30938e+07	5.91086
Tanzania	Tanzania	215	TZA	TZA	Eastern Africa	SSA	Africa	2	224480	0.393263	31.7013	1.45242e+07	2.68287e+06	3.7135
Tanzania	Tanzania	215	TZA	TZA	Eastern Africa	SSA	Africa	4	59042.8	0	13.0543	770764	366971	1.63757
Thailand	Thailand	216	THA	THA	South-Eastern Asia		Asia	1	1.18571e+06	0.000114481	100.249	1.18867e+08	2.34101e+07	4.88041
Thailand	Thailand	216	THA	THA	South-Eastern Asia		Asia	2	7.60252e+06	0.298076	82.1625	8.75525e+08	1.28403e+08	5.24781
Togo	Togo	217	TGO	TGO	Western Africa	SSA	Africa	1	375189	0	142.11	5.33181e+07	1.08255e+07	7.1323
Togo	Togo	217	TGO	TGO	Western Africa	SSA	Africa	2	34889	0.00456052	25.6513	2.04629e+06	474228	4.22338
Trinidad and Tobago	Trinidad and Tobago	220	TTO	TTO	Caribbean		Latin America	1	1093.89	0	11.9336	13054	8978.16	2.02884
Trinidad and Tobago	Trinidad and Tobago	220	TTO	TTO	Caribbean		Latin America	2	1218.28	0.239846	22.0267	67038	13558.1	3.45791
Tunisia	Tunisia	222	TUN	TUN	Northern Africa		Africa	3	72563.9	0.0345715	22.2841	1.61702e+06	427040	1.59862
Tunisia	Tunisia	222	TUN	TUN	Northern Africa		Africa	4	652616	0.104766	85.6734	5.59118e+07	8.054e+06	3.25155
Turkey	Turkey	223	TUR	TUR	Western Asia		Asia	1	540674	0.206629	61.784	3.3405e+07	5.32038e+06	2.43243
Turkey	Turkey	223	TUR	TUR	Western Asia		Asia	2	45581.7	0.99999	35.346	3.11533e+06	419759	2.86135
Turkey	Turkey	223	TUR	TUR	Western Asia		Asia	3	1.20715e+07	0.114973	54.1714	653928374	8.57653e+07	1.92996
Turkey	Turkey	223	TUR	TUR	Western Asia		Asia	4	616179	0.343599	28.838	1.77693e+07	2.94801e+06	1.26055
Turkmenistan	Turkmenistan	213	TKM	TKM	Central Asia		Asia	1	97387.9	0.998992	49.4357	4.81444e+06	1.1765e+06	2.98622
Turkmenistan	Turkmenistan	213	TKM	TKM	Central Asia		Asia	2	38993.4	0.856356	18.8115	2.02031e+06	209763	1.67147
Turkmenistan	Turkmenistan	213	TKM	TKM	Central Asia		Asia	3	615992	0.588439	46.0417	2.83613e+07	3.4613e+06	1.52637
Uganda	Uganda	226	UGA	UGA	Eastern Africa	SSA	Africa	1	631328	4.68e-06	103.544	6.53703e+07	1.16222e+07	4.55059
Uganda	Uganda	226	UGA	UGA	Eastern Africa	SSA	Africa	2	61086.4	0.0258524	23.0329	3.42285e+06	883364	4.4932
Uganda	Uganda	226	UGA	UGA	Eastern Africa	SSA	Africa	4	5557.77	0	47.3232	263011	46096.3	2.18525
Ukraine	Ukraine	230	UKR	UKR	Eastern Europe		Europe	1	3.38049e+06	0.0563955	66.0296	2.23212e+08	5.64929e+07	4.13091
Ukraine	Ukraine	230	UKR	UKR	Eastern Europe		Europe	2	21508.8	0.97309	42.6471	1.62708e+06	203582	2.94092
Ukraine	Ukraine	230	UKR	UKR	Eastern Europe		Europe	3	1.02251e+07	0.0623877	77.388	7.91302e+08	1.13598e+08	3.01787
United Kingdom	United Kingdom	229	GBR	GBR	Northern Europe		Europe	1	111511	0	49.1114	5.47644e+06	1.05064e+06	2.329
United Kingdom	United Kingdom	229	GBR	GBR	Northern Europe		Europe	3	2.86877e+06	0.00221363	95.8134	2.74867e+08	3.78978e+07	3.58851
United States_Alabama	United States	231	US.AL	USA	Northern America		Northern America	1	102885	0.0580209	116.423	1.19781e+07	3.37005e+06	8.09687
United States_Alabama	United States	231	US.AL	USA	Northern America		Northern America	3	17609.2	0	63.1451	1.11194e+06	130884	2.01904
United States_Alabama	United States	231	US.AL	USA	Northern America		Northern America	4	17110.9	0	19.9454	341285	77889.9	1.19935
United States_Arizona	United States	231	US.AZ	USA	Northern America		Northern America	1	23341.5	0.999651	75.6939	1.76681e+06	503856	5.33594
United States_Arizona	United States	231	US.AZ	USA	Northern America		Northern America	3	2593.22	1	13.4597	34904	16741.5	1.75369
United States_Arizona	United States	231	US.AZ	USA	Northern America		Northern America	4	43787.2	0.899572	25.917	1.13484e+06	125624	0.755897
United States_Arkansas	United States	231	US.AR	USA	Northern America		Northern America	1	95516.3	0.637773	107.05	1.02251e+07	2.80671e+06	7.26361
United States_Arkansas	United States	231	US.AR	USA	Northern America		Northern America	2	607197	0.997681	86.0272	7.2273e+07	9.17135e+06	4.69315
United States_Arkansas	United States	231	US.AR	USA	Northern America		Northern America	3	297979	0.150119	63.2357	1.88429e+07	2.83425e+06	2.58374
United States_Arkansas	United States	231	US.AR	USA	Northern America		Northern America	4	5687.06	0	49.3597	280711	40890.4	1.89439
United States_California	United States	231	US.CA	USA	Northern America		Northern America	1	247218	0.9438	150.737	3.7265e+07	9.07612e+06	9.07512
United States_California	United States	231	US.CA	USA	Northern America		Northern America	2	216082	1	47.1365	1.7316e+07	2.78711e+06	4.00772
United States_California	United States	231	US.CA	USA	Northern America		Northern America	3	27068.3	0.552264	40.4897	1.09599e+06	173189	1.73802
United States_California	United States	231	US.CA	USA	Northern America		Northern America	4	210516	0.799911	46.7938	9.85086e+06	1.5898e+06	1.98972
United States_Colorado	United States	231	US.CO	USA	Northern America		Northern America	1	416910	0.73264	162.097	6.75801e+07	1.48259e+07	8.79048
United States_Colorado	United States	231	US.CO	USA	Northern America		Northern America	3	984537	0.140933	52.7178	5.19026e+07	7.5964e+06	2.09591
United States_Connecticut	United States	231	US.CT	USA	Northern America		Northern America	1	10967.3	0.00516321	61.9871	679830	286475	6.45685
United States_Delaware	United States	231	US.DE	USA	Northern America		Northern America	1	64773.3	0.195176	90.1625	5.84012e+06	1.65394e+06	6.31187
United States_Delaware	United States	231	US.DE	USA	Northern America		Northern America	3	29030.1	0.0993567	32.0442	930246	183591	1.7179
United States_Florida	United States	231	US.FL	USA	Northern America		Northern America	1	25052.4	0.420385	54.6529	1.36918e+06	599669	5.91692
United States_Florida	United States	231	US.FL	USA	Northern America		Northern America	2	6110.26	0.930146	16.7289	303856	115720	5.88449
United States_Florida	United States	231	US.FL	USA	Northern America		Northern America	4	5055.55	0	47.9546	242437	31555.3	1.64453
United States_Georgia	United States	231	US.GA	USA	Northern America		Northern America	1	155946	0.309957	146.306	2.28159e+07	5.60624e+06	8.88647
United States_Georgia	United States	231	US.GA	USA	Northern America		Northern America	3	11544.1	0	19.1981	221625	45055.5	1.06019
United States_Georgia	United States	231	US.GA	USA	Northern America		Northern America	4	103740	0.167053	14.9788	1.5539e+06	476518	1.21023
United States_Hawaii	United States	231	US.HI	USA	Northern America		Northern America	1	1699.53	1	35.2437	59897.6	2607.15	0.379202
United States_Idaho	United States	231	US.ID	USA	Northern America		Northern America	1	66749.6	0.0158682	23.1887	1.54784e+06	302780	1.12127
United States_Idaho	United States	231	US.ID	USA	Northern America		Northern America	3	790170	0.561903	100.096	7.90929e+07	1.05775e+07	3.63631
United States_Illinois	United States	231	US.IL	USA	Northern America		Northern America	1	4.68029e+06	0.0203757	144.999	6.78638e+08	1.63629e+08	8.64213
United States_Illinois	United States	231	US.IL	USA	Northern America		Northern America	3	326334	0.00743715	82.9774	2.70784e+07	3.8088e+06	3.17046
United States_Indiana	United States	231	US.IN	USA	Northern America		Northern America	1	1.985e+06	0.0282649	154.286	3.06259e+08	7.32361e+07	9.12003
United States_Indiana	United States	231	US.IN	USA	Northern America		Northern America	3	140464	0.00860506	52.7458	7.40889e+06	1.37935e+06	2.66752
United States_Iowa	United States	231	US.IA	USA	Northern America		Northern America	1	5.09974e+06	0.00755134	136.268	6.9493e+08	1.78575e+08	8.65578
United States_Iowa	United States	231	US.IA	USA	Northern America		Northern America	3	15286.6	0	23.9552	366195	142964	2.54046
United States_Kansas	United States	231	US.KS	USA	Northern America		Northern America	1	1.14153e+06	0.517107	162.922	1.8598e+08	4.21553e+07	9.12849
United States_Kansas	United States	231	US.KS	USA	Northern America		Northern America	3	3.86651e+06	0.0706679	95.276	3.68386e+08	5.16377e+07	3.62781
United States_Kentucky	United States	231	US.KY	USA	Northern America		Northern America	1	507783	0.00622418	156.315	7.93741e+07	1.75033e+07	8.52067
United States_Kentucky	United States	231	US.KY	USA	Northern America		Northern America	3	156093	0.0990511	94.275	1.47157e+07	1.72823e+06	3.00757
United States_Louisiana	United States	231	US.LA	USA	Northern America		Northern America	1	188269	0.278094	135.372	2.54863e+07	6.2189e+06	8.16521
United States_Louisiana	United States	231	US.LA	USA	Northern America		Northern America	2	227231	0.94979	39.325	1.64345e+07	3.25969e+06	4.45729
United States_Louisiana	United States	231	US.LA	USA	Northern America		Northern America	4	52284.4	0.029889	36.7831	1.92319e+06	308079	1.55248
United States_Maine	United States	231	US.ME	USA	Northern America		Northern America	1	13122.7	0.000637074	37.414	490972	262397	4.94276
United States_Maine	United States	231	US.ME	USA	Northern America		Northern America	4	6559.56	0	25.5148	167366	51044.8	2.05028
United States_Maryland	United States	231	US.MD	USA	Northern America		Northern America	1	159647	0.112359	119.833	1.9131e+07	4.32168e+06	6.69153
United States_Maryland	United States	231	US.MD	USA	Northern America		Northern America	3	71655	0.0370541	19.1261	1.37048e+06	372239	1.41114
United States_Massachusetts	United States	231	US.MA	USA	Northern America		Northern America	1	10643.6	0.000256008	16.876	179622	188622	4.38062
United States_Michigan	United States	231	US.MI	USA	Northern America		Northern America	1	1.15922e+06	0.0837872	133.476	1.54728e+08	3.78355e+07	8.06801
United States_Michigan	United States	231	US.MI	USA	Northern America		Northern America	3	223236	0.0164554	38.9248	8.68941e+06	2.27022e+06	2.76249
United States_Minnesota	United States	231	US.MN	USA	Northern America		Northern America	1	2.88035e+06	0.0263405	114.816	3.3071e+08	8.95997e+07	7.68943
United States_Minnesota	United States	231	US.MN	USA	Northern America		Northern America	3	29370.2	0	11.532	338698	142236	1.31553
United States_Minnesota	United States	231	US.MN	USA	Northern America		Northern America	4	1.08115e+06	0.000192233	48.9959	5.29722e+07	1.09481e+07	2.66801
United States_Mississippi	United States	231	US.MS	USA	Northern America		Northern America	1	201473	0.252527	125.052	2.51946e+07	6.1982e+06	7.60469
United States_Mississippi	United States	231	US.MS	USA	Northern America		Northern America	2	100146	0.961898	29.7005	6.27924e+06	1.00265e+06	3.11081
United States_Mississippi	United States	231	US.MS	USA	Northern America		Northern America	3	62019.2	0.0744466	50.9794	3.1617e+06	478840	2.0973
United States_Mississippi	United States	231	US.MS	USA	Northern America		Northern America	4	11496.1	0	18.198	209207	43620.8	0.999719
United States_Missouri	United States	231	US.MO	USA	Northern America		Northern America	1	1.12117e+06	0.0873948	152.439	1.7091e+08	3.97602e+07	8.76614
United States_Missouri	United States	231	US.MO	USA	Northern America		Northern America	2	66288.9	0.977446	8.48648	2.75009e+06	595863	2.79297
United States_Missouri	United States	231	US.MO	USA	Northern America		Northern America	3	389754	0.0583983	101.227	3.94535e+07	5.218e+06	3.63672
United States_Montana	United States	231	US.MT	USA	Northern America		Northern America	1	25784.6	0.931611	30.8339	795040	416802	3.99578
United States_Montana	United States	231	US.MT	USA	Northern America		Northern America	3	2.00859e+06	0.0853894	10	2.00859e+07	1.07855e+07	1.45863
United States_Montana	United States	231	US.MT	USA	Northern America		Northern America	4	636550	0.0171499	10	6.3655e+06	2.85191e+06	1.18043
United States_Nebraska	United States	231	US.NE	USA	Northern America		Northern America	1	3.45111e+06	0.645547	169.021	5.8331e+08	133814320	9.58467
United States_Nebraska	United States	231	US.NE	USA	Northern America		Northern America	3	621814	0.0845807	88.5414	5.50563e+07	7.68794e+06	3.35851
United States_Nevada	United States	231	US.NV	USA	Northern America		Northern America	1	1815.14	0.999248	29.3232	53225.9	24805.8	3.37812
United States_Nevada	United States	231	US.NV	USA	Northern America		Northern America	3	9360.59	0.375208	58.4867	547470	59714	1.73288
United States_New Hampshire	United States	231	US.NH	USA	Northern America		Northern America	1	6660.24	1.28e-06	53.7138	357746	134601	4.99566
United States_New Jersey	United States	231	US.NJ	USA	Northern America		Northern America	1	38860.8	0.058875	47.9569	1.86364e+06	813300	5.17335
United States_New Jersey	United States	231	US.NJ	USA	Northern America		Northern America	3	19001.4	0.0502094	12.7531	242327	104706	1.49686
United States_New Mexico	United States	231	US.NM	USA	Northern America		Northern America	1	56258.5	0.998805	79.6325	4.48e+06	1.64333e+06	7.22055
United States_New Mexico	United States	231	US.NM	USA	Northern America		Northern America	3	93087	0.388112	72.7663	6.77359e+06	816530	2.38276
United States_New York	United States	231	US.NY	USA	Northern America		Northern America	1	432344	0.00672626	130.094	5.62452e+07	1.31473e+07	7.51693
United States_New York	United States	231	US.NY	USA	Northern America		Northern America	3	59063.2	0.00792945	69.1422	4.08376e+06	585853	2.69444
United States_North Carolina	United States	231	US.NC	USA	Northern America		Northern America	1	348816	0.0310637	148.884	5.1933e+07	1.33883e+07	9.48767
United States_North Carolina	United States	231	US.NC	USA	Northern America		Northern America	3	215627	0.0163817	86.1188	1.85695e+07	2.83611e+06	3.57287
United States_North Carolina	United States	231	US.NC	USA	Northern America		Northern America	4	2044.04	0	17.3365	35436.6	11082.3	1.42848
United States_North Dakota	United States	231	US.ND	USA	Northern America		Northern America	1	358245	0.0699348	40.6599	1.45662e+07	6.32196e+06	4.36219
United States_North Dakota	United States	231	US.ND	USA	Northern America		Northern America	3	434968	0	13.641	5.9334e+06	1.27517e+06	0.796358
United States_North Dakota	United States	231	US.ND	USA	Northern America		Northern America	4	4.11175e+06	0.00299888	10	4.11175e+07	2.51055e+07	1.60871
United States_Ohio	United States	231	US.OH	USA	Northern America		Northern America	1	1.48809e+06	0.00134162	152.35	2.26711e+08	5.20999e+07	8.65445
United States_Ohio	United States	231	US.OH	USA	Northern America		Northern America	3	384738	0.0886976	83.4859	3.21202e+07	4.72511e+06	3.33613
United States_Oklahoma	United States	231	US.OK	USA	Northern America		Northern America	1	89426	0.523013	95.4751	8.53796e+06	2.43427e+06	6.72881
United States_Oklahoma	United States	231	US.OK	USA	Northern America		Northern America	3	1.87464e+06	0.0288015	123.16	2.3088e+08	2.81671e+07	4.08152
United States_Oregon	United States	231	US.OR	USA	Northern America		Northern America	1	23019.7	0.737837	73.3474	1.68844e+06	495991	5.32607
United States_Oregon	United States	231	US.OR	USA	Northern America		Northern America	3	376218	0.239485	34.1342	1.28419e+07	2.68895e+06	1.94151
United States_Pennsylvania	United States	231	US.PA	USA	Northern America		Northern America	1	651347	0.00535141	141.414	9.21097e+07	2.04289e+07	7.75292
United States_Pennsylvania	United States	231	US.PA	USA	Northern America		Northern America	3	115265	0	78.9001	9.09439e+06	1.19459e+06	2.81527
United States_Rhode Island	United States	231	US.RI	USA	Northern America		Northern America	1	3831.36	0.00178813	60.2454	230822	91224.3	5.88559
United States_South Carolina	United States	231	US.SC	USA	Northern America		Northern America	1	134137	0.05927	139.175	1.86685e+07	4.71109e+06	8.68171
United States_South Carolina	United States	231	US.SC	USA	Northern America		Northern America	3	40802.7	0.0376828	11.9391	487147	205247	1.36643
United States_South Carolina	United States	231	US.SC	USA	Northern America		Northern America	4	71221.9	0.0434076	54.9135	3.91105e+06	528827	1.9563
United States_South Dakota	United States	231	US.SD	USA	Northern America		Northern America	1	1.54763e+06	0.0361353	97.0178	1.50148e+08	3.64567e+07	5.82294
United States_South Dakota	United States	231	US.SD	USA	Northern America		Northern America	3	747105	0.000881498	64.4726	4.81678e+07	7.47832e+06	2.71906
United States_South Dakota	United States	231	US.SD	USA	Northern America		Northern America	4	345455	0	19.6664	6.79385e+06	2.77318e+06	2.11506
United States_Tennessee	United States	231	US.TN	USA	Northern America		Northern America	1	262676	0.0116806	155.232	4.07755e+07	9.1873e+06	8.64572
United States_Tennessee	United States	231	US.TN	USA	Northern America		Northern America	2	8209.06	0.478646	35.8995	565600	91729.5	3.47198
United States_Tennessee	United States	231	US.TN	USA	Northern America		Northern America	3	114663	0.00218784	77.5605	8.89329e+06	1.07942e+06	2.55719
United States_Texas	United States	231	US.TX	USA	Northern America		Northern America	1	799349	0.385304	147.736	1.18093e+08	2.47401e+07	7.65063
United States_Texas	United States	231	US.TX	USA	Northern America		Northern America	2	101716	0.830495	41.9857	7.62725e+06	1.4293e+06	4.36612
United States_Texas	United States	231	US.TX	USA	Northern America		Northern America	3	1.10521e+06	0.353607	93.7166	103576986	1.31303e+07	3.2272
United States_Texas	United States	231	US.TX	USA	Northern America		Northern America	4	299310	0.101829	57.8604	1.73182e+07	2.85738e+06	2.51526
United States_Utah	United States	231	US.UT	USA	Northern America		Northern America	1	26903.5	0.926042	48.3623	1.30112e+06	563920	5.18132
United States_Utah	United States	231	US.UT	USA	Northern America		Northern America	3	86174.2	0.429933	40.4963	3.48974e+06	634663	2.00061
United States_Vermont	United States	231	US.VT	USA	Northern America		Northern America	1	52389.9	0.00139066	65.3937	3.42597e+06	1.23472e+06	5.8258
United States_Virginia	United States	231	US.VA	USA	Northern America		Northern America	1	216286	0.0342354	141.062	3.05098e+07	7.05925e+06	8.06794
United States_Virginia	United States	231	US.VA	USA	Northern America		Northern America	3	110022	0.0066793	43.8731	4.82699e+06	868119	2.14337
United States_Washington	United States	231	US.WA	USA	Northern America		Northern America	1	67988.3	0.650644	58.7123	3.99175e+06	1.42031e+06	5.16395
United States_Washington	United States	231	US.WA	USA	Northern America		Northern America	3	1.26741e+06	0.0857253	23.0261	2.91836e+07	8.56896e+06	1.83657
United States_West Virginia	United States	231	US.WV	USA	Northern America		Northern America	1	15901.8	0.00196327	35.2171	560014	280749	4.36422
United States_West Virginia	United States	231	US.WV	USA	Northern America		Northern America	3	1448	0	11.0018	15930.6	6982.13	1.30984
United States_Wisconsin	United States	231	US.WI	USA	Northern America		Northern America	1	1.50079e+06	0.0240158	129.178	1.93869e+08	4.66107e+07	7.67711
United States_Wisconsin	United States	231	US.WI	USA	Northern America		Northern America	3	85166.5	0	52.316	4.45557e+06	994324	3.17143
United States_Wisconsin	United States	231	US.WI	USA	Northern America		Northern America	4	5638.72	0	44.5151	251008	49767	2.3254
United States_Wyoming	United States	231	US.WY	USA	Northern America		Northern America	1	38720.6	0.72416	42.6228	1.65038e+06	664683	4.24331
United States_Wyoming	United States	231	US.WY	USA	Northern America		Northern America	3	108760	0.288977	35.9147	3.90608e+06	606598	1.51506
Uruguay	Uruguay	234	URY	URY	South America		Latin America	1	54233.8	0.067866	85.9356	4.66062e+06	1.49827e+06	6.82893
Uruguay	Uruguay	234	URY	URY	South America		Latin America	2	171616	0.9713	39.874	1.25063e+07	3.00802e+06	5.44608
Uruguay	Uruguay	234	URY	URY	South America		Latin America	4	268116	0	27.1816	7.28781e+06	2.35226e+06	2.31152
Uzbekistan	Uzbekistan	235	UZB	UZB	Central Asia		Asia	1	252558	1	124.742	3.15045e+07	6.07552e+06	5.94642
Uzbekistan	Uzbekistan	235	UZB	UZB	Central Asia		Asia	2	157968	0.998301	7.09951	6.33445e+06	931737	1.83267
Uzbekistan	Uzbekistan	235	UZB	UZB	Central Asia		Asia	3	1.15639e+06	0.514634	47.2411	5.46293e+07	6.3522e+06	1.49216
Uzbekistan	Uzbekistan	235	UZB	UZB	Central Asia		Asia	4	31068.3	0	18.2079	565687	50578.8	0.428931
Vanuatu	Vanuatu	155	VUT	VUT	Oceania		Oceania	1	1400.66	0	25.1249	35191.4	11105.2	1.95987
Venezuela	Venezuela	236	VEN	VEN	South America		Latin America	1	439450	0.176482	157.296	6.91236e+07	1.43864e+07	8.09237
Venezuela	Venezuela	236	VEN	VEN	South America		Latin America	2	141032	0.998441	17.4226	7.11121e+06	1.58384e+06	3.48943
Vietnam	Vietnam	237	VNM	VNM	South-Eastern Asia		Asia	1	666802	0.163471	104.661	6.97882e+07	1.15237e+07	4.27197
Vietnam	Vietnam	237	VNM	VNM	South-Eastern Asia		Asia	2	4.84625e+06	0.472743	30.6116	3.08278e+08	5.01986e+07	3.21845
Vietnam	Vietnam	237	VNM	VNM	South-Eastern Asia		Asia	4	3702.61	0	34.9215	129301	25815.6	1.83701
Yemen	Yemen	249	YEM	YEM	Western Asia		Asia	1	20520	0.7197	42.3389	868796	185362	2.23293
Yemen	Yemen	249	YEM	YEM	Western Asia		Asia	4	92874.6	0.632615	28.2885	2.62729e+06	262507	0.744699
Zambia	Zambia	251	ZMB	ZMB	Eastern Africa	SSA	Africa	1	532990	0.00271358	159.572	8.50505e+07	1.69452e+07	7.85887
Zambia	Zambia	251	ZMB	ZMB	Eastern Africa	SSA	Africa	2	10917	0.625636	17.3219	549362	156790	4.46249
Zambia	Zambia	251	ZMB	ZMB	Eastern Africa	SSA	Africa	4	9872.43	0.909067	25.0265	247072	64740.7	1.72778
Zimbabwe	Zimbabwe	181	ZWE	ZWE	Eastern Africa	SSA	Africa	1	1.06178e+06	0.0168068	125.455	1.33205e+08	2.25814e+07	5.25715
Zimbabwe	Zimbabwe	181	ZWE	ZWE	Eastern Africa	SSA	Africa	4	51933.4	0.921073	45.2984	2.3525e+06	423931	2.15072

## Sheet: C Maximized production w 62Tga
Country/Sub-national region	Country	Area.Code	ISO3	ISO3_country	Region	Sub-Saharan Africa	Continent	Crop	Cultivation area (ha)	Fraction irrigated	Optimized fertilizer (kgN/ha)	Optimized input (fert + BNF) (kgN)	Optimized production (Gcal)	Optimized production (tDM/ha)
Afghanistan	Afghanistan	2	AFG	AFG	Southern Asia		Asia	1	227225	0.997416	58.5563	1.33055e+07	2.81189e+06	3.05896
Afghanistan	Afghanistan	2	AFG	AFG	Southern Asia		Asia	2	125429	0.97811	0.274795	4.17363e+06	582817	1.44376
Afghanistan	Afghanistan	2	AFG	AFG	Southern Asia		Asia	3	1.78655e+06	0.480621	0.860405	1.53716e+06	3.41259e+06	0.518879
Afghanistan	Afghanistan	2	AFG	AFG	Southern Asia		Asia	4	91615.5	0.784622	0.469058	42973	144725	0.416209
Albania	Albania	3	ALB	ALB	Southern Europe		Europe	1	70377.5	0.694285	38.1244	2.6831e+06	922378	3.23972
Albania	Albania	3	ALB	ALB	Southern Europe		Europe	3	75931.7	0.360844	37.4166	2.84111e+06	381422	1.36452
Albania	Albania	3	ALB	ALB	Southern Europe		Europe	4	24353.6	1	37.1966	905870	130606	1.41298
Algeria	Algeria	4	DZA	DZA	Northern Africa		Africa	1	6306.85	0.409851	35.4831	223787	53639.9	2.10237
Algeria	Algeria	4	DZA	DZA	Northern Africa		Africa	3	1.16698e+06	0.00926739	1.11706	1.30358e+06	3.49097e+06	0.812608
Algeria	Algeria	4	DZA	DZA	Northern Africa		Africa	4	950688	0.0313262	0.70073	666175	4.74749e+06	1.31572
Angola	Angola	7	AGO	AGO	Middle Africa	SSA	Africa	1	728142	0.00017851	102.59	7.47004e+07	1.817e+07	6.16837
Angola	Angola	7	AGO	AGO	Middle Africa	SSA	Africa	2	7766.55	0.890802	0.613218	261059	85187.3	3.40806
Argentina	Argentina	9	ARG	ARG	South America		Latin America	1	3.52524e+06	0.0283757	28.2502	9.95888e+07	7.17283e+07	5.02961
Argentina	Argentina	9	ARG	ARG	South America		Latin America	2	262265	0.650884	21.0515	1.41758e+07	3.76644e+06	4.46223
Argentina	Argentina	9	ARG	ARG	South America		Latin America	3	828858	0.0139465	24.6536	2.04344e+07	5.77211e+06	1.89169
Argentina	Argentina	9	ARG	ARG	South America		Latin America	4	5.43328e+06	0.0178768	19.4865	1.05876e+08	3.9281e+07	1.90483
Armenia	Armenia	1	ARM	ARM	Western Asia		Asia	1	2438.23	0.115738	42.1211	102701	14523	1.47236
Armenia	Armenia	1	ARM	ARM	Western Asia		Asia	2	2491.84	1	4.16159	92600.6	18327.3	2.28528
Armenia	Armenia	1	ARM	ARM	Western Asia		Asia	3	135706	0.52489	11.2441	1.52589e+06	582090	1.16517
Armenia	Armenia	1	ARM	ARM	Western Asia		Asia	4	32348.6	0.398141	11.6208	375916	137419	1.11925
Australia_New South Wales	Australia	10	AU.NS	AUS	Oceania		Oceania	1	31182.2	0.695521	31.0258	967452	465535	3.69044
Australia_New South Wales	Australia	10	AU.NS	AUS	Oceania		Oceania	2	133753	0.952835	16.8458	6.66701e+06	1.21169e+06	2.81482
Australia_New South Wales	Australia	10	AU.NS	AUS	Oceania		Oceania	3	206781	0	22.1007	4.57001e+06	804867	1.05733
Australia_New South Wales	Australia	10	AU.NS	AUS	Oceania		Oceania	4	3.89446e+06	0.0526096	21.5747	8.40221e+07	2.25728e+07	1.52712
Australia_Queensland	Australia	10	AU.QL	AUS	Oceania		Oceania	1	34991.2	0.834434	24.0001	839793	665670	4.70254
Australia_Queensland	Australia	10	AU.QL	AUS	Oceania		Oceania	4	1.20993e+06	0.0264641	17.7404	2.14647e+07	4.74849e+06	1.03403
Australia_South Australia	Australia	10	AU.SA	AUS	Oceania		Oceania	4	2.74879e+06	0.00259043	26.3016	7.22975e+07	1.74538e+07	1.67296
Australia_Tasmania	Australia	10	AU.TS	AUS	Oceania		Oceania	3	7354.3	0	23.3191	171496	28205.3	1.0418
Australia_Tasmania	Australia	10	AU.TS	AUS	Oceania		Oceania	4	3265.96	0	33.1379	108227	19950.9	1.60949
Australia_Victoria	Australia	10	AU.VI	AUS	Oceania		Oceania	1	1471.19	0.903557	35.5547	52307.8	26373.2	4.43125
Australia_Victoria	Australia	10	AU.VI	AUS	Oceania		Oceania	2	2712.79	0.514705	18.2419	139008	17257.7	1.97664
Australia_Victoria	Australia	10	AU.VI	AUS	Oceania		Oceania	3	15763.4	0	21.9885	346614	54412.6	0.937659
Australia_Victoria	Australia	10	AU.VI	AUS	Oceania		Oceania	4	1.54923e+06	0.0297473	20.9389	3.24392e+07	6.29728e+06	1.07096
Australia_Western Australia	Australia	10	AU.WA	AUS	Oceania		Oceania	4	5.65969e+06	0.000605419	17.6194	9.97204e+07	2.71089e+07	1.26199
Austria	Austria	11	AUT	AUT	Western Europe		Europe	1	283232	0.00241891	107.796	3.05313e+07	6.26672e+06	5.4693
Austria	Austria	11	AUT	AUT	Western Europe		Europe	3	542790	0.0102386	37.3757	2.02871e+07	3.15956e+06	1.58122
Azerbaijan	Azerbaijan	52	AZE	AZE	Western Asia		Asia	1	36018.3	0.782228	58.5023	2.10715e+06	584910	4.01419
Azerbaijan	Azerbaijan	52	AZE	AZE	Western Asia		Asia	2	3230	0.999698	0.0973451	106904	17193.6	1.65397
Azerbaijan	Azerbaijan	52	AZE	AZE	Western Asia		Asia	3	615546	0.807066	7.37101	4.53719e+06	2.53851e+06	1.12025
Azerbaijan	Azerbaijan	52	AZE	AZE	Western Asia		Asia	4	1153.06	0	15.3542	17704.3	4403.72	1.00625
Bangladesh	Bangladesh	16	BGD	BGD	Southern Asia		Asia	1	7292.49	0.0284156	26.4633	192984	90861.2	3.07989
Bangladesh	Bangladesh	16	BGD	BGD	Southern Asia		Asia	2	7.97188e+06	0.343148	46.0079	6.29842e+08	9.19639e+07	3.58441
Bangladesh	Bangladesh	16	BGD	BGD	Southern Asia		Asia	4	547261	0.849332	26.3898	1.44421e+07	3.12894e+06	1.5064
Belarus	Belarus	57	BLR	BLR	Eastern Europe		Europe	1	354172	0.0798058	14.5401	5.1497e+06	3.73839e+06	2.60917
Belarus	Belarus	57	BLR	BLR	Eastern Europe		Europe	3	1.70654e+06	0.00758002	16.2908	2.78009e+07	5.41984e+06	0.862715
Belgium	Belgium	255	BEL	BEL	Western Europe		Europe	1	147335	0.0164356	65.1936	9.60529e+06	2.86254e+06	4.80263
Belgium	Belgium	255	BEL	BEL	Western Europe		Europe	3	179860	0	64.9578	1.16833e+07	1.3014e+06	1.9655
Belize	Belize	23	BLZ	BLZ	Central America		Latin America	1	9589.22	0.0226383	52.0016	498654	148489	3.82775
Belize	Belize	23	BLZ	BLZ	Central America		Latin America	2	2152.42	0.141012	26.1426	127300	21657.9	3.12644
Benin	Benin	53	BEN	BEN	Western Africa	SSA	Africa	1	396681	5.09e-06	99.184	3.93445e+07	1.01159e+07	6.30369
Benin	Benin	53	BEN	BEN	Western Africa	SSA	Africa	2	27426.7	0.0116779	3.56233	1.00278e+06	289397	3.27855
Bhutan	Bhutan	18	BTN	BTN	Southern Asia		Asia	1	20615.6	7.92e-05	60.5076	1.2474e+06	209370	2.51044
Bhutan	Bhutan	18	BTN	BTN	Southern Asia		Asia	2	56133.2	0.508642	0.0782698	1.85679e+06	209058	1.1572
Bhutan	Bhutan	18	BTN	BTN	Southern Asia		Asia	3	3291.4	0.333586	14.0501	46244.3	9194.78	0.758853
Bhutan	Bhutan	18	BTN	BTN	Southern Asia		Asia	4	4400.49	0.500698	0.327095	1439.38	11118.4	0.665696
Bolivia	Bolivia	19	BOL	BOL	South America		Latin America	1	270449	0.0259675	63.0888	1.70623e+07	5.03701e+06	4.60383
Bolivia	Bolivia	19	BOL	BOL	South America		Latin America	2	139821	0.0101516	0.0310827	4.61843e+06	1.54896e+06	3.44216
Bolivia	Bolivia	19	BOL	BOL	South America		Latin America	4	217047	0.0189923	0.361551	78473.5	478681	0.58107
Bosnia and Herzegovina	Bosnia and Herzegovina	80	BIH	BIH	Southern Europe		Europe	1	187454	0.00207986	22.804	4.27471e+06	2.09862e+06	2.76739
Bosnia and Herzegovina	Bosnia and Herzegovina	80	BIH	BIH	Southern Europe		Europe	3	105333	0	17.0919	1.80034e+06	577308	1.48881
Botswana	Botswana	20	BWA	BWA	Southern Africa	SSA	Africa	1	46377.5	0.00218997	28.1022	1.30331e+06	327849	1.74743
Brazil_Acre	Brazil	21	BR.AC	BRA	South America		Latin America	1	29570.5	0	11.8762	351184	315447	2.63694
Brazil_Acre	Brazil	21	BR.AC	BRA	South America		Latin America	2	22635.5	0	1.55706	782215	159352	2.1874
Brazil_Alagoas	Brazil	21	BR.AL	BRA	South America		Latin America	1	20947.6	0.0016591	28.3561	593992	378234	4.46333
Brazil_Alagoas	Brazil	21	BR.AL	BRA	South America		Latin America	2	25798.8	0.0544312	7.5937	1.04727e+06	225868	2.72029
Brazil_Amapa	Brazil	21	BR.AP	BRA	South America		Latin America	1	1087.53	1.43e-07	12.6549	13762.6	9368.89	2.12951
Brazil_Amapa	Brazil	21	BR.AP	BRA	South America		Latin America	2	3167.17	0.000515714	1.98159	110793	16397.6	1.60868
Brazil_Amazonas	Brazil	21	BR.AM	BRA	South America		Latin America	1	15899.2	3.29e-07	12.6731	201492	147664	2.29579
Brazil_Amazonas	Brazil	21	BR.AM	BRA	South America		Latin America	2	17002.8	7.86e-05	2.85946	609713	111283	2.03361
Brazil_Bahia	Brazil	21	BR.BA	BRA	South America		Latin America	1	487279	0.0160558	21.7171	1.05823e+07	3.59606e+06	1.82424
Brazil_Bahia	Brazil	21	BR.BA	BRA	South America		Latin America	2	27605.1	0.212981	5.64245	1.06673e+06	155498	1.75023
Brazil_Bahia	Brazil	21	BR.BA	BRA	South America		Latin America	4	10533.3	0	26.6616	280835	30311.2	0.758184
Brazil_Ceara	Brazil	21	BR.CE	BRA	South America		Latin America	1	590544	0.00166662	22.3855	1.32196e+07	4.24738e+06	1.77787
Brazil_Ceara	Brazil	21	BR.CE	BRA	South America		Latin America	2	51589.7	0.0915709	7.47296	2.08799e+06	455302	2.74219
Brazil_Distrito Federal	Brazil	21	BR.DF	BRA	South America		Latin America	1	17114.2	0.0744848	38.6615	661659	297844	4.30195
Brazil_Espirito Santo	Brazil	21	BR.ES	BRA	South America		Latin America	1	46589.6	0.0281678	42.086	1.96077e+06	702154	3.72542
Brazil_Espirito Santo	Brazil	21	BR.ES	BRA	South America		Latin America	2	4376.83	0.0686305	12.37	198577	50693.8	3.59878
Brazil_Goias	Brazil	21	BR.GO	BRA	South America		Latin America	1	627792	0.0287693	42.9691	2.69757e+07	1.16777e+07	4.59807
Brazil_Goias	Brazil	21	BR.GO	BRA	South America		Latin America	2	114977	0.0203676	13.9033	5.39279e+06	1.31398e+06	3.55089
Brazil_Goias	Brazil	21	BR.GO	BRA	South America		Latin America	4	5902.15	0	10.8856	64248.5	11300.9	0.504476
Brazil_Maranhao	Brazil	21	BR.MA	BRA	South America		Latin America	1	256514	0.000405287	24.876	6.38105e+06	2.27093e+06	2.18839
Brazil_Maranhao	Brazil	21	BR.MA	BRA	South America		Latin America	2	399886	0.00742781	6.33707	1.57304e+07	3.07625e+06	2.39027
Brazil_Mato Grosso	Brazil	21	BR.MT	BRA	South America		Latin America	1	603701	0.000418707	40.0053	2.41512e+07	1.0003e+07	4.09583
Brazil_Mato Grosso	Brazil	21	BR.MT	BRA	South America		Latin America	2	317722	0.0122244	13.3393	1.4723e+07	3.43345e+06	3.35772
Brazil_Mato Grosso	Brazil	21	BR.MT	BRA	South America		Latin America	4	2072.63	0	10.9956	22789.8	5603.13	0.712272
Brazil_Mato Grosso do Sul	Brazil	21	BR.MS	BRA	South America		Latin America	1	657303	0.00225434	39.6298	2.60487e+07	1.10946e+07	4.17234
Brazil_Mato Grosso do Sul	Brazil	21	BR.MS	BRA	South America		Latin America	2	61581.7	0.312113	3.61221	2.25464e+06	694246	3.50286
Brazil_Mato Grosso do Sul	Brazil	21	BR.MS	BRA	South America		Latin America	4	17208.6	0	10.9338	188155	84044.2	1.28676
Brazil_Minas Gerais	Brazil	21	BR.MG	BRA	South America		Latin America	1	1.17192e+06	0.0254008	48.7039	5.70769e+07	2.09249e+07	4.41365
Brazil_Minas Gerais	Brazil	21	BR.MG	BRA	South America		Latin America	2	99908.9	0.0670634	12.6676	4.5626e+06	1.10441e+06	3.43468
Brazil_Minas Gerais	Brazil	21	BR.MG	BRA	South America		Latin America	4	9353.64	0	10.9464	102389	25286.6	0.712274
Brazil_Para	Brazil	21	BR.PA	BRA	South America		Latin America	1	226009	2.71e-06	13.3524	3.01775e+06	2.46641e+06	2.69757
Brazil_Para	Brazil	21	BR.PA	BRA	South America		Latin America	2	268973	0.00322992	3.2467	9.74938e+06	1.91964e+06	2.21754
Brazil_Paraiba	Brazil	21	BR.PB	BRA	South America		Latin America	1	122703	0.00284321	22.1269	2.71503e+06	1.37928e+06	2.77863
Brazil_Paraiba	Brazil	21	BR.PB	BRA	South America		Latin America	2	6448.91	0.0935981	8.09404	265012	54027.2	2.60308
Brazil_Parana	Brazil	21	BR.PR	BRA	South America		Latin America	1	2.67173e+06	0.00214253	65.9559	1.76216e+08	5.94807e+07	5.50322
Brazil_Parana	Brazil	21	BR.PR	BRA	South America		Latin America	2	73037.7	0.0612437	17.6117	3.69656e+06	958142	4.07609
Brazil_Parana	Brazil	21	BR.PR	BRA	South America		Latin America	4	506939	0	11.5586	5.85948e+06	3.04212e+06	1.58109
Brazil_Pernambuco	Brazil	21	BR.PE	BRA	South America		Latin America	1	154146	0.00419606	22.7185	3.50197e+06	1.2082e+06	1.93749
Brazil_Pernambuco	Brazil	21	BR.PE	BRA	South America		Latin America	2	4265.63	0.256646	9.35532	180672	30921.3	2.25235
Brazil_Piaui	Brazil	21	BR.PI	BRA	South America		Latin America	1	214182	0.0016734	27.3462	5.85708e+06	1.17211e+06	1.35274
Brazil_Piaui	Brazil	21	BR.PI	BRA	South America		Latin America	2	138273	0.0342536	7.40726	5.58725e+06	949024	2.13255
Brazil_Rio de Janeiro	Brazil	21	BR.RJ	BRA	South America		Latin America	1	16002.8	0.0145047	34.8534	557752	232963	3.59852
Brazil_Rio de Janeiro	Brazil	21	BR.RJ	BRA	South America		Latin America	2	3158.77	0.196343	27.2513	190320	43224.4	4.25179
Brazil_Rio Grande do Norte	Brazil	21	BR.RN	BRA	South America		Latin America	1	99488.8	0.00150639	24.1447	2.40213e+06	950701	2.36212
Brazil_Rio Grande do Norte	Brazil	21	BR.RN	BRA	South America		Latin America	2	4296.45	0.0192034	7.26733	173007	39997.3	2.89255
Brazil_Rio Grande do Sul	Brazil	21	BR.RS	BRA	South America		Latin America	1	1.36401e+06	0.00174279	56.6759	7.73064e+07	2.44705e+07	4.43463
Brazil_Rio Grande do Sul	Brazil	21	BR.RS	BRA	South America		Latin America	2	899902	0.779114	28.8605	55668387	1.02021e+07	3.52255
Brazil_Rio Grande do Sul	Brazil	21	BR.RS	BRA	South America		Latin America	4	590858	0	14.0754	8.31657e+06	3.32432e+06	1.48237
Brazil_Rondonia	Brazil	21	BR.RO	BRA	South America		Latin America	1	73887	1.88e-05	12.5752	929144	722308	2.4165
Brazil_Rondonia	Brazil	21	BR.RO	BRA	South America		Latin America	2	48551.1	7.29e-05	1.68599	1.68404e+06	316538	2.02576
Brazil_Roraima	Brazil	21	BR.RR	BRA	South America		Latin America	1	10216.9	0	13.0166	132989	111457	2.69664
Brazil_Roraima	Brazil	21	BR.RR	BRA	South America		Latin America	2	11865.6	0.0554699	2.01215	415441	105044	2.75069
Brazil_Santa Catarina	Brazil	21	BR.SC	BRA	South America		Latin America	1	676815	0.00268167	53.715	3.63551e+07	1.35557e+07	4.9509
Brazil_Santa Catarina	Brazil	21	BR.SC	BRA	South America		Latin America	2	156332	0.514147	20.8201	8.41379e+06	1.51397e+06	3.00906
Brazil_Santa Catarina	Brazil	21	BR.SC	BRA	South America		Latin America	4	42725.8	0	11.5115	491836	292713	1.80505
Brazil_Sao Paulo	Brazil	21	BR.SP	BRA	South America		Latin America	1	1.05082e+06	0.0283619	47.1325	4.95278e+07	1.93606e+07	4.55432
Brazil_Sao Paulo	Brazil	21	BR.SP	BRA	South America		Latin America	2	46464.9	0.125381	18.0015	2.36978e+06	547475	3.661
Brazil_Sao Paulo	Brazil	21	BR.SP	BRA	South America		Latin America	4	32774.8	0	10.8892	356892	162824	1.30892
Brazil_Sergipe	Brazil	21	BR.SE	BRA	South America		Latin America	1	75090.4	0.000500807	24.938	1.87261e+06	1.32956e+06	4.37679
Brazil_Sergipe	Brazil	21	BR.SE	BRA	South America		Latin America	2	12701.1	0.299859	7.07887	509047	113778	2.7834
Brazil_Tocantins	Brazil	21	BR.TO	BRA	South America		Latin America	1	62220.2	0.000552913	13.402	833876	713263	2.83368
Brazil_Tocantins	Brazil	21	BR.TO	BRA	South America		Latin America	2	135271	0.32844	5.39471	5.1937e+06	1.12097e+06	2.57482
Bulgaria	Bulgaria	27	BGR	BGR	Eastern Europe		Europe	1	500703	0.0480154	30.3307	1.51866e+07	6.49221e+06	3.20513
Bulgaria	Bulgaria	27	BGR	BGR	Eastern Europe		Europe	2	3650.13	0.731521	45.9057	288016	41776.6	3.5562
Bulgaria	Bulgaria	27	BGR	BGR	Eastern Europe		Europe	3	1.45451e+06	0.022013	39.3949	5.73002e+07	1.59216e+07	2.97351
Burkina Faso	Burkina Faso	233	BFA	BFA	Western Africa	SSA	Africa	1	206541	0.00273413	58.5015	1.20829e+07	3.82665e+06	4.5798
Burkina Faso	Burkina Faso	233	BFA	BFA	Western Africa	SSA	Africa	2	31834.3	0.149565	4.40261	1.19068e+06	54730.7	0.534192
Burundi	Burundi	29	BDI	BDI	Eastern Africa	SSA	Africa	1	129438	0.000432744	44.359	5.74173e+06	1.64583e+06	3.14309
Burundi	Burundi	29	BDI	BDI	Eastern Africa	SSA	Africa	2	13774.6	0.66008	0.68505	463997	158345	3.57181
Burundi	Burundi	29	BDI	BDI	Eastern Africa	SSA	Africa	4	6171.7	0	4.04518	24965.6	32947	1.40652
Cambodia	Cambodia	115	KHM	KHM	South-Eastern Asia		Asia	1	71571.4	0.00159215	48.2878	3.45602e+06	1.13949e+06	3.93554
Cambodia	Cambodia	115	KHM	KHM	South-Eastern Asia		Asia	2	1.89705e+06	0.0882179	0.557783	6.36609e+07	1.86481e+07	3.05434
Cameroon	Cameroon	32	CMR	CMR	Middle Africa	SSA	Africa	1	338720	0.0088804	11.5169	3.90102e+06	3.48319e+06	2.54196
Cameroon	Cameroon	32	CMR	CMR	Middle Africa	SSA	Africa	2	28993.3	0.447496	2.23796	1.02166e+06	307602	3.2965
Canada_Alberta	Canada	33	CA.AB	CAN	Northern America		Northern America	1	22827.2	0.63492	130.623	2.98176e+06	524307	5.6776
Canada_Alberta	Canada	33	CA.AB	CAN	Northern America		Northern America	3	859035	0.204855	23.9601	2.05826e+07	2.18444e+06	0.690759
Canada_Alberta	Canada	33	CA.AB	CAN	Northern America		Northern America	4	3.04668e+06	0.0138116	24.6603	7.51321e+07	2.11872e+07	1.83224
Canada_British Columbia	Canada	33	CA.BC	CAN	Northern America		Northern America	1	21100	0.525502	118.924	2.5093e+06	364221	4.26692
Canada_British Columbia	Canada	33	CA.BC	CAN	Northern America		Northern America	3	4507.51	0.392344	59.3694	267608	24352.2	1.46757
Canada_British Columbia	Canada	33	CA.BC	CAN	Northern America		Northern America	4	48590.1	0	35.6822	1.7338e+06	464717	2.51986
Canada_Manitoba	Canada	33	CA.MB	CAN	Northern America		Northern America	1	53623.3	0.00709619	104.291	5.59243e+06	1.12609e+06	5.19101
Canada_Manitoba	Canada	33	CA.MB	CAN	Northern America		Northern America	4	1.99526e+06	0.00559823	25.2448	5.03699e+07	1.53444e+07	2.02623
Canada_NA	Canada				Northern America		Northern America	4	1468.76	0	38.161	56049.3	16977.6	3.04553
Canada_New Brunswick	Canada	33	CA.NB	CAN	Northern America		Northern America	1	1792.03	0.00588605	117.71	210940	40868.9	5.63741
Canada_New Brunswick	Canada	33	CA.NB	CAN	Northern America		Northern America	4	23298.5	0	32.6529	760763	199670	2.25799
Canada_Nova Scotia	Canada	33	CA.NS	CAN	Northern America		Northern America	1	5241.15	0.0140046	113.303	593836	99427.7	4.68936
Canada_Ontario	Canada	33	CA.ON	CAN	Northern America		Northern America	1	852905	0.00740943	109.722	9.35824e+07	2.15312e+07	6.24021
Canada_Ontario	Canada	33	CA.ON	CAN	Northern America		Northern America	3	364690	0.0142187	27.1395	9.8975e+06	2.5085e+06	1.86847
Canada_Ontario	Canada	33	CA.ON	CAN	Northern America		Northern America	4	35176.5	0	27.5719	969885	294982	2.20942
Canada_Quebec	Canada	33	CA.QC	CAN	Northern America		Northern America	1	462302	0.00871299	96.0502	4.44042e+07	1.12602e+07	6.02079
Canada_Quebec	Canada	33	CA.QC	CAN	Northern America		Northern America	3	8487.04	0	23.3129	197858	62218.5	1.99141
Canada_Quebec	Canada	33	CA.QC	CAN	Northern America		Northern America	4	169360	0.00635642	29.323	4.96613e+06	1.54802e+06	2.40825
Canada_Saskatchewan	Canada	33	CA.SK	CAN	Northern America		Northern America	1	3042.59	0.074254	117.244	356725	48787.8	3.9637
Canada_Saskatchewan	Canada	33	CA.SK	CAN	Northern America		Northern America	4	7.74945e+06	0.00344624	11.1354	8.62931e+07	4.2182e+07	1.43414
Caspian Sea	Caspian Sea		XCA	XCA				1	3255.89	0.862874	24.9181	81130.8	27969.3	2.12346
Caspian Sea	Caspian Sea		XCA	XCA				2	5930.35	1	61.3454	559501	26666	1.39714
Caspian Sea	Caspian Sea		XCA	XCA				3	28968.5	0.743819	13.4339	389160	92572	0.868062
Caspian Sea	Caspian Sea		XCA	XCA				4	16340	0	43.2407	706553	26214.4	0.422692
Central African Republic	Central African Republic	37	CAF	CAF	Middle Africa	SSA	Africa	1	93499.2	0	58.2574	5.44702e+06	1.79366e+06	4.74204
Central African Republic	Central African Republic	37	CAF	CAF	Middle Africa	SSA	Africa	2	13510.3	0.00296057	0.227839	448918	127530	2.93297
Chad	Chad	39	TCD	TCD	Middle Africa	SSA	Africa	1	98322.6	0.0579862	44.3396	4.35959e+06	1.07784e+06	2.70977
Chad	Chad	39	TCD	TCD	Middle Africa	SSA	Africa	2	29051.6	0.404522	1.24402	994842	228266	2.44137
Chile	Chile	40	CHL	CHL	South America		Latin America	1	104073	0.738504	122.932	1.27939e+07	2.55792e+06	6.07549
Chile	Chile	40	CHL	CHL	South America		Latin America	2	23579.9	0.998994	43.9635	1.81479e+06	271346	3.57555
Chile	Chile	40	CHL	CHL	South America		Latin America	3	154287	0.414089	66.2184	10216659	1.42401e+06	2.50714
Chile	Chile	40	CHL	CHL	South America		Latin America	4	127668	0.865632	68.6427	8.76347e+06	1.33381e+06	2.75264
China_Anhui	China	351	CN.AH	CHN	Eastern Asia		Asia	1	618974	0.439205	107.069	6.62731e+07	1.39033e+07	5.55237
China_Anhui	China	351	CN.AH	CHN	Eastern Asia		Asia	2	2.13698e+06	0.997346	44.9658	1.66611e+08	2.40099e+07	3.49101
China_Anhui	China	351	CN.AH	CHN	Eastern Asia		Asia	3	1.30052e+06	0.387215	57.693	7.50307e+07	1.32728e+07	2.77232
China_Anhui	China	351	CN.AH	CHN	Eastern Asia		Asia	4	407450	0.374882	52.414	2.13561e+07	3.24366e+06	2.09748
China_Beijing	China	351	CN.BJ	CHN	Eastern Asia		Asia	1	242537	0.771963	115.548	2.80245e+07	5.70819e+06	5.81774
China_Beijing	China	351	CN.BJ	CHN	Eastern Asia		Asia	2	94401.3	1	53.5555	8.17095e+06	1.14953e+06	3.7836
China_Beijing	China	351	CN.BJ	CHN	Eastern Asia		Asia	3	131470	0.976712	70.0629	9.21118e+06	1.32942e+06	2.74682
China_Chongqing	China	351	CN.CQ	CHN	Eastern Asia		Asia	1	570907	0.174877	98.5853	5.6283e+07	1.05072e+07	4.54942
China_Chongqing	China	351	CN.CQ	CHN	Eastern Asia		Asia	2	849407	0.498085	30.4011	5.38533e+07	9.30124e+06	3.40241
China_Chongqing	China	351	CN.CQ	CHN	Eastern Asia		Asia	3	299230	0.364005	54.9565	1.64446e+07	2.70053e+06	2.45155
China_Chongqing	China	351	CN.CQ	CHN	Eastern Asia		Asia	4	157737	0.552665	58.0726	9.1602e+06	1.50793e+06	2.51874
China_Fujian	China	351	CN.FJ	CHN	Eastern Asia		Asia	1	60757.7	0.999128	116.051	7.05101e+06	374492	1.52361
China_Fujian	China	351	CN.FJ	CHN	Eastern Asia		Asia	2	783909	0.756731	21.9366	4.30652e+07	4.78166e+06	1.89528
China_Fujian	China	351	CN.FJ	CHN	Eastern Asia		Asia	3	7696.76	0.964296	71.2197	548162	37973.7	1.34021
China_Fujian	China	351	CN.FJ	CHN	Eastern Asia		Asia	4	104038	0.989423	69.6579	7.24707e+06	886742	2.24565
China_Gansu	China	351	CN.GS	CHN	Eastern Asia		Asia	1	432114	0.925072	124.986	5.40083e+07	1.00156e+07	5.72945
China_Gansu	China	351	CN.GS	CHN	Eastern Asia		Asia	2	272678	0.993779	31.0799	1.74731e+07	2.0174e+06	2.29882
China_Gansu	China	351	CN.GS	CHN	Eastern Asia		Asia	3	1.05945e+06	0.368337	10.1005	1.0701e+07	2.8727e+06	0.736557
China_Gansu	China	351	CN.GS	CHN	Eastern Asia		Asia	4	132312	0.724885	55.5767	7.35348e+06	762292	1.51795
China_Guangdong	China	351	CN.GD	CHN	Eastern Asia		Asia	1	106349	0.8115	121.022	1.28706e+07	1.1705e+06	2.72062
China_Guangdong	China	351	CN.GD	CHN	Eastern Asia		Asia	2	1.52193e+06	0.593699	2.91996	5.46676e+07	8.43516e+06	1.72211
China_Guangdong	China	351	CN.GD	CHN	Eastern Asia		Asia	4	171244	1	68.363	1.17068e+07	1.53376e+06	2.35981
China_Guangxi	China	351	CN.GX	CHN	Eastern Asia		Asia	1	578943	0.133247	117.067	6.77753e+07	1.33012e+07	5.67922
China_Guangxi	China	351	CN.GX	CHN	Eastern Asia		Asia	2	1.21347e+06	0.726399	3.78646	4.46391e+07	7.3873e+06	1.89156
China_Guangxi	China	351	CN.GX	CHN	Eastern Asia		Asia	3	16696.4	0.983396	61.6357	1.0291e+06	75123.1	1.22221
China_Guangxi	China	351	CN.GX	CHN	Eastern Asia		Asia	4	174640	0.99838	68.8407	1.20223e+07	1.59817e+06	2.4111
China_Guizhou	China	351	CN.GZ	CHN	Eastern Asia		Asia	1	677396	0.0596126	97.0546	6.57444e+07	1.28274e+07	4.6809
China_Guizhou	China	351	CN.GZ	CHN	Eastern Asia		Asia	2	436090	0.933258	43.7679	3.34777e+07	5.11978e+06	3.64785
China_Guizhou	China	351	CN.GZ	CHN	Eastern Asia		Asia	3	296191	0.270286	52.6595	1.55973e+07	1.37126e+06	1.2576
China_Guizhou	China	351	CN.GZ	CHN	Eastern Asia		Asia	4	221510	0.249265	61.054	1.35241e+07	1.91814e+06	2.28151
China_Hainan	China	351	CN.HA	CHN	Eastern Asia		Asia	1	12894	0.714025	120.285	1.55096e+06	199705	3.82854
China_Hainan	China	351	CN.HA	CHN	Eastern Asia		Asia	2	206900	0.481543	45.8511	1.63143e+07	2.00735e+06	3.01457
China_Hainan	China	351	CN.HA	CHN	Eastern Asia		Asia	4	18946.7	1	73.4795	1.39219e+06	167443	2.32846
China_Hebei	China	351	CN.HB	CHN	Eastern Asia		Asia	1	2.39937e+06	0.739013	119.19	2.85981e+08	5.31348e+07	5.47412
China_Hebei	China	351	CN.HB	CHN	Eastern Asia		Asia	2	980321	0.999996	29.0177	6.07972e+07	1.01242e+07	3.20887
China_Hebei	China	351	CN.HB	CHN	Eastern Asia		Asia	3	1.63922e+06	0.928759	45.6814	7.4882e+07	1.40166e+07	2.32274
China_Hebei	China	351	CN.HB	CHN	Eastern Asia		Asia	4	180123	0.81866	62.522	1.12616e+07	698964	1.0224
China_Heilongjiang	China	351	CN.HL	CHN	Eastern Asia		Asia	1	2.44605e+06	0.321368	66.6869	1.63119e+08	4.39694e+07	4.44344
China_Heilongjiang	China	351	CN.HL	CHN	Eastern Asia		Asia	2	656702	0.71118	42.8857	4.98343e+07	6.74102e+06	3.18947
China_Heilongjiang	China	351	CN.HL	CHN	Eastern Asia		Asia	4	1.30717e+06	0.538989	20.7532	2.7128e+07	1.03757e+07	2.09132
China_Henan	China	351	CN.HE	CHN	Eastern Asia		Asia	1	1.88845e+06	0.889571	126.262	2.38439e+08	4.26567e+07	5.58361
China_Henan	China	351	CN.HE	CHN	Eastern Asia		Asia	2	1.11389e+06	1	60.091	1.03694e+08	1.36243e+07	3.80042
China_Henan	China	351	CN.HE	CHN	Eastern Asia		Asia	3	2.68869e+06	0.643883	31.156	8.37687e+07	1.91694e+07	1.93671
China_Hubei	China	351	CN.HU	CHN	Eastern Asia		Asia	1	453920	0.327071	73.2642	3.32561e+07	2.06128e+06	1.12251
China_Hubei	China	351	CN.HU	CHN	Eastern Asia		Asia	2	1.40312e+06	0.979758	39.066	1.01117e+08	1.53732e+07	3.40434
China_Hubei	China	351	CN.HU	CHN	Eastern Asia		Asia	3	746831	0.633245	60.1004	4.48848e+07	7.53825e+06	2.74186
China_Hubei	China	351	CN.HU	CHN	Eastern Asia		Asia	4	170866	0.488447	64.9198	1.10926e+07	1.43572e+06	2.21386
China_Hunan	China	351	CN.HN	CHN	Eastern Asia		Asia	1	185621	0.845636	80.6646	1.4973e+07	382321	0.509138
China_Hunan	China	351	CN.HN	CHN	Eastern Asia		Asia	2	2.25128e+06	0.749718	0.207562	7.47596e+07	1.08923e+07	1.50332
China_Hunan	China	351	CN.HN	CHN	Eastern Asia		Asia	3	295535	0.987007	47.8015	1.4127e+07	1.13246e+06	1.0409
China_Hunan	China	351	CN.HN	CHN	Eastern Asia		Asia	4	69770.4	0.961345	55.2664	3.85596e+06	463827	1.75154
China_Jiangsu	China	351	CN.JS	CHN	Eastern Asia		Asia	1	508839	0.491575	113.039	5.75189e+07	1.11558e+07	5.41941
China_Jiangsu	China	351	CN.JS	CHN	Eastern Asia		Asia	2	2.61017e+06	0.999104	23.7135	148031851	2.59478e+07	3.08882
China_Jiangsu	China	351	CN.JS	CHN	Eastern Asia		Asia	3	1.20385e+06	0.684257	55.1056	6.63389e+07	1.1644e+07	2.6274
China_Jiangsu	China	351	CN.JS	CHN	Eastern Asia		Asia	4	257179	0.537495	60.7247	1.56171e+07	1.97798e+06	2.0264
China_Jiangxi	China	351	CN.JX	CHN	Eastern Asia		Asia	1	119440	0.989876	104.988	1.25398e+07	424644	0.878838
China_Jiangxi	China	351	CN.JX	CHN	Eastern Asia		Asia	2	1.92644e+06	0.669632	13.7527	9.00664e+07	1.08986e+07	1.75783
China_Jiangxi	China	351	CN.JX	CHN	Eastern Asia		Asia	3	193382	0.990131	53.964	1.04356e+07	873327	1.22676
China_Jiangxi	China	351	CN.JX	CHN	Eastern Asia		Asia	4	59849.8	1	64.7097	3.87286e+06	450715	1.98415
China_Jilin	China	351	CN.JL	CHN	Eastern Asia		Asia	1	2.37827e+06	0.191034	56.0557	1.33316e+08	4.25059e+07	4.41795
China_Jilin	China	351	CN.JL	CHN	Eastern Asia		Asia	2	286880	0.754231	30.5706	1.82371e+07	3.08435e+06	3.34061
China_Jilin	China	351	CN.JL	CHN	Eastern Asia		Asia	4	647176	0.619374	44.1411	2.85671e+07	6.15553e+06	2.50599
China_Liaoning	China	351	CN.LN	CHN	Eastern Asia		Asia	1	1.52546e+06	0.331335	100.631	1.5351e+08	3.18366e+07	5.15891
China_Liaoning	China	351	CN.LN	CHN	Eastern Asia		Asia	2	429291	0.863255	39.799	3.1252e+07	4.5773e+06	3.31298
China_Liaoning	China	351	CN.LN	CHN	Eastern Asia		Asia	3	422859	0.789901	56.973	2.40916e+07	3.85157e+06	2.47422
China_Liaoning	China	351	CN.LN	CHN	Eastern Asia		Asia	4	331218	0.683298	27.1477	8.99181e+06	2.68005e+06	2.13189
China_Nei Mongol	China	351	CN.NM	CHN	Eastern Asia		Asia	1	1.13493e+06	0.779783	115.373	130940271	2.47386e+07	5.38813
China_Nei Mongol	China	351	CN.NM	CHN	Eastern Asia		Asia	2	595757	0.997642	39.8446	4.33976e+07	6.12782e+06	3.19594
China_Nei Mongol	China	351	CN.NM	CHN	Eastern Asia		Asia	3	128018	0.678081	52.9482	6.7783e+06	479919	1.01834
China_Nei Mongol	China	351	CN.NM	CHN	Eastern Asia		Asia	4	1.02135e+06	0.823178	67.1319	6.8565e+07	1.01023e+07	2.60605
China_Ningxia Hui	China	351	CN.NX	CHN	Eastern Asia		Asia	1	157232	0.995492	127.832	2.00994e+07	4.2036e+06	6.60864
China_Ningxia Hui	China	351	CN.NX	CHN	Eastern Asia		Asia	2	96469.9	1	53.9271	8.38585e+06	992621	3.19707
China_Ningxia Hui	China	351	CN.NX	CHN	Eastern Asia		Asia	3	207703	0.592404	58.9423	1.22425e+07	934833	1.22261
China_Qinghai	China	351	CN.QH	CHN	Eastern Asia		Asia	1	30528.5	0.998135	107.149	3.2711e+06	264479	2.14151
China_Qinghai	China	351	CN.QH	CHN	Eastern Asia		Asia	2	123121	1	44.7809	9.57646e+06	309508	0.78109
China_Qinghai	China	351	CN.QH	CHN	Eastern Asia		Asia	3	78164.6	0.438847	54.8137	4.28449e+06	237527	0.825466
China_Qinghai	China	351	CN.QH	CHN	Eastern Asia		Asia	4	56592.8	0.468928	58.6614	3.31981e+06	126124	0.587182
China_Shaanxi	China	351	CN.SA	CHN	Eastern Asia		Asia	1	1.09669e+06	0.490069	132.692	1.45522e+08	2.82958e+07	6.3778
China_Shaanxi	China	351	CN.SA	CHN	Eastern Asia		Asia	2	352473	0.970717	42.5053	2.66136e+07	3.7489e+06	3.30475
China_Shaanxi	China	351	CN.SA	CHN	Eastern Asia		Asia	3	1.22899e+06	0.426339	26.4507	3.25077e+07	7.53148e+06	1.66467
China_Shandong	China	351	CN.SD	CHN	Eastern Asia		Asia	1	2.43837e+06	0.664442	80.559	1.96433e+08	4.7811e+07	4.84686
China_Shandong	China	351	CN.SD	CHN	Eastern Asia		Asia	2	988829	1	21.7024	5.40913e+07	9.4188e+06	2.95962
China_Shandong	China	351	CN.SD	CHN	Eastern Asia		Asia	3	2.10004e+06	0.756716	64.7745	136029101	2.05311e+07	2.6557
China_Shanghai	China	351	CN.SH	CHN	Eastern Asia		Asia	1	15720.4	0.999	119.921	1.8852e+06	41787.4	0.657074
China_Shanghai	China	351	CN.SH	CHN	Eastern Asia		Asia	2	200454	1	43.084	1.52514e+07	2.04914e+06	3.17628
China_Shanghai	China	351	CN.SH	CHN	Eastern Asia		Asia	3	34983.7	1	32.053	1.12134e+06	125839	0.977116
China_Shanxi	China	351	CN.SX	CHN	Eastern Asia		Asia	1	706592	0.469756	106.896	7.55318e+07	1.36949e+07	4.79095
China_Shanxi	China	351	CN.SX	CHN	Eastern Asia		Asia	2	184319	1	50.5374	1.53975e+07	2.06468e+06	3.48053
China_Shanxi	China	351	CN.SX	CHN	Eastern Asia		Asia	3	657640	0.569019	45.273	2.97733e+07	4.41968e+06	1.82557
China_Shanxi	China	351	CN.SX	CHN	Eastern Asia		Asia	4	117436	0.563949	55.4922	6.51677e+06	466504	1.04662
China_Sichuan	China	351	CN.SC	CHN	Eastern Asia		Asia	1	1.22018e+06	0.249966	77.393	9.4433e+07	2.08099e+07	4.21581
China_Sichuan	China	351	CN.SC	CHN	Eastern Asia		Asia	2	2.00356e+06	0.63993	24.0283	114259713	2.09008e+07	3.24132
China_Sichuan	China	351	CN.SC	CHN	Eastern Asia		Asia	3	1.08658e+06	0.459929	44.1326	4.79535e+07	9.54217e+06	2.38552
China_Sichuan	China	351	CN.SC	CHN	Eastern Asia		Asia	4	268228	0.473103	56.1502	1.5061e+07	2.52658e+06	2.48179
China_Tianjin	China	351	CN.TJ	CHN	Eastern Asia		Asia	1	129734	0.813653	111.673	1.44877e+07	2.96624e+06	5.6518
China_Tianjin	China	351	CN.TJ	CHN	Eastern Asia		Asia	2	93097.6	1	52.5323	7.96286e+06	1.02168e+06	3.40987
China_Tianjin	China	351	CN.TJ	CHN	Eastern Asia		Asia	3	135394	0.909445	68.8287	9.31897e+06	1.35368e+06	2.71589
China_Xinjiang Uygur	China	351	CN.XJ	CHN	Eastern Asia		Asia	1	427306	0.948025	137.871	5.89133e+07	1.20293e+07	6.9588
China_Xinjiang Uygur	China	351	CN.XJ	CHN	Eastern Asia		Asia	2	1.65502e+06	0.999964	0.189461	5.49292e+07	1.08469e+07	2.0364
China_Xinjiang Uygur	China	351	CN.XJ	CHN	Eastern Asia		Asia	3	427703	0.989672	64.747	2.76925e+07	3.65389e+06	2.32065
China_Xinjiang Uygur	China	351	CN.XJ	CHN	Eastern Asia		Asia	4	298763	0.941375	44.3894	1.32619e+07	1.20167e+06	1.05973
China_Xizang	China	351	CN.XZ	CHN	Eastern Asia		Asia	1	22176.6	0.928816	112.747	2.50033e+06	105820	1.17952
China_Xizang	China	351	CN.XZ	CHN	Eastern Asia		Asia	2	92938	0.947155	46.9143	7.42707e+06	129146	0.431767
China_Xizang	China	351	CN.XZ	CHN	Eastern Asia		Asia	3	32049.6	0.941102	67.2475	2.15525e+06	86000.6	0.728913
China_Xizang	China	351	CN.XZ	CHN	Eastern Asia		Asia	4	13358.4	0.501125	63.4686	847838	16033.6	0.316237
China_Yunnan	China	351	CN.YN	CHN	Eastern Asia		Asia	1	955232	0.0785056	99.8629	9.53922e+07	1.86366e+07	4.8227
China_Yunnan	China	351	CN.YN	CHN	Eastern Asia		Asia	2	814269	0.913336	32.567	5.33892e+07	9.31733e+06	3.55537
China_Yunnan	China	351	CN.YN	CHN	Eastern Asia		Asia	3	72491.4	0.228557	68.2312	4.94618e+06	397705	1.49029
China_Yunnan	China	351	CN.YN	CHN	Eastern Asia		Asia	4	505763	0.502635	52.2717	2.64371e+07	4.09256e+06	2.13199
China_Zhejiang	China	351	CN.ZJ	CHN	Eastern Asia		Asia	1	79824.5	0.987063	118.086	9.42613e+06	248794	0.770434
China_Zhejiang	China	351	CN.ZJ	CHN	Eastern Asia		Asia	2	1.06671e+06	0.840839	0.123649	3.53334e+07	4.63089e+06	1.34889
China_Zhejiang	China	351	CN.ZJ	CHN	Eastern Asia		Asia	3	170076	0.981027	59.3804	1.00992e+07	705285	1.12647
China_Zhejiang	China	351	CN.ZJ	CHN	Eastern Asia		Asia	4	17349	1	46.36	804297	107204	1.62807
Colombia	Colombia	44	COL	COL	South America		Latin America	1	504867	0.0144786	52.9665	2.6741e+07	9.59895e+06	4.6998
Colombia	Colombia	44	COL	COL	South America		Latin America	2	303701	0.623991	53.213	2.6183e+07	4.79328e+06	4.90397
Colombia	Colombia	44	COL	COL	South America		Latin America	4	12010.1	0	41.3436	496541	107227	2.3523
Comoros	Comoros	45	COM	COM	Eastern Africa	SSA	Africa	1	1379.71	0	33.3466	46008.7	5776.64	1.03495
Comoros	Comoros	45	COM	COM	Eastern Africa	SSA	Africa	2	11362.3	0	1.41469	391030	59980.7	1.64024
Costa Rica	Costa Rica	48	CRI	CRI	Central America		Latin America	1	5253.45	0	36.5445	191985	73101.6	3.43965
Costa Rica	Costa Rica	48	CRI	CRI	Central America		Latin America	2	29387.9	0.664252	68.1254	2.97186e+06	396636	4.19358
Cote d'Ivoire	Cote d'Ivoire	107	CIV	CIV	Western Africa	SSA	Africa	1	783740	8.76e-06	136.41	1.0691e+08	2.30561e+07	7.27189
Cote d'Ivoire	Cote d'Ivoire	107	CIV	CIV	Western Africa	SSA	Africa	2	485219	0.00190381	3.29429	1.76107e+07	4.87079e+06	3.11905
Croatia	Croatia	98	HRV	HRV	Southern Europe		Europe	1	500538	0.00147335	85.7449	4.29186e+07	9.42166e+06	4.65289
Croatia	Croatia	98	HRV	HRV	Southern Europe		Europe	3	332938	0.00323923	47.6233	1.58556e+07	2.87825e+06	2.34835
Cuba	Cuba	49	CUB	CUB	Caribbean		Latin America	1	149649	1	56.4324	8.44504e+06	2.39611e+06	3.95792
Cuba	Cuba	49	CUB	CUB	Caribbean		Latin America	2	160759	0	78.4626	1.79186e+07	2.73036e+06	5.27723
Cyprus	Cyprus	50	CYP	CYP	Southern Europe		Europe	4	3036.9	0.916879	13.4386	40811.7	8862.29	0.768868
Czech Republic	Czech Republic	167	CZE	CZE	Eastern Europe		Europe	1	253505	0.000300614	95.2083	2.41358e+07	5.14702e+06	5.01883
Czech Republic	Czech Republic	167	CZE	CZE	Eastern Europe		Europe	3	1.20472e+06	0	10.32	1.24328e+07	3.78627e+06	0.85373
Democratic Republic of the Congo	Democratic Republic of the Congo	250	COD	COD	Middle Africa	SSA	Africa	1	1.47315e+06	2.7e-06	83.8713	1.23555e+08	2.45345e+07	4.11683
Democratic Republic of the Congo	Democratic Republic of the Congo	250	COD	COD	Middle Africa	SSA	Africa	2	253282	0.00317458	0.0596333	8.37342e+06	1.82473e+06	2.23849
Denmark	Denmark	54	DNK	DNK	Northern Europe		Europe	1	71489.5	0.327897	41.0987	2.93812e+06	1.0813e+06	3.73885
Denmark	Denmark	54	DNK	DNK	Northern Europe		Europe	3	1.36409e+06	0.226013	36.1416	4.93003e+07	1.14464e+07	2.27941
Dominican Republic	Dominican Republic	56	DOM	DOM	Caribbean		Latin America	1	60505.3	0.00390098	37.3654	2.26081e+06	819933	3.34979
Dominican Republic	Dominican Republic	56	DOM	DOM	Caribbean		Latin America	2	64072.4	0.851914	51.7843	5.43234e+06	943399	4.57494
East Timor	East Timor	176	TLS	TLS	South-Eastern Asia		Asia	1	59896.1	0	54.3269	3.25396e+06	855539	3.53081
East Timor	East Timor	176	TLS	TLS	South-Eastern Asia		Asia	2	16268.7	0.327284	36.668	1.13341e+06	150030	2.86541
Ecuador	Ecuador	58	ECU	ECU	South America		Latin America	1	429525	0.308972	60.3838	2.59364e+07	5.8313e+06	3.3559
Ecuador	Ecuador	58	ECU	ECU	South America		Latin America	2	302512	0.557099	47.9555	2.449e+07	5.17112e+06	5.31133
Ecuador	Ecuador	58	ECU	ECU	South America		Latin America	4	53150.7	0.377868	5.78027	307225	283728	1.40647
Egypt	Egypt	59	EGY	EGY	Northern Africa		Africa	1	826924	1	178.022	1.47211e+08	2.95958e+07	8.84702
Egypt	Egypt	59	EGY	EGY	Northern Africa		Africa	2	647204	1	75.8851	7.04709e+07	9.14801e+06	4.39184
Egypt	Egypt	59	EGY	EGY	Northern Africa		Africa	4	508169	1	53.1003	2.6984e+07	4.89909e+06	2.54006
El Salvador	El Salvador	60	SLV	SLV	Central America		Latin America	1	241225	0.0102789	63.7999	1.53902e+07	4.18579e+06	4.28931
El Salvador	El Salvador	60	SLV	SLV	Central America		Latin America	2	4735.85	0.915926	18.3232	243059	71362.3	4.68201
Eritrea	Eritrea	178	ERI	ERI	Eastern Africa	SSA	Africa	1	18021.2	6.67e-06	81.3317	1.46569e+06	233117	3.19759
Eritrea	Eritrea	178	ERI	ERI	Eastern Africa	SSA	Africa	4	57316.7	0	1.82753	104748	212544	0.977021
Estonia	Estonia	63	EST	EST	Northern Europe		Europe	3	238429	0	23.1428	5.51791e+06	1.85366e+06	2.11187
Ethiopia	Ethiopia	238	ETH	ETH	Eastern Africa	SSA	Africa	1	1.17919e+06	0.0708473	131.079	1.54568e+08	3.59763e+07	7.54161
Ethiopia	Ethiopia	238	ETH	ETH	Eastern Africa	SSA	Africa	2	3323.28	0.980923	1.23236	113764	29996.1	2.80453
Ethiopia	Ethiopia	238	ETH	ETH	Eastern Africa	SSA	Africa	4	1.31855e+06	0.0129789	49.2815	6.49799e+07	1.2651e+07	2.52793
Fiji	Fiji	66	FJI	FJI	Oceania		Oceania	2	5936.62	0	2.02109	207907	29171.5	1.5268
Finland	Finland	67	FIN	FIN	Northern Europe		Europe	4	45954.5	0	63.9093	2.93692e+06	298931	1.71387
France	France	68	FRA	FRA	Western Europe		Europe	1	3.15031e+06	0.275226	58.1916	183321159	6.29735e+07	4.94126
France	France	68	FRA	FRA	Western Europe		Europe	2	17740.6	0.983845	4.15076	659079	120708	2.11412
France	France	68	FRA	FRA	Western Europe		Europe	3	7.07215e+06	0.0256575	77.9979	5.51613e+08	8.73149e+07	3.35378
France	France	68	FRA	FRA	Western Europe		Europe	4	62863	0.0530069	71.7115	4.508e+06	410494	1.72047
French Guiana	French Guiana	69	GUF	GUF	South America		Latin America	2	7242.15	0.625887	18.0119	369436	79538.2	3.41247
Gabon	Gabon	74	GAB	GAB	Middle Africa	SSA	Africa	1	17653.6	0	51.3116	905836	178514	2.4996
Gabon	Gabon	74	GAB	GAB	Middle Africa	SSA	Africa	2	2260.06	0.984486	0.792534	76373.1	16313.4	2.24277
Gambia	Gambia	75	GMB	GMB	Western Africa	SSA	Africa	1	2567.68	0.000143697	10.1246	25996.7	28098.1	2.70501
Gambia	Gambia	75	GMB	GMB	Western Africa	SSA	Africa	2	7906.56	0.00295407	3.50326	288615	73460.9	2.88689
Georgia	Georgia	73	GEO	GEO	Western Asia		Asia	1	185739	0.0256141	14.9621	2.77905e+06	1.32231e+06	1.7598
Georgia	Georgia	73	GEO	GEO	Western Asia		Asia	3	113166	0.288025	18.2618	2.06662e+06	775249	1.86089
Georgia	Georgia	73	GEO	GEO	Western Asia		Asia	4	32928.8	0.0141153	23.7697	782707	86366	0.69104
Germany	Germany	79	DEU	DEU	Western Europe		Europe	1	1.44759e+06	0.0185335	95.9999	1.38969e+08	3.29769e+07	5.63113
Germany	Germany	79	DEU	DEU	Western Europe		Europe	3	5.01134e+06	0.00297743	66.413	3.32818e+08	6.46715e+07	3.50555
Ghana	Ghana	81	GHA	GHA	Western Africa	SSA	Africa	1	732751	1.77e-06	128.772	9.43579e+07	1.95164e+07	6.5838
Ghana	Ghana	81	GHA	GHA	Western Africa	SSA	Africa	2	91438.2	0.0287944	0.33873	3.04843e+06	936474	3.18221
global	global							1	1.49331e+08	0.188075	77.37	11553735821	3119905577	5.16445
global	global							2	1.22797e+08	0.500465	23.6458	6955918249	1190352935	3.01197
global	global							3	1.27825e+08	0.174929	33.072	4227415220	9.31427e+08	1.97939
global	global							4	1.22216e+08	0.278144	19.1813	2344253302	6.33365e+08	1.36541
Greece	Greece	84	GRC	GRC	Southern Europe		Europe	1	207940	0.80307	127.94	2.66037e+07	6.03236e+06	7.17103
Greece	Greece	84	GRC	GRC	Southern Europe		Europe	2	24200.6	0.992642	28.7372	1.49408e+06	237938	3.05492
Greece	Greece	84	GRC	GRC	Southern Europe		Europe	3	697518	0.266832	14.4391	1.00715e+07	3.48313e+06	1.35647
Greece	Greece	84	GRC	GRC	Southern Europe		Europe	4	50282.7	0.0433149	28.4151	1.42879e+06	90856.5	0.476073
Guatemala	Guatemala	89	GTM	GTM	Central America		Latin America	1	597771	0.0134808	71.9341	4.30001e+07	1.35998e+07	5.62381
Guatemala	Guatemala	89	GTM	GTM	Central America		Latin America	2	9774.19	0.533582	20.1346	519347	123246	3.9179
Guatemala	Guatemala	89	GTM	GTM	Central America		Latin America	4	8656.22	0.137475	37.6287	325722	68412.2	2.08229
Guinea	Guinea	90	GIN	GIN	Western Africa	SSA	Africa	1	80977.1	3.09e-05	58.0214	4.69841e+06	1.42642e+06	4.3543
Guinea	Guinea	90	GIN	GIN	Western Africa	SSA	Africa	2	426183	0.0128133	0.350289	1.42133e+07	3.01978e+06	2.20161
Guinea-Bissau	Guinea-Bissau	175	GNB	GNB	Western Africa	SSA	Africa	1	14777.5	3.28e-06	48.5016	716731	223648	3.74109
Guinea-Bissau	Guinea-Bissau	175	GNB	GNB	Western Africa	SSA	Africa	2	51078	0.00648742	1.62911	1.76879e+06	393784	2.39544
Guyana	Guyana	91	GUY	GUY	South America		Latin America	1	2547.94	0	38.3621	97744.3	39322.8	3.81495
Guyana	Guyana	91	GUY	GUY	South America		Latin America	2	79585	0.957249	19.243	4.15776e+06	1.37034e+06	5.35005
Haiti	Haiti	93	HTI	HTI	Caribbean		Latin America	1	246307	0.0477613	12.185	3.00126e+06	2.55554e+06	2.56471
Haiti	Haiti	93	HTI	HTI	Caribbean		Latin America	2	29673	0.722382	9.27455	1.25441e+06	336262	3.5211
Honduras	Honduras	95	HND	HND	Central America		Latin America	1	217985	0.0684822	44.2989	9.65651e+06	3.86134e+06	4.37868
Honduras	Honduras	95	HND	HND	Central America		Latin America	2	16474.5	0.979635	51.2048	1.38723e+06	209375	3.94887
Hungary	Hungary	97	HUN	HUN	Eastern Europe		Europe	1	1.23237e+06	0.00701124	106.859	1.3169e+08	2.74962e+07	5.51525
Hungary	Hungary	97	HUN	HUN	Eastern Europe		Europe	2	2383.84	0.748503	36.4976	165671	22871.1	2.98106
Hungary	Hungary	97	HUN	HUN	Eastern Europe		Europe	3	1.44945e+06	0.0171164	41.8163	6.06105e+07	1.31616e+07	2.46662
India_Andhra Pradesh	India	100	IN.AP	IND	Southern Asia		Asia	1	449243	0.363815	22.3959	1.00612e+07	6.86953e+06	3.77988
India_Andhra Pradesh	India	100	IN.AP	IND	Southern Asia		Asia	2	2.18642e+06	0.941793	26.2459	129536288	2.51848e+07	3.57904
India_Andhra Pradesh	India	100	IN.AP	IND	Southern Asia		Asia	4	15581.6	0.77385	58.497	911475	84208.9	1.42391
India_Arunachal Pradesh	India	100	IN.AR	IND	Southern Asia		Asia	1	41041.7	0.0389873	18.1794	746113	373016	2.24664
India_Arunachal Pradesh	India	100	IN.AR	IND	Southern Asia		Asia	2	199398	0.165331	38.8318	1.43231e+07	1.45793e+06	2.27183
India_Arunachal Pradesh	India	100	IN.AR	IND	Southern Asia		Asia	3	1640.07	0	36.0546	59132.2	10182.2	1.68645
India_Arunachal Pradesh	India	100	IN.AR	IND	Southern Asia		Asia	4	33091.8	0.900878	58.0927	1.92239e+06	184712	1.47066
India_Assam	India	100	IN.AS	IND	Southern Asia		Asia	1	47927.7	0.0169743	14.9286	715495	423118	2.18227
India_Assam	India	100	IN.AS	IND	Southern Asia		Asia	2	2.16448e+06	0.0516345	19.9359	1.14578e+08	1.74863e+07	2.51018
India_Assam	India	100	IN.AS	IND	Southern Asia		Asia	4	64451.7	0.0256962	42.3311	2.72831e+06	269923	1.10342
India_Bihar	India	100	IN.BR	IND	Southern Asia		Asia	1	658585	0.526123	17.8269	1.17405e+07	7.32746e+06	2.75026
India_Bihar	India	100	IN.BR	IND	Southern Asia		Asia	2	2.4963e+06	0.421647	19.6929	1.31537e+08	1.84033e+07	2.29066
India_Bihar	India	100	IN.BR	IND	Southern Asia		Asia	4	1.94486e+06	0.914004	23.1073	4.49406e+07	8.96301e+06	1.21423
India_Chhattisgarh	India	100	IN.CT	IND	Southern Asia		Asia	1	112758	0.0526087	21.856	2.46443e+06	1.36198e+06	2.98577
India_Chhattisgarh	India	100	IN.CT	IND	Southern Asia		Asia	2	3.18507e+06	0.293666	7.70692	1.29654e+08	2.40205e+07	2.34328
India_Chhattisgarh	India	100	IN.CT	IND	Southern Asia		Asia	4	262731	0.420021	37.4372	9.8359e+06	631375	0.633158
India_Goa	India	100	IN.GA	IND	Southern Asia		Asia	2	88874.3	0.118074	5.75622	3.44443e+06	425635	1.48807
India_Gujarat	India	100	IN.GJ	IND	Southern Asia		Asia	1	442227	0.091255	18.3479	8.11395e+06	4.96967e+06	2.77789
India_Gujarat	India	100	IN.GJ	IND	Southern Asia		Asia	2	465354	0.864643	34.9593	3.16251e+07	4.69039e+06	3.13175
India_Gujarat	India	100	IN.GJ	IND	Southern Asia		Asia	4	612575	0.828489	32.3154	1.97956e+07	2.33341e+06	1.00362
India_Haryana	India	100	IN.HR	IND	Southern Asia		Asia	1	29160.6	0.14742	20.9369	610533	276821	2.34658
India_Haryana	India	100	IN.HR	IND	Southern Asia		Asia	2	386337	0.95649	43.9446	2.97266e+07	2.90665e+06	2.33769
India_Haryana	India	100	IN.HR	IND	Southern Asia		Asia	4	1.1397e+06	0.997416	11.31	1.289e+07	3.24934e+06	0.751175
India_Himachal Pradesh	India	100	IN.HP	IND	Southern Asia		Asia	1	240631	0.0995146	18.945	4.55875e+06	2.55479e+06	2.62444
India_Himachal Pradesh	India	100	IN.HP	IND	Southern Asia		Asia	2	57771.6	0.451382	32.0861	3.76013e+06	472107	2.53914
India_Himachal Pradesh	India	100	IN.HP	IND	Southern Asia		Asia	3	83516.4	0.207356	44.1124	3.68411e+06	460950	1.49926
India_Himachal Pradesh	India	100	IN.HP	IND	Southern Asia		Asia	4	164260	0.371498	44.3317	7.2819e+06	921921	1.47877
India_Jammu and Kashmir	India	100	IN.JK	IND	Southern Asia		Asia	1	285337	0.111386	20.5077	5.85161e+06	3.66619e+06	3.17607
India_Jammu and Kashmir	India	100	IN.JK	IND	Southern Asia		Asia	2	72977.7	0.991066	24.9059	4.22584e+06	465780	1.98313
India_Jammu and Kashmir	India	100	IN.JK	IND	Southern Asia		Asia	3	71128.2	0.202997	51.1375	3.63732e+06	543512	2.0757
India_Jammu and Kashmir	India	100	IN.JK	IND	Southern Asia		Asia	4	111136	0.505194	48.9653	5.44179e+06	609880	1.44586
India_Jharkhand	India	100	IN.JH	IND	Southern Asia		Asia	1	129304	0.121486	16.1737	2.09132e+06	1.59192e+06	3.04327
India_Jharkhand	India	100	IN.JH	IND	Southern Asia		Asia	2	1.69396e+06	0.0333094	0.0717073	5.60221e+07	1.04181e+07	1.91093
India_Jharkhand	India	100	IN.JH	IND	Southern Asia		Asia	4	453077	0.359699	35.806	1.62229e+07	2.1102e+06	1.22712
India_Karnataka	India	100	IN.KA	IND	Southern Asia		Asia	1	523922	0.582169	21.5777	1.1305e+07	7.16474e+06	3.38039
India_Karnataka	India	100	IN.KA	IND	Southern Asia		Asia	2	826658	0.666574	42.5324	6.24395e+07	1.07152e+07	4.02752
India_Karnataka	India	100	IN.KA	IND	Southern Asia		Asia	4	245535	0.569639	46.329	1.13754e+07	1.04932e+06	1.12598
India_Kerala	India	100	IN.KL	IND	Southern Asia		Asia	1	44586.9	0.0200265	21.6352	964648	419152	2.32379
India_Kerala	India	100	IN.KL	IND	Southern Asia		Asia	2	209146	0.497689	24.3927	1.20034e+07	1.74612e+06	2.59411
India_Madhya Pradesh	India	100	IN.MP	IND	Southern Asia		Asia	1	845809	0.0185935	14.2354	1.20404e+07	9.34977e+06	2.73251
India_Madhya Pradesh	India	100	IN.MP	IND	Southern Asia		Asia	2	1.69538e+06	0.161338	26.1668	1.0031e+08	1.6107e+07	2.95195
India_Madhya Pradesh	India	100	IN.MP	IND	Southern Asia		Asia	4	3.49795e+06	0.724348	10.3379	3.61615e+07	8.85227e+06	0.666772
India_Maharashtra	India	100	IN.MH	IND	Southern Asia		Asia	1	365331	0.196821	25.3808	9.27238e+06	4.77059e+06	3.22789
India_Maharashtra	India	100	IN.MH	IND	Southern Asia		Asia	2	1.44268e+06	0.284243	37.0529	1.01064e+08	1.47887e+07	3.18509
India_Maharashtra	India	100	IN.MH	IND	Southern Asia		Asia	4	747581	0.887046	30.1375	2.25302e+07	3.26808e+06	1.15178
India_Manipur	India	100	IN.MN	IND	Southern Asia		Asia	1	10333.7	2.8e-05	23.4041	241851	92204.2	2.2056
India_Manipur	India	100	IN.MN	IND	Southern Asia		Asia	2	119062	0.319239	9.9561	5.11442e+06	912417	2.38113
India_Meghalaya	India	100	IN.ML	IND	Southern Asia		Asia	1	12772.1	0.000189862	14.6534	187155	90161.5	1.74498
India_Meghalaya	India	100	IN.ML	IND	Southern Asia		Asia	2	444953	0.24393	16.6033	2.20711e+07	2.46608e+06	1.72208
India_Meghalaya	India	100	IN.ML	IND	Southern Asia		Asia	4	21785.9	0.474494	36.9182	804297	101754	1.23059
India_Mizoram	India	100	IN.MZ	IND	Southern Asia		Asia	1	9621.33	0.000703078	15.4136	148299	89006.6	2.28676
India_Mizoram	India	100	IN.MZ	IND	Southern Asia		Asia	2	134180	0.041799	17.6822	6.80054e+06	832726	1.9283
India_Mizoram	India	100	IN.MZ	IND	Southern Asia		Asia	4	10489.7	0	36.6458	384403	48129.4	1.20888
India_Nagaland	India	100	IN.NL	IND	Southern Asia		Asia	1	29284.5	0.00280196	15.574	456077	185031	1.56185
India_Nagaland	India	100	IN.NL	IND	Southern Asia		Asia	2	99251	0.337586	14.0862	4.67336e+06	701164	2.19506
India_Nagaland	India	100	IN.NL	IND	Southern Asia		Asia	4	4997.2	0.778573	26.9112	134481	27292.2	1.43896
India_Orissa	India	100	IN.OR	IND	Southern Asia		Asia	1	160468	0.0918217	15.9342	2.55694e+06	1.70298e+06	2.62333
India_Orissa	India	100	IN.OR	IND	Southern Asia		Asia	2	3.9677e+06	0.208947	25.6439	2.32682e+08	3.65607e+07	2.8631
India_Orissa	India	100	IN.OR	IND	Southern Asia		Asia	4	41649.6	0.346386	21.716	904465	141307	0.893902
India_Punjab	India	100	IN.PB	IND	Southern Asia		Asia	1	185567	0.470008	22.9102	4.25137e+06	1.98463e+06	2.6437
India_Punjab	India	100	IN.PB	IND	Southern Asia		Asia	2	773260	0.995774	24.9081	4.4778e+07	4.71922e+06	1.8963
India_Punjab	India	100	IN.PB	IND	Southern Asia		Asia	4	1.49822e+06	0.985839	10.2581	1.53689e+07	2.7824e+06	0.489305
India_Rajasthan	India	100	IN.RJ	IND	Southern Asia		Asia	1	898947	0.0820679	19.1473	17212364	1.04915e+07	2.88495
India_Rajasthan	India	100	IN.RJ	IND	Southern Asia		Asia	2	172436	0.71914	20.7695	9.27179e+06	1.46323e+06	2.63661
India_Rajasthan	India	100	IN.RJ	IND	Southern Asia		Asia	4	2.35018e+06	0.944055	10	2.35018e+07	6.99078e+06	0.783721
India_Sikkim	India	100	IN.SK	IND	Southern Asia		Asia	1	47180.7	0.0655357	14.9597	705809	339760	1.78008
India_Sikkim	India	100	IN.SK	IND	Southern Asia		Asia	2	23687.9	0.399729	13.4466	1.10022e+06	106495	1.39689
India_Sikkim	India	100	IN.SK	IND	Southern Asia		Asia	3	7968.02	0.103464	35.8867	285946	56955.1	1.94168
India_Tamil Nadu	India	100	IN.TN	IND	Southern Asia		Asia	1	120051	0.326073	21.9109	2.63043e+06	1.6432e+06	3.38343
India_Tamil Nadu	India	100	IN.TN	IND	Southern Asia		Asia	2	1.39631e+06	0.70748	12.672	6.37724e+07	1.13904e+07	2.53463
India_Tripura	India	100	IN.TR	IND	Southern Asia		Asia	2	235354	0.269964	31.9761	1.52924e+07	1.80736e+06	2.38608
India_Tripura	India	100	IN.TR	IND	Southern Asia		Asia	4	3679.14	0.692109	55.4648	204063	24668.1	1.76654
India_Uttar Pradesh	India	100	IN.UP	IND	Southern Asia		Asia	1	813987	0.324436	24.1221	1.96351e+07	9.68807e+06	2.94207
India_Uttar Pradesh	India	100	IN.UP	IND	Southern Asia		Asia	2	2.82588e+06	0.499185	0.126811	9.36123e+07	1.49919e+07	1.64841
India_Uttar Pradesh	India	100	IN.UP	IND	Southern Asia		Asia	4	4.88952e+06	0.990332	10	4.88952e+07	1.61825e+07	0.871998
India_Uttaranchal	India	100	IN.UT	IND	Southern Asia		Asia	1	28408.7	0.219798	25.1673	714968	329477	2.86687
India_Uttaranchal	India	100	IN.UT	IND	Southern Asia		Asia	2	158551	0.176723	57.5687	1.43598e+07	1.21641e+06	2.38381
India_Uttaranchal	India	100	IN.UT	IND	Southern Asia		Asia	3	10897.1	0.804474	67.561	736219	80003	1.99431
India_Uttaranchal	India	100	IN.UT	IND	Southern Asia		Asia	4	186946	0.759263	43.5167	8.13527e+06	1.20318e+06	1.69571
India_West Bengal	India	100	IN.WB	IND	Southern Asia		Asia	1	77752.1	0.123946	16.4389	1.27816e+06	796734	2.53299
India_West Bengal	India	100	IN.WB	IND	Southern Asia		Asia	2	4.95245e+06	0.250262	23.0383	2.77527e+08	4.52458e+07	2.8387
India_West Bengal	India	100	IN.WB	IND	Southern Asia		Asia	4	306297	0.960838	26.9089	8.24214e+06	1.62473e+06	1.39757
Indonesia	Indonesia	101	IDN	IDN	South-Eastern Asia		Asia	1	3.35149e+06	0.100072	57.6482	1.93207e+08	4.06051e+07	2.99486
Indonesia	Indonesia	101	IDN	IDN	South-Eastern Asia		Asia	2	9.55401e+06	0.400232	28.1587	5.84311e+08	1.21963e+08	3.96648
Iran	Iran	102	IRN	IRN	Southern Asia		Asia	1	159505	0.776932	44.0175	7.021e+06	1.6487e+06	2.55505
Iran	Iran	102	IRN	IRN	Southern Asia		Asia	2	471643	0.999548	40.2374	3.45419e+07	3.27496e+06	2.15752
Iran	Iran	102	IRN	IRN	Southern Asia		Asia	3	5.38452e+06	0.371583	12.809	6.89701e+07	1.91729e+07	0.967245
Iran	Iran	102	IRN	IRN	Southern Asia		Asia	4	1.05391e+06	0.635725	28.3848	2.99152e+07	4.74373e+06	1.18591
Iraq	Iraq	103	IRQ	IRQ	Western Asia		Asia	1	72855.2	0.793608	116.996	8.52377e+06	537069	1.82222
Iraq	Iraq	103	IRQ	IRQ	Western Asia		Asia	2	125498	1	27.29	7.56624e+06	412916	1.02232
Iraq	Iraq	103	IRQ	IRQ	Western Asia		Asia	3	82738.7	0.680052	64.422	5.33019e+06	526202	1.72759
Iraq	Iraq	103	IRQ	IRQ	Western Asia		Asia	4	1.47241e+06	0.964142	43.3152	6.37776e+07	9.25259e+06	1.65566
Ireland	Ireland	104	IRL	IRL	Northern Europe		Europe	3	273288	0	100.587	2.74892e+07	3.78494e+06	3.76214
Israel	Israel	105	ISR	ISR	Western Asia		Asia	1	8286.93	0.980236	129	1.06902e+06	250246	7.46461
Israel	Israel	105	ISR	ISR	Western Asia		Asia	2	2821.91	1	8.47664	117043	20666.8	2.27558
Israel	Israel	105	ISR	ISR	Western Asia		Asia	4	162043	0.104251	18.228	2.95371e+06	632296	1.02808
Italy	Italy	106	ITA	ITA	Southern Europe		Europe	1	1.30652e+06	0.597423	169.62	2.21612e+08	4.29545e+07	8.12688
Italy	Italy	106	ITA	ITA	Southern Europe		Europe	2	217424	0.990794	60.9174	2.04199e+07	2.95694e+06	4.22567
Italy	Italy	106	ITA	ITA	Southern Europe		Europe	3	1.33569e+06	0.131782	41.7644	5.57845e+07	1.11019e+07	2.2578
Italy	Italy	106	ITA	ITA	Southern Europe		Europe	4	331645	0.26612	42.4722	1.40857e+07	1.9042e+06	1.51278
Jamaica	Jamaica	109	JAM	JAM	Caribbean		Latin America	1	1802.12	0	33.4651	60308	30933.3	4.24303
Japan	Japan	110	JPN	JPN	Eastern Asia		Asia	1	99035.4	0.0884849	135.863	1.34552e+07	2.1541e+06	5.37661
Japan	Japan	110	JPN	JPN	Eastern Asia		Asia	2	1.14965e+06	1	20.53	6.1541e+07	9.98581e+06	2.69884
Japan	Japan	110	JPN	JPN	Eastern Asia		Asia	3	211375	0.666299	69.3062	1.46496e+07	1.69556e+06	2.17899
Japan	Japan	110	JPN	JPN	Eastern Asia		Asia	4	8301.23	0.112359	54.4664	452138	39562.4	1.25567
Jordan	Jordan	112	JOR	JOR	Western Asia		Asia	1	1100.69	0.295058	123.662	136114	10805	2.42655
Jordan	Jordan	112	JOR	JOR	Western Asia		Asia	3	1045.68	0	19.9845	20897.5	1502.76	0.390379
Jordan	Jordan	112	JOR	JOR	Western Asia		Asia	4	28307.5	0.370562	23.2053	656884	88793.2	0.826446
Kazakhstan	Kazakhstan	108	KAZ	KAZ	Central Asia		Asia	1	390060	0.915424	97.875	3.81772e+07	9.32056e+06	5.90667
Kazakhstan	Kazakhstan	108	KAZ	KAZ	Central Asia		Asia	2	115227	0.999705	0.538999	3.86461e+06	632553	1.7057
Kazakhstan	Kazakhstan	108	KAZ	KAZ	Central Asia		Asia	3	368695	0.288611	3.45016	1.27205e+06	790828	0.582656
Kazakhstan	Kazakhstan	108	KAZ	KAZ	Central Asia		Asia	4	9.87943e+06	0.0163055	1.3969	1.38006e+07	3.62541e+07	0.966856
Kenya	Kenya	114	KEN	KEN	Eastern Africa	SSA	Africa	1	1.52847e+06	0.00296365	30.374	4.64258e+07	1.47838e+07	2.3909
Kenya	Kenya	114	KEN	KEN	Eastern Africa	SSA	Africa	2	13994	0.965873	6.27413	549600	146500	3.2528
Kenya	Kenya	114	KEN	KEN	Eastern Africa	SSA	Africa	4	165271	0	10.2704	1.6974e+06	507288	0.80871
Kosovo	Kosovo	999	XKX	XKX	Southern Europe		Europe	1	124127	0.0430168	21.3267	2.64722e+06	1.27166e+06	2.53244
Kosovo	Kosovo	999	XKX	XKX	Southern Europe		Europe	3	85173	0	27.3313	2.32788e+06	582280	1.85706
Kyrgyzstan	Kyrgyzstan	113	KGZ	KGZ	Central Asia		Asia	1	109869	0.999956	58.7855	6.45872e+06	1.40609e+06	3.16352
Kyrgyzstan	Kyrgyzstan	113	KGZ	KGZ	Central Asia		Asia	2	14437.5	0.81858	1.82099	502727	60495.3	1.30194
Kyrgyzstan	Kyrgyzstan	113	KGZ	KGZ	Central Asia		Asia	3	130686	0.79683	5.30341	693081	319315	0.663724
Kyrgyzstan	Kyrgyzstan	113	KGZ	KGZ	Central Asia		Asia	4	282712	0.487422	5.17046	1.46175e+06	570169	0.531368
Laos	Laos	120	LAO	LAO	South-Eastern Asia		Asia	1	54209.2	0.0112878	17.9875	975086	581399	2.65115
Laos	Laos	120	LAO	LAO	South-Eastern Asia		Asia	2	518672	0.239374	4.30986	1.93516e+07	3.97743e+06	2.38271
Laos	Laos	120	LAO	LAO	South-Eastern Asia		Asia	4	1437.49	0.400138	11.536	16582.9	6276.23	1.15035
Latvia	Latvia	119	LVA	LVA	Northern Europe		Europe	1	2751.78	0.00883819	12.6919	34925.3	27911.6	2.50729
Latvia	Latvia	119	LVA	LVA	Northern Europe		Europe	3	330388	0	1.87124	618235	1.42478e+06	1.17144
Lebanon	Lebanon	121	LBN	LBN	Western Asia		Asia	3	8431.68	0.030303	37.4985	316175	24521.6	0.790006
Lebanon	Lebanon	121	LBN	LBN	Western Asia		Asia	4	23408.8	0.0549604	37.3172	873551	84870.9	0.955248
Lesotho	Lesotho	122	LSO	LSO	Southern Africa	SSA	Africa	1	123052	0.000861054	14.1237	1.73795e+06	1.33406e+06	2.6799
Lesotho	Lesotho	122	LSO	LSO	Southern Africa	SSA	Africa	3	11843.9	0	18.5233	219387	38062.5	0.872971
Lesotho	Lesotho	122	LSO	LSO	Southern Africa	SSA	Africa	4	11059.8	0.0242652	18.2432	201765	53169.1	1.26663
Liberia	Liberia	123	LBR	LBR	Western Africa	SSA	Africa	1	2648.38	0	2.12599	5630.44	24782.8	2.31314
Liberia	Liberia	123	LBR	LBR	Western Africa	SSA	Africa	2	125484	7.27e-05	7.47213	5.07861e+06	1.01873e+06	2.52249
Libya	Libya	124	LBY	LBY	Northern Africa		Africa	4	249151	0.280747	34.5318	8.60363e+06	1.47195e+06	1.55656
Lithuania	Lithuania	126	LTU	LTU	Northern Europe		Europe	1	13730.7	0.00857213	6.62101	90911.1	122929	2.21306
Lithuania	Lithuania	126	LTU	LTU	Northern Europe		Europe	3	877117	0	11.8573	1.04003e+07	4.84442e+06	1.50031
Luxembourg	Luxembourg	256	LUX	LUX	Western Europe		Europe	1	5165.24	0.000117166	73.2896	378559	103178	4.93773
Luxembourg	Luxembourg	256	LUX	LUX	Western Europe		Europe	3	11783.6	0	48.6248	572976	47302.7	1.09045
Macedonia	Macedonia	154	MKD	MKD	Southern Europe		Europe	1	55226.6	0.0655657	30.2077	1.66827e+06	506045	2.26503
Macedonia	Macedonia	154	MKD	MKD	Southern Europe		Europe	2	2792.9	0.911534	29.6397	174946	18661.1	2.07607
Macedonia	Macedonia	154	MKD	MKD	Southern Europe		Europe	3	168896	0	24.292	4.10283e+06	986147	1.58605
Madagascar	Madagascar	129	MDG	MDG	Eastern Africa	SSA	Africa	1	123906	0	57.9013	7.17433e+06	2.02429e+06	4.03842
Madagascar	Madagascar	129	MDG	MDG	Eastern Africa	SSA	Africa	2	530043	1	0.00861097	1.7496e+07	5.26224e+06	3.08475
Malawi	Malawi	130	MWI	MWI	Eastern Africa	SSA	Africa	1	674810	9.49e-05	13.2816	8.96259e+06	9.29482e+06	3.4048
Malawi	Malawi	130	MWI	MWI	Eastern Africa	SSA	Africa	2	25517.2	0.106488	28.214	1.56201e+06	388279	4.72794
Malawi	Malawi	130	MWI	MWI	Eastern Africa	SSA	Africa	4	1827.86	0	20.8257	38066.4	7870.27	1.13444
Malaysia	Malaysia	131	MYS	MYS	South-Eastern Asia		Asia	1	25485.3	0.000334499	37.9105	966162	401703	3.89625
Malaysia	Malaysia	131	MYS	MYS	South-Eastern Asia		Asia	2	489546	0.443858	37.8002	3.46599e+07	5.60328e+06	3.55639
Mali	Mali	133	MLI	MLI	Western Africa	SSA	Africa	1	150596	0.005378	18.7611	2.82535e+06	1.86799e+06	3.06615
Mali	Mali	133	MLI	MLI	Western Africa	SSA	Africa	2	216829	0.325905	1.77492	7.54021e+06	1.72549e+06	2.47261
Mali	Mali	133	MLI	MLI	Western Africa	SSA	Africa	4	2995.65	0.900215	6.70925	20098.6	9776.27	0.859841
Mauritania	Mauritania	136	MRT	MRT	Western Africa	SSA	Africa	1	8605.74	0.0654257	0.960569	8266.41	34786.3	0.999201
Mauritania	Mauritania	136	MRT	MRT	Western Africa	SSA	Africa	2	12348.4	0.847007	5.20163	471728	107079	2.69435
Mexico	Mexico	138	MEX	MEX	Central America		Latin America	1	7.3434e+06	0.20094	108.792	798901146	198762821	6.69069
Mexico	Mexico	138	MEX	MEX	Central America		Latin America	2	73007.8	0.823842	77.5665	8.07222e+06	1.31686e+06	5.60445
Mexico	Mexico	138	MEX	MEX	Central America		Latin America	3	4315.41	0.875993	39.2118	169215	43315.9	2.7266
Mexico	Mexico	138	MEX	MEX	Central America		Latin America	4	903660	0.801815	77.4321	6.99723e+07	8.55231e+06	2.49353
Moldova	Moldova	146	MDA	MDA	Eastern Europe		Europe	1	512124	0.138604	44.3063	2.26904e+07	7.03436e+06	3.39533
Moldova	Moldova	146	MDA	MDA	Eastern Europe		Europe	3	473446	0.0685592	20.2902	9.60629e+06	3.63887e+06	2.08782
Mongolia	Mongolia	141	MNG	MNG	Eastern Asia		Asia	1	2661.52	0.126141	3.35892	8939.81	11619.8	1.0792
Mongolia	Mongolia	141	MNG	MNG	Eastern Asia		Asia	4	283685	0.000696743	46.713	1.32518e+07	904709	0.840251
Montenegro	Montenegro	273	MNE	MNE	Eastern Europe		Europe	1	108504	0.0182192	40.8542	4.43283e+06	1.05334e+06	2.39971
Montenegro	Montenegro	273	MNE	MNE	Eastern Europe		Europe	3	75861.3	0.00911976	37.735	2.86263e+06	447786	1.60342
Morocco	Morocco	143	MAR	MAR	Northern Africa		Africa	1	242681	0.52496	12.9957	3.15381e+06	1.43748e+06	1.4642
Morocco	Morocco	143	MAR	MAR	Northern Africa		Africa	2	6178.56	0.999874	3.6772	226612	48731.8	2.45068
Morocco	Morocco	143	MAR	MAR	Northern Africa		Africa	3	392861	0.00588001	11.855	4.65739e+06	1.52234e+06	1.05261
Morocco	Morocco	143	MAR	MAR	Northern Africa		Africa	4	4.26902e+06	0.0978152	13.3916	5.71692e+07	2.26816e+07	1.39985
Mozambique	Mozambique	144	MOZ	MOZ	Eastern Africa	SSA	Africa	1	935423	0.00464469	1.86397	1.7436e+06	9.81038e+06	2.59245
Mozambique	Mozambique	144	MOZ	MOZ	Eastern Africa	SSA	Africa	2	75105.8	0.0558036	1.17319	2.5666e+06	851376	3.52216
Myanmar	Myanmar	28	MMR	MMR	South-Eastern Asia		Asia	1	227300	0.0345955	27.3657	6.22024e+06	1.38922e+06	1.51079
Myanmar	Myanmar	28	MMR	MMR	South-Eastern Asia		Asia	2	5.35445e+06	0.181239	1.75145	1.86075e+08	4.68464e+07	2.71846
Myanmar	Myanmar	28	MMR	MMR	South-Eastern Asia		Asia	3	1375.19	0.200718	13.3961	18422.2	3464.45	0.684332
Myanmar	Myanmar	28	MMR	MMR	South-Eastern Asia		Asia	4	78833.8	0.437885	9.38579	739918	272772	0.911639
Namibia	Namibia	147	NAM	NAM	Southern Africa	SSA	Africa	1	27413.2	0.0597877	5.69367	156082	162294	1.46344
Nepal	Nepal	149	NPL	NPL	Southern Asia		Asia	1	703839	0.0655399	65.7569	4.62823e+07	1.42469e+07	5.00356
Nepal	Nepal	149	NPL	NPL	Southern Asia		Asia	2	1.36612e+06	0.29839	3.60417	5.00058e+07	1.134e+07	2.57918
Nepal	Nepal	149	NPL	NPL	Southern Asia		Asia	4	393593	0.978518	6.3531	2.50053e+06	1.86537e+06	1.24869
Netherlands	Netherlands	150	NLD	NLD	Western Europe		Europe	1	190602	0.0431173	27.7335	5.28607e+06	3.14923e+06	4.08423
Netherlands	Netherlands	150	NLD	NLD	Western Europe		Europe	3	130539	0	62.5178	8.16101e+06	1.05511e+06	2.1956
New Zealand	New Zealand	156	NZL	NZL	Oceania		Oceania	1	23635	0.603792	66.4297	1.57006e+06	401782	4.20211
New Zealand	New Zealand	156	NZL	NZL	Oceania		Oceania	3	85677.9	0	65.5355	5.61494e+06	503855	1.59747
New Zealand	New Zealand	156	NZL	NZL	Oceania		Oceania	4	20468.2	0	65.533	1.34135e+06	196666	2.53154
Nicaragua	Nicaragua	157	NIC	NIC	Central America		Latin America	1	286185	0.0164495	18.4217	5.27202e+06	3.01688e+06	2.60582
Nicaragua	Nicaragua	157	NIC	NIC	Central America		Latin America	2	67156.2	0.159984	5.37394	2.57705e+06	778893	3.60373
Niger	Niger	158	NER	NER	Western Africa	SSA	Africa	1	35105.4	0.0165855	32.9754	1.15761e+06	390249	2.7479
Niger	Niger	158	NER	NER	Western Africa	SSA	Africa	2	33273.8	0.367882	0.440662	1.1127e+06	195212	1.82291
Niger	Niger	158	NER	NER	Western Africa	SSA	Africa	4	4499.6	0.866984	3.85	17323.4	8850.71	0.518252
Nigeria	Nigeria	159	NGA	NGA	Western Africa	SSA	Africa	1	3.6658e+06	0.00473654	97.564	3.5765e+08	7.43875e+07	5.01607
Nigeria	Nigeria	159	NGA	NGA	Western Africa	SSA	Africa	2	2.0541e+06	0.00232692	1.74887	7.13778e+07	1.82725e+07	2.76399
Nigeria	Nigeria	159	NGA	NGA	Western Africa	SSA	Africa	4	23890.8	0.494499	4.62016	110379	52619.7	0.580302
North Korea	North Korea	116	PRK	PRK	Eastern Asia		Asia	1	490581	0.604366	50.0799	2.45683e+07	6.92396e+06	3.4888
North Korea	North Korea	116	PRK	PRK	Eastern Asia		Asia	2	529835	0.669781	31.2367	3.40349e+07	4.05904e+06	2.38037
North Korea	North Korea	116	PRK	PRK	Eastern Asia		Asia	3	118285	0.442252	23.379	2.76539e+06	589443	1.35365
North Korea	North Korea	116	PRK	PRK	Eastern Asia		Asia	4	40210.6	0.3955	23.9003	961045	280155	1.83567
Norway	Norway	162	NOR	NOR	Northern Europe		Europe	3	54453.9	0.0407179	66.8086	3.63799e+06	171150	0.853776
Pakistan	Pakistan	165	PAK	PAK	Southern Asia		Asia	1	951804	0.426232	44.7621	4.26047e+07	1.01341e+07	2.6319
Pakistan	Pakistan	165	PAK	PAK	Southern Asia		Asia	2	2.93162e+06	0.99985	6.77717	1.16611e+08	2.12192e+07	2.24896
Pakistan	Pakistan	165	PAK	PAK	Southern Asia		Asia	3	175639	0.954698	46.0722	8.09207e+06	1.16338e+06	1.79927
Pakistan	Pakistan	165	PAK	PAK	Southern Asia		Asia	4	6.60963e+06	0.868866	10	6.60963e+07	1.79541e+07	0.715686
Palestina	Palestina	299	PSE	PSE	Western Asia		Asia	1	1586.08	0.339572	55.6151	88210	14090.9	2.19607
Palestina	Palestina	299	PSE	PSE	Western Asia		Asia	4	20162.3	0.0129658	83.2407	1.67832e+06	114951	1.50214
Panama	Panama	166	PAN	PAN	Central America		Latin America	1	57846.3	0	14.9727	866115	472258	2.01807
Panama	Panama	166	PAN	PAN	Central America		Latin America	2	63279.9	0.0863168	18.23	3.24183e+06	519648	2.55155
Papua New Guinea	Papua New Guinea	168	PNG	PNG	Oceania		Oceania	1	1293.08	0	10.4968	13573.3	15861.7	3.03219
Paraguay	Paraguay	169	PRY	PRY	South America		Latin America	1	365655	0.000410035	11.4837	4.19907e+06	4.80834e+06	3.25055
Paraguay	Paraguay	169	PRY	PRY	South America		Latin America	2	32138	0.644516	14.0075	1.51073e+06	427101	4.12926
Paraguay	Paraguay	169	PRY	PRY	South America		Latin America	4	109419	0	11.5215	1.26067e+06	584272	1.40689
Peru	Peru	170	PER	PER	South America		Latin America	1	357515	0.185771	58.0147	2.07411e+07	3.2367e+06	2.2379
Peru	Peru	170	PER	PER	South America		Latin America	2	170462	0.673301	35.6653	1.17048e+07	1.07378e+06	1.95727
Peru	Peru	170	PER	PER	South America		Latin America	4	109780	0.35899	43.2831	4.7516e+06	753844	1.80924
Philippines	Philippines	171	PHL	PHL	South-Eastern Asia		Asia	1	2.54503e+06	0	44.4841	1.13213e+08	3.17207e+07	3.08094
Philippines	Philippines	171	PHL	PHL	South-Eastern Asia		Asia	2	2.88383e+06	0.312408	24.0367	164484025	2.94921e+07	3.17758
Poland	Poland	173	POL	POL	Eastern Europe		Europe	1	359121	0.023814	100.746	3.61799e+07	8.34592e+06	5.74469
Poland	Poland	173	POL	POL	Eastern Europe		Europe	3	5.66196e+06	0.00157277	53.0581	3.00413e+08	6.5091e+07	3.12285
Portugal	Portugal	174	PRT	PRT	Southern Europe		Europe	1	246672	0.754845	137.353	3.38813e+07	7.37117e+06	7.38667
Portugal	Portugal	174	PRT	PRT	Southern Europe		Europe	2	24842.9	0.97774	19.827	1.31238e+06	257477	3.22031
Portugal	Portugal	174	PRT	PRT	Southern Europe		Europe	3	44115.7	0.0315263	19.3452	853426	295715	1.82086
Portugal	Portugal	174	PRT	PRT	Southern Europe		Europe	4	215185	0.0905053	34.9552	7.52184e+06	1.13909e+06	1.3947
Republic of Congo	Republic of Congo	46	COG	COG	Middle Africa	SSA	Africa	1	12065.8	0	10.8634	131075	103850	2.12758
Republic of Congo	Republic of Congo	46	COG	COG	Middle Africa	SSA	Africa	2	2004.31	0	8.36639	82911.2	16859.9	2.61366
Romania	Romania	183	ROU	ROU	Eastern Europe		Europe	1	3.01584e+06	0.0341353	24.1156	7.27287e+07	3.22282e+07	2.64156
Romania	Romania	183	ROU	ROU	Eastern Europe		Europe	2	1695.32	0.826655	13.1886	78304.7	15748.8	2.88639
Romania	Romania	183	ROU	ROU	Eastern Europe		Europe	3	2.49849e+06	0.0849483	19.9475	4.98386e+07	2.17099e+07	2.36035
Russia_Adygey	Russia	185	RU.AD	RUS	Eastern Europe		Europe	1	3576.88	0	21.0022	75122.3	46603.2	3.22065
Russia_Adygey	Russia	185	RU.AD	RUS	Eastern Europe		Europe	3	30298.1	0	52.2951	1.58444e+06	257066	2.30477
Russia_Aga Buryat	Russia				Eastern Europe		Europe	1	6512.33	0.017313	24.4523	159241	57114.2	2.16791
Russia_Aga Buryat	Russia				Eastern Europe		Europe	4	54040.5	0	11.0595	597663	190279	0.927699
Russia_Altay	Russia	185	RU.AL	RUS	Eastern Europe		Europe	1	220692	0.127886	27.8486	6.14596e+06	2.53523e+06	2.83965
Russia_Altay	Russia	185	RU.AL	RUS	Eastern Europe		Europe	4	1.24253e+06	0.00300108	9.76226	1.21299e+07	6.55776e+06	1.39054
Russia_Amur	Russia	185	RU.AM	RUS	Eastern Europe		Europe	1	43691.8	0.0654613	40.9762	1.79032e+06	565791	3.20103
Russia_Amur	Russia	185	RU.AM	RUS	Eastern Europe		Europe	2	1184.49	0.96168	3.16679	42839.1	7561.87	1.98363
Russia_Amur	Russia	185	RU.AM	RUS	Eastern Europe		Europe	4	301640	0.00330365	9.96797	3.00674e+06	1.12943e+06	0.986522
Russia_Arkhangel'sk	Russia	185	RU.AR	RUS	Eastern Europe		Europe	1	11833.1	0.0199022	7.54249	89250.7	64384.2	1.34498
Russia_Arkhangel'sk	Russia	185	RU.AR	RUS	Eastern Europe		Europe	4	39377.3	0	6.62963	261057	168307	1.12614
Russia_Astrakhan'	Russia	185	RU.AS	RUS	Eastern Europe		Europe	1	13369.2	0.609778	49.6471	663741	185137	3.42312
Russia_Astrakhan'	Russia	185	RU.AS	RUS	Eastern Europe		Europe	2	4898.42	1	3.51637	178873	33867.5	2.14827
Russia_Astrakhan'	Russia	185	RU.AS	RUS	Eastern Europe		Europe	3	57378.7	0.112242	8.9668	514504	172171	0.815088
Russia_Astrakhan'	Russia	185	RU.AS	RUS	Eastern Europe		Europe	4	5336.7	0	24.3465	129930	17882.9	0.882881
Russia_Bashkortostan	Russia	185	RU.BK	RUS	Eastern Europe		Europe	1	163442	0.0885877	45.6821	7.46638e+06	2.06278e+06	3.11977
Russia_Bashkortostan	Russia	185	RU.BK	RUS	Eastern Europe		Europe	4	2.40294e+06	0.00284567	11.8619	2.85035e+07	1.56639e+07	1.71749
Russia_Belgorod	Russia	185	RU.BL	RUS	Eastern Europe		Europe	1	52098	0.228028	38.5722	2.00953e+06	910600	4.32056
Russia_Belgorod	Russia	185	RU.BL	RUS	Eastern Europe		Europe	3	367332	0.0042763	9.03886	3.32026e+06	1.50372e+06	1.112
Russia_Bryansk	Russia	185	RU.BR	RUS	Eastern Europe		Europe	1	47088.3	0.0494628	13.8448	651928	549471	2.88446
Russia_Bryansk	Russia	185	RU.BR	RUS	Eastern Europe		Europe	3	145546	0.00130021	9.19009	1.33758e+06	413863	0.772419
Russia_Buryat	Russia	185	RU.BU	RUS	Eastern Europe		Europe	1	29169	0.297247	5.55183	161941	235114	1.99246
Russia_Buryat	Russia	185	RU.BU	RUS	Eastern Europe		Europe	2	2669.03	1	3.81296	98254.7	11282.5	1.31346
Russia_Buryat	Russia	185	RU.BU	RUS	Eastern Europe		Europe	4	248968	0.0015878	11.092	2.76154e+06	739280	0.782351
Russia_Chechnya	Russia	185	RU.CN	RUS	Eastern Europe		Europe	1	12391	0.454378	6.18778	76672.9	117594	2.34591
Russia_Chechnya	Russia	185	RU.CN	RUS	Eastern Europe		Europe	3	66764.6	0.306177	54.305	3.62565e+06	584181	2.37683
Russia_Chechnya	Russia	185	RU.CN	RUS	Eastern Europe		Europe	4	5220.65	0	10.3572	54071.3	13922.2	0.702619
Russia_Chelyabinsk	Russia	185	RU.CL	RUS	Eastern Europe		Europe	1	92466.8	0.228612	5.13109	474455	829581	2.21771
Russia_Chelyabinsk	Russia	185	RU.CL	RUS	Eastern Europe		Europe	4	793248	0	9.66928	7.67013e+06	4.85992e+06	1.6142
Russia_Chita	Russia				Eastern Europe		Europe	1	59459.6	0.0461016	6.51822	387571	403139	1.67596
Russia_Chita	Russia				Eastern Europe		Europe	4	499143	0	8.95272	4.46869e+06	1.82484e+06	0.963244
Russia_Chuvash	Russia	185	RU.CV	RUS	Eastern Europe		Europe	1	27197.6	0.200406	7.85808	213721	273440	2.48521
Russia_Chuvash	Russia	185	RU.CV	RUS	Eastern Europe		Europe	4	176100	0.00397681	9.26018	1.63072e+06	796297	1.19139
Russia_City of St. Petersburg	Russia	185	RU.SP	RUS	Eastern Europe		Europe	1	2001.36	0.268268	30.1053	60251.5	26952.9	3.32899
Russia_Dagestan	Russia	185	RU.DA	RUS	Eastern Europe		Europe	1	26159.1	0.55445	46.5053	1.21654e+06	404504	3.82237
Russia_Dagestan	Russia	185	RU.DA	RUS	Eastern Europe		Europe	2	4462.53	1	3.97746	165013	38512	2.68149
Russia_Dagestan	Russia	185	RU.DA	RUS	Eastern Europe		Europe	3	80876.8	0.623516	11.0934	897195	540009	1.81374
Russia_Dagestan	Russia	185	RU.DA	RUS	Eastern Europe		Europe	4	31630.4	0.0290486	43.5467	1.3774e+06	137452	1.14494
Russia_Gorno-Altay	Russia	185	RU.GA	RUS	Eastern Europe		Europe	4	108028	0	10.6553	1.15108e+06	272106	0.663645
Russia_Ingush	Russia	185	RU.IN	RUS	Eastern Europe		Europe	1	2770.13	0.440655	5.52741	15311.6	40138.9	3.58177
Russia_Ingush	Russia	185	RU.IN	RUS	Eastern Europe		Europe	2	1160.48	1	3.3844	42223.3	9587.14	2.56693
Russia_Ingush	Russia	185	RU.IN	RUS	Eastern Europe		Europe	3	20488.2	0.340659	54.9492	1.12581e+06	234669	3.11135
Russia_Irkutsk	Russia	185	RU.IK	RUS	Eastern Europe		Europe	1	37144.6	0.27387	25.5725	949880	303329	2.01861
Russia_Irkutsk	Russia	185	RU.IK	RUS	Eastern Europe		Europe	4	4835.76	0	11.1632	53982.4	19785.4	1.07799
Russia_Ivanovo	Russia	185	RU.IV	RUS	Eastern Europe		Europe	1	22280.2	0.10496	24.5144	546185	277403	3.07769
Russia_Kabardin-Balkar	Russia	185	RU.KB	RUS	Eastern Europe		Europe	1	22150.4	0.751264	78.5871	1.74073e+06	534506	5.96491
Russia_Kabardin-Balkar	Russia	185	RU.KB	RUS	Eastern Europe		Europe	2	11213.2	1	3.33396	407419	94968.9	2.63157
Russia_Kabardin-Balkar	Russia	185	RU.KB	RUS	Eastern Europe		Europe	3	101449	0.193705	50.5455	5.1278e+06	794318	2.12688
Russia_Kabardin-Balkar	Russia	185	RU.KB	RUS	Eastern Europe		Europe	4	10807	0	10.8351	117094	35542.3	0.866519
Russia_Kaliningrad	Russia	185	RU.KN	RUS	Eastern Europe		Europe	1	8849.4	0.0413823	25.3777	224578	123269	3.44327
Russia_Kaliningrad	Russia	185	RU.KN	RUS	Eastern Europe		Europe	3	84325.8	0	46.904	3.95522e+06	494446	1.59278
Russia_Kalmyk	Russia	185	RU.KL	RUS	Eastern Europe		Europe	1	27735.2	0.0454369	5.68665	157720	178532	1.59117
Russia_Kalmyk	Russia	185	RU.KL	RUS	Eastern Europe		Europe	3	229424	0.00464112	41.6194	9.54849e+06	1.35548e+06	1.60491
Russia_Kaluga	Russia	185	RU.KG	RUS	Eastern Europe		Europe	1	27562.3	0.140213	8.91476	245711	275103	2.46725
Russia_Kaluga	Russia	185	RU.KG	RUS	Eastern Europe		Europe	3	138908	0	9.19906	1.27782e+06	271813	0.531544
Russia_Karachay-Cherkess	Russia	185	RU.KC	RUS	Eastern Europe		Europe	1	6872.07	0.147362	15.3076	105195	47000	1.69061
Russia_Karachay-Cherkess	Russia	185	RU.KC	RUS	Eastern Europe		Europe	2	1911.75	1	3.50671	69791.8	14534.6	2.36229
Russia_Karachay-Cherkess	Russia	185	RU.KC	RUS	Eastern Europe		Europe	3	20627.2	0.0107341	13.6653	281877	142336	1.87444
Russia_Karachay-Cherkess	Russia	185	RU.KC	RUS	Eastern Europe		Europe	4	1801.16	0	9.52505	17156.2	4787.12	0.700258
Russia_Karelia	Russia	185	RU.KI	RUS	Eastern Europe		Europe	1	2869.3	0.000450197	5.12381	14701.8	13793.8	1.18834
Russia_Kemerovo	Russia	185	RU.KE	RUS	Eastern Europe		Europe	1	46539.2	0.12325	44.8156	2.08568e+06	657604	3.49283
Russia_Kemerovo	Russia	185	RU.KE	RUS	Eastern Europe		Europe	4	296621	0	8.93951	2.65165e+06	1.38589e+06	1.23101
Russia_Khabarovsk	Russia	185	RU.KH	RUS	Eastern Europe		Europe	1	3906.23	0.211714	5.18094	20238	39304.5	2.48723
Russia_Khabarovsk	Russia	185	RU.KH	RUS	Eastern Europe		Europe	2	2724.51	0.966329	3.56401	99619.2	18705.8	2.13328
Russia_Khabarovsk	Russia	185	RU.KH	RUS	Eastern Europe		Europe	4	13492.3	0.139073	9.39798	126801	42003.4	0.820226
Russia_Khakass	Russia	185	RU.KK	RUS	Eastern Europe		Europe	1	21202.4	0.372406	7.16481	151911	218910	2.55219
Russia_Khakass	Russia	185	RU.KK	RUS	Eastern Europe		Europe	4	179611	0.0111328	9.19174	1.65094e+06	765930	1.12355
Russia_Khanty-Mansiy	Russia	185	RU.KM	RUS	Eastern Europe		Europe	1	1127.65	0	6.76644	7630.17	5076.09	1.11273
Russia_Khanty-Mansiy	Russia	185	RU.KM	RUS	Eastern Europe		Europe	4	9602.35	0	8.94804	85922.2	50133.8	1.37559
Russia_Kirov	Russia	185	RU.KV	RUS	Eastern Europe		Europe	1	85231.9	0.0353981	40.7448	3.47276e+06	1.1057e+06	3.20676
Russia_Kirov	Russia	185	RU.KV	RUS	Eastern Europe		Europe	4	498480	0.000339997	9.92678	4.9483e+06	1.96947e+06	1.04097
Russia_Komi	Russia	185	RU.KO	RUS	Eastern Europe		Europe	1	3145.46	0	5.53711	17416.8	11105	0.872702
Russia_Komi	Russia	185	RU.KO	RUS	Eastern Europe		Europe	4	13604.2	0	9.20103	125173	64293.8	1.24518
Russia_Komi-Permyak	Russia				Eastern Europe		Europe	1	6928.6	0.00363729	7.02174	48650.8	25537.7	0.911108
Russia_Komi-Permyak	Russia				Eastern Europe		Europe	4	44272	0	12.9499	573317	180752	1.0757
Russia_Kostroma	Russia	185	RU.KT	RUS	Eastern Europe		Europe	1	21126.9	0.0346239	6.17084	130371	151684	1.77475
Russia_Kostroma	Russia	185	RU.KT	RUS	Eastern Europe		Europe	4	62992.1	0	10.5757	666187	252871	1.05767
Russia_Krasnodar	Russia	185	RU.KD	RUS	Eastern Europe		Europe	1	144930	0.124919	51.4809	7.46111e+06	2.38242e+06	4.06344
Russia_Krasnodar	Russia	185	RU.KD	RUS	Eastern Europe		Europe	2	43859.2	0.999996	3.98675	1.62221e+06	404625	2.86651
Russia_Krasnodar	Russia	185	RU.KD	RUS	Eastern Europe		Europe	3	1.37633e+06	0.0698845	40.114	5.52102e+07	1.07988e+07	2.13132
Russia_Krasnoyarsk	Russia	185	RU.KX	RUS	Eastern Europe		Europe	1	111775	0.0503142	5.75897	643710	1.01864e+06	2.25271
Russia_Krasnoyarsk	Russia	185	RU.KX	RUS	Eastern Europe		Europe	4	1.04998e+06	0.000343947	8.93951	9.38631e+06	4.73354e+06	1.18779
Russia_Kurgan	Russia	185	RU.KU	RUS	Eastern Europe		Europe	1	93669.8	0.0717329	5.09199	476966	787508	2.0782
Russia_Kurgan	Russia	185	RU.KU	RUS	Eastern Europe		Europe	4	939790	0.00018983	8.62285	8.10367e+06	4.25969e+06	1.19422
Russia_Kursk	Russia	185	RU.KS	RUS	Eastern Europe		Europe	1	67257.6	0.146667	15.057	1.0127e+06	1.00929e+06	3.70945
Russia_Kursk	Russia	185	RU.KS	RUS	Eastern Europe		Europe	3	495464	0.00387516	59.0544	2.92594e+07	4.82885e+06	2.64745
Russia_Leningrad	Russia	185	RU.LN	RUS	Eastern Europe		Europe	1	14044.1	0.222894	19.2855	270849	136768	2.40726
Russia_Lipetsk	Russia	185	RU.LP	RUS	Eastern Europe		Europe	1	49191.6	0.239793	25.122	1.23579e+06	778550	3.91226
Russia_Lipetsk	Russia	185	RU.LP	RUS	Eastern Europe		Europe	3	358964	0.0182783	19.3622	6.95033e+06	1.1898e+06	0.900369
Russia_Mariy-El	Russia	185	RU.ME	RUS	Eastern Europe		Europe	1	20395	0.141784	60.5904	1.23574e+06	338967	4.10833
Russia_Mariy-El	Russia	185	RU.ME	RUS	Eastern Europe		Europe	4	104803	0	9.29936	974604	436107	1.09636
Russia_Mordovia	Russia	185	RU.MR	RUS	Eastern Europe		Europe	1	40202.2	0.240728	17.95	721628	504875	3.10433
Russia_Mordovia	Russia	185	RU.MR	RUS	Eastern Europe		Europe	3	86405.6	0.00830956	13.7028	1.184e+06	153673	0.483118
Russia_Mordovia	Russia	185	RU.MR	RUS	Eastern Europe		Europe	4	56280.6	0.00637868	9.03273	508368	300571	1.4071
Russia_Moskva	Russia	185	RU.MS	RUS	Eastern Europe		Europe	1	43871.2	0.530973	8.4634	371300	468539	2.63997
Russia_Moskva	Russia	185	RU.MS	RUS	Eastern Europe		Europe	2	3472.5	1	3.57896	127020	20513.1	1.83548
Russia_Moskva	Russia	185	RU.MS	RUS	Eastern Europe		Europe	3	91524.8	0.0441783	11.4605	1.04892e+06	226420	0.672004
Russia_Nizhegorod	Russia	185	RU.NZ	RUS	Eastern Europe		Europe	1	71673.8	0.0862948	59.9566	4.29731e+06	1.1374e+06	3.9227
Russia_Nizhegorod	Russia	185	RU.NZ	RUS	Eastern Europe		Europe	3	9309.16	0	72.0557	670778	29494.6	0.860655
Russia_Nizhegorod	Russia	185	RU.NZ	RUS	Eastern Europe		Europe	4	59358.4	0.00281712	9.08722	539402	233154	1.0349
Russia_North Ossetia	Russia	185	RU.NO	RUS	Eastern Europe		Europe	1	5345.83	0.483159	5.37069	28710.8	44023.1	2.03563
Russia_North Ossetia	Russia	185	RU.NO	RUS	Eastern Europe		Europe	2	7498.45	1	3.00302	269967	64511.2	2.67316
Russia_North Ossetia	Russia	185	RU.NO	RUS	Eastern Europe		Europe	3	39625.6	0.420455	10.691	423638	322297	2.20941
Russia_North Ossetia	Russia	185	RU.NO	RUS	Eastern Europe		Europe	4	9760.35	0	10.3838	101350	22877.8	0.617569
Russia_Novgorod	Russia	185	RU.NG	RUS	Eastern Europe		Europe	1	16876.6	0.0320158	26.3653	444957	182922	2.67926
Russia_Novosibirsk	Russia	185	RU.NS	RUS	Eastern Europe		Europe	1	128918	0.056599	5.277	680298	1.02212e+06	1.95984
Russia_Novosibirsk	Russia	185	RU.NS	RUS	Eastern Europe		Europe	2	1600.69	1	7.98045	65596.9	10842.6	2.10469
Russia_Novosibirsk	Russia	185	RU.NS	RUS	Eastern Europe		Europe	4	1.34931e+06	0.00468282	8.97658	1.21122e+07	6.76256e+06	1.32049
Russia_Omsk	Russia	185	RU.OM	RUS	Eastern Europe		Europe	1	135608	0.105397	13.443	1.82299e+06	1.20933e+06	2.20441
Russia_Omsk	Russia	185	RU.OM	RUS	Eastern Europe		Europe	2	1548.06	1	3.47964	56472.7	10977.1	2.20323
Russia_Omsk	Russia	185	RU.OM	RUS	Eastern Europe		Europe	4	1.48089e+06	0.00402438	8.98451	1.33051e+07	8.15945e+06	1.45169
Russia_Orel	Russia	185	RU.OL	RUS	Eastern Europe		Europe	1	56023.9	0.0477777	10.0827	564875	671356	2.96218
Russia_Orel	Russia	185	RU.OL	RUS	Eastern Europe		Europe	3	356634	0.00105526	16.029	5.71649e+06	1.02973e+06	0.784328
Russia_Orenburg	Russia	185	RU.OB	RUS	Eastern Europe		Europe	1	193243	0.105799	5.18816	1.00257e+06	1.56393e+06	2.00054
Russia_Orenburg	Russia	185	RU.OB	RUS	Eastern Europe		Europe	4	2.3151e+06	0.0034412	8.86521	2.05238e+07	1.14645e+07	1.30473
Russia_Penza	Russia	185	RU.PZ	RUS	Eastern Europe		Europe	1	83499.4	0.191633	19.4276	1.62219e+06	1.11066e+06	3.28798
Russia_Penza	Russia	185	RU.PZ	RUS	Eastern Europe		Europe	3	416072	0.000439295	10.3607	4.31081e+06	914077	0.596775
Russia_Penza	Russia	185	RU.PZ	RUS	Eastern Europe		Europe	4	84873.4	0	9.95797	845167	393318	1.22098
Russia_Perm'	Russia	185	RU.PE	RUS	Eastern Europe		Europe	1	56403	0.0608425	19.6897	1.11056e+06	501568	2.19817
Russia_Perm'	Russia	185	RU.PE	RUS	Eastern Europe		Europe	4	357150	0.000461836	9.23785	3.29929e+06	1.35194e+06	0.997339
Russia_Primor'ye	Russia	185	RU.PR	RUS	Eastern Europe		Europe	1	28819.6	0.192332	5.51977	159078	252675	2.16724
Russia_Primor'ye	Russia	185	RU.PR	RUS	Eastern Europe		Europe	2	6127.44	0.758507	3.74993	225183	35430.3	1.79662
Russia_Primor'ye	Russia	185	RU.PR	RUS	Eastern Europe		Europe	4	70125.7	0.19199	8.93951	626890	329503	1.23799
Russia_Pskov	Russia	185	RU.PS	RUS	Eastern Europe		Europe	1	29865.8	0.0313577	7.69975	229959	331562	2.74425
Russia_Pskov	Russia	185	RU.PS	RUS	Eastern Europe		Europe	3	23686.2	0	11.0351	261381	83249.9	0.954738
Russia_Rostov	Russia	185	RU.RO	RUS	Eastern Europe		Europe	1	187404	0.0865465	5.79557	1.08611e+06	1.72478e+06	2.27504
Russia_Rostov	Russia	185	RU.RO	RUS	Eastern Europe		Europe	2	1482.6	0.998729	2.96145	53316.6	11621.2	2.43549
Russia_Rostov	Russia	185	RU.RO	RUS	Eastern Europe		Europe	3	1.62573e+06	0.0521301	21.6334	3.51701e+07	1.05425e+07	1.76154
Russia_Ryazan'	Russia	185	RU.RZ	RUS	Eastern Europe		Europe	1	54125.5	0.149042	16.9156	915567	659384	3.01141
Russia_Ryazan'	Russia	185	RU.RZ	RUS	Eastern Europe		Europe	3	318536	0.00284159	11.4039	3.63254e+06	763319	0.650945
Russia_Sakhalin	Russia	185	RU.SL	RUS	Eastern Europe		Europe	1	1683.79	0	5.19817	8752.63	2880.01	0.422804
Russia_Samara	Russia	185	RU.SA	RUS	Eastern Europe		Europe	1	97828.8	0.293256	7.33022	717106	1.10385e+06	2.78917
Russia_Samara	Russia	185	RU.SA	RUS	Eastern Europe		Europe	2	7432.43	1	4.21589	276605	53349.4	2.23028
Russia_Samara	Russia	185	RU.SA	RUS	Eastern Europe		Europe	3	64175.7	0.172012	10.4886	673112	177378	0.750805
Russia_Samara	Russia	185	RU.SA	RUS	Eastern Europe		Europe	4	657222	0.0282216	9.14353	6.00932e+06	3.61821e+06	1.4505
Russia_Saratov	Russia	185	RU.SR	RUS	Eastern Europe		Europe	1	211905	0.0767296	6.95572	1.47395e+06	2.0713e+06	2.41622
Russia_Saratov	Russia	185	RU.SR	RUS	Eastern Europe		Europe	2	28372.8	1	6.02853	1.10735e+06	199140	2.18081
Russia_Saratov	Russia	185	RU.SR	RUS	Eastern Europe		Europe	3	1.521e+06	0.0181701	10.4204	1.58494e+07	7.36521e+06	1.31538
Russia_Saratov	Russia	185	RU.SR	RUS	Eastern Europe		Europe	4	207920	0.00273043	9.28242	1.93e+06	1.01637e+06	1.28794
Russia_Smolensk	Russia	185	RU.SM	RUS	Eastern Europe		Europe	1	49205.7	0.0246076	9.76336	480413	520152	2.61305
Russia_Smolensk	Russia	185	RU.SM	RUS	Eastern Europe		Europe	3	118800	0	12.0459	1.43106e+06	412881	0.944074
Russia_Stavropol'	Russia	185	RU.ST	RUS	Eastern Europe		Europe	1	128617	0.219123	29.6161	3.80912e+06	1.59472e+06	3.06494
Russia_Stavropol'	Russia	185	RU.ST	RUS	Eastern Europe		Europe	2	14732.7	1	6.05014	575313	124786	2.63175
Russia_Stavropol'	Russia	185	RU.ST	RUS	Eastern Europe		Europe	3	873511	0.102923	66.8914	5.84304e+07	1.0498e+07	3.26465
Russia_Sverdlovsk	Russia	185	RU.SV	RUS	Eastern Europe		Europe	1	49166	0.167555	34.63	1.70262e+06	558211	2.80651
Russia_Sverdlovsk	Russia	185	RU.SV	RUS	Eastern Europe		Europe	4	309787	0.00110144	8.93951	2.76935e+06	1.44051e+06	1.22515
Russia_Tambov	Russia	185	RU.TB	RUS	Eastern Europe		Europe	1	80242.3	0.167343	45.5735	3.65692e+06	1.34959e+06	4.1575
Russia_Tambov	Russia	185	RU.TB	RUS	Eastern Europe		Europe	3	513037	0.000729359	9.01737	4.62624e+06	1.50899e+06	0.798976
Russia_Tatarstan	Russia	185	RU.TT	RUS	Eastern Europe		Europe	1	132181	0.283525	26.739	3.5344e+06	1.73785e+06	3.24994
Russia_Tatarstan	Russia	185	RU.TT	RUS	Eastern Europe		Europe	4	982922	0.00910986	8.99284	8.83926e+06	4.5189e+06	1.2113
Russia_Tomsk	Russia	185	RU.TO	RUS	Eastern Europe		Europe	1	22154.4	0.0401464	48.663	1.0781e+06	249825	2.78746
Russia_Tomsk	Russia	185	RU.TO	RUS	Eastern Europe		Europe	4	182949	0.000938684	9.40048	1.71981e+06	806242	1.16111
Russia_Tula	Russia	185	RU.TL	RUS	Eastern Europe		Europe	1	46998	0.104516	47.57	2.23569e+06	790010	4.15514
Russia_Tula	Russia	185	RU.TL	RUS	Eastern Europe		Europe	3	276764	0.0019496	10.0074	2.76969e+06	654344	0.642233
Russia_Tuva	Russia	185	RU.TU	RUS	Eastern Europe		Europe	1	11366.8	0.194769	5.68779	64651.8	69306.1	1.50719
Russia_Tuva	Russia	185	RU.TU	RUS	Eastern Europe		Europe	4	120804	0.00160159	9.28384	1.12152e+06	325952	0.7109
Russia_Tver'	Russia	185	RU.TV	RUS	Eastern Europe		Europe	1	49074.8	0.0400703	7.20166	353420	461485	2.32451
Russia_Tyumen'	Russia	185	RU.TY	RUS	Eastern Europe		Europe	1	56856	0.0257303	11.4299	649857	573257	2.49233
Russia_Tyumen'	Russia	185	RU.TY	RUS	Eastern Europe		Europe	4	453297	0	9.06136	4.10749e+06	2.03912e+06	1.18521
Russia_Udmurt	Russia	185	RU.UD	RUS	Eastern Europe		Europe	1	44120.4	0.221675	7.81209	344673	379093	2.12392
Russia_Udmurt	Russia	185	RU.UD	RUS	Eastern Europe		Europe	4	127698	0.0105278	9.29003	1.18632e+06	498019	1.02754
Russia_Ul'yanovsk	Russia	185	RU.UL	RUS	Eastern Europe		Europe	1	52046.7	0.111714	10.2767	534865	600970	2.85426
Russia_Ul'yanovsk	Russia	185	RU.UL	RUS	Eastern Europe		Europe	4	381690	0.000946261	9.29932	3.54946e+06	2.13475e+06	1.47358
Russia_Ust-Orda Buryat	Russia				Eastern Europe		Europe	1	18109.1	0.368295	5.26963	95428.1	165928	2.26494
Russia_Ust-Orda Buryat	Russia				Eastern Europe		Europe	4	1105.34	0	10.1618	11232.3	4639.17	1.10581
Russia_Vladimir	Russia	185	RU.VL	RUS	Eastern Europe		Europe	1	19428.9	0.318678	8.39298	163066	198232	2.52208
Russia_Vladimir	Russia	185	RU.VL	RUS	Eastern Europe		Europe	3	15378	0	26.1332	401877	37142.3	0.65609
Russia_Volgograd	Russia	185	RU.VG	RUS	Eastern Europe		Europe	1	190035	0.155282	5.94591	1.12993e+06	1.61115e+06	2.09573
Russia_Volgograd	Russia	185	RU.VG	RUS	Eastern Europe		Europe	2	14683.9	1	3.47891	535654	106845	2.26086
Russia_Volgograd	Russia	185	RU.VG	RUS	Eastern Europe		Europe	3	1.40209e+06	0.00981443	8.93951	1.2534e+07	4.08713e+06	0.791844
Russia_Vologda	Russia	185	RU.VO	RUS	Eastern Europe		Europe	1	29384.5	0.0296982	5.12381	150560	200118	1.68345
Russia_Vologda	Russia	185	RU.VO	RUS	Eastern Europe		Europe	4	94916.3	0	9.03707	857765	356083	0.988433
Russia_Voronezh	Russia	185	RU.VR	RUS	Eastern Europe		Europe	1	106047	0.188657	5.3622	568643	1.23725e+06	2.88398
Russia_Voronezh	Russia	185	RU.VR	RUS	Eastern Europe		Europe	3	722115	0.00295864	30.0759	2.17182e+07	5.61428e+06	2.11196
Russia_Yaroslavl'	Russia	185	RU.YS	RUS	Eastern Europe		Europe	1	31523.7	0.0747976	6.54614	206358	292272	2.29184
Russia_Yaroslavl'	Russia	185	RU.YS	RUS	Eastern Europe		Europe	4	5612.49	0	9.10144	51081.8	18433	0.86532
Russia_Yevrey	Russia	185	RU.YV	RUS	Eastern Europe		Europe	1	12484.6	0.671536	5.74428	71715.3	158140	3.1311
Russia_Yevrey	Russia	185	RU.YV	RUS	Eastern Europe		Europe	2	11281.4	0.98647	6.24535	442743	76358.1	2.10306
Russia_Yevrey	Russia	185	RU.YV	RUS	Eastern Europe		Europe	4	34016.6	0.488547	9.15833	311535	74121.2	0.574101
Rwanda	Rwanda	184	RWA	RWA	Eastern Africa	SSA	Africa	1	72820.3	0	6.48953	472569	614854	2.08714
Rwanda	Rwanda	184	RWA	RWA	Eastern Africa	SSA	Africa	2	3536.82	0.381542	0.113904	117118	36089.9	3.17055
Rwanda	Rwanda	184	RWA	RWA	Eastern Africa	SSA	Africa	4	2471.76	0	14.3417	35449.1	16090.6	1.71516
Saudi Arabia	Saudi Arabia	194	SAU	SAU	Western Asia		Asia	1	4716.05	0.984141	48.9621	230908	49375.6	2.58801
Saudi Arabia	Saudi Arabia	194	SAU	SAU	Western Asia		Asia	4	333735	0.753943	43.3467	1.44663e+07	1.19653e+06	0.94462
Senegal	Senegal	195	SEN	SEN	Western Africa	SSA	Africa	1	84374.8	0.0343136	15.02	1.26731e+06	939438	2.75225
Senegal	Senegal	195	SEN	SEN	Western Africa	SSA	Africa	2	46404.7	0.572796	8.65305	1.9329e+06	397008	2.65827
Serbia	Serbia	272	SRB	SRB	Eastern Europe		Europe	1	958296	0.00682946	32.4532	3.10997e+07	1.37014e+07	3.53426
Serbia	Serbia	272	SRB	SRB	Eastern Europe		Europe	3	613470	0	35.7084	2.19061e+07	5.59804e+06	2.47879
Sierra Leone	Sierra Leone	197	SLE	SLE	Western Africa	SSA	Africa	1	8462.94	0	3.4448	29153.1	57997.6	1.69403
Sierra Leone	Sierra Leone	197	SLE	SLE	Western Africa	SSA	Africa	2	181355	0.0524154	0.158191	6.0134e+06	1.30218e+06	2.23102
Slovakia	Slovakia	199	SVK	SVK	Eastern Europe		Europe	1	240379	0.0611791	40.9384	9.84071e+06	4.23864e+06	4.35876
Slovakia	Slovakia	199	SVK	SVK	Eastern Europe		Europe	3	576132	0.0239083	38.0791	2.19386e+07	3.24189e+06	1.52853
Slovenia	Slovenia	198	SVN	SVN	Southern Europe		Europe	1	72245.3	0.0185869	123.041	8.88911e+06	1.8799e+06	6.43219
Slovenia	Slovenia	198	SVN	SVN	Southern Europe		Europe	3	50512.1	0	52.8073	2.66741e+06	457152	2.45845
Somalia	Somalia	201	SOM	SOM	Eastern Africa	SSA	Africa	1	163865	0.63167	4.96675	813876	1.16928e+06	1.76387
Somalia	Somalia	201	SOM	SOM	Eastern Africa	SSA	Africa	2	4803.28	0.99996	0.147882	159219	34112	2.20663
South Africa	South Africa	202	ZAF	ZAF	Southern Africa	SSA	Africa	1	3.06671e+06	0.040935	53.8525	1.6515e+08	4.83025e+07	3.8934
South Africa	South Africa	202	ZAF	ZAF	Southern Africa	SSA	Africa	2	1300.79	0.999956	7.75961	53019.7	13728.5	3.27927
South Africa	South Africa	202	ZAF	ZAF	Southern Africa	SSA	Africa	3	7363.4	0	23.201	170838	15140.4	0.558541
South Africa	South Africa	202	ZAF	ZAF	Southern Africa	SSA	Africa	4	875905	0.17556	22.3223	1.95522e+07	4.18588e+06	1.25912
South Korea	South Korea	117	KOR	KOR	Eastern Asia		Asia	1	27587.7	0.0821012	74.6226	2.05867e+06	532021	4.767
South Korea	South Korea	117	KOR	KOR	Eastern Asia		Asia	2	902150	0.477106	27.5796	5.46519e+07	6.34021e+06	2.18367
South Korea	South Korea	117	KOR	KOR	Eastern Asia		Asia	3	69153.5	0.0323174	76.8343	5.31336e+06	585114	2.29839
South Sudan	South Sudan	277	SSD	SSD	Eastern Africa	SSA	Africa	1	9734.3	0.0221133	10.6821	103982	92613.4	2.35181
South Sudan	South Sudan	277	SSD	SSD	Eastern Africa	SSA	Africa	2	1562.25	0.00792037	3.93926	57708.4	18697.9	3.7188
South Sudan	South Sudan	277	SSD	SSD	Eastern Africa	SSA	Africa	4	6724.41	0.316808	11.6179	78123.4	21829.8	0.855327
Spain	Spain	203	ESP	ESP	Southern Europe		Europe	1	554770	0.632912	100.909	5.59814e+07	1.39021e+07	6.19441
Spain	Spain	203	ESP	ESP	Southern Europe		Europe	2	116085	0.999749	35.8359	7.99079e+06	1.22294e+06	3.27335
Spain	Spain	203	ESP	ESP	Southern Europe		Europe	3	4.49755e+06	0.0743566	27.8869	1.25423e+08	3.25813e+07	1.96784
Spain	Spain	203	ESP	ESP	Southern Europe		Europe	4	948897	0.100549	65.1904	6.1859e+07	5.86773e+06	1.62925
Sri Lanka	Sri Lanka	38	LKA	LKA	Southern Asia		Asia	1	27658.6	0	22.815	631033	260937	2.33205
Sri Lanka	Sri Lanka	38	LKA	LKA	Southern Asia		Asia	2	499385	0.662516	36.8131	3.48636e+07	5.37807e+06	3.3462
Sudan	Sudan	276	SDN	SDN	Northern Africa		Africa	1	80039.9	0.84093	10.503	840660	1.08199e+06	3.34157
Sudan	Sudan	276	SDN	SDN	Northern Africa		Africa	2	4582.46	0.785884	4.21015	170514	42690.1	2.89461
Sudan	Sudan	276	SDN	SDN	Northern Africa		Africa	4	63594	0.795774	12.0584	766839	262024	1.08558
Suriname	Suriname	207	SUR	SUR	South America		Latin America	2	36584.7	0.996934	45.692	2.87893e+06	571402	4.85292
Swaziland	Swaziland	209	SWZ	SWZ	Southern Africa	SSA	Africa	1	59708.5	0.00771957	10.5608	630569	867529	3.59154
Sweden	Sweden	210	SWE	SWE	Northern Europe		Europe	3	697482	0	42.4849	2.96325e+07	4.1966e+06	1.63441
Switzerland	Switzerland	211	CHE	CHE	Western Europe		Europe	1	45867.8	0.0169532	68.4711	3.14062e+06	649550	3.50056
Switzerland	Switzerland	211	CHE	CHE	Western Europe		Europe	3	102802	0	46.2048	4.74993e+06	362852	0.958796
Syria	Syria	212	SYR	SYR	Western Asia		Asia	1	70098.3	0.961062	23.5443	1.65042e+06	678726	2.39342
Syria	Syria	212	SYR	SYR	Western Asia		Asia	3	1.00433e+06	0.181542	24.2757	2.43809e+07	4.08492e+06	1.10485
Syria	Syria	212	SYR	SYR	Western Asia		Asia	4	1.64019e+06	0.262776	18.2418	2.99201e+07	4.13658e+06	0.664482
Taiwan	Taiwan	214	TWN	TWN	Eastern Asia		Asia	1	40690.9	0	100.715	4.09818e+06	787342	4.78298
Taiwan	Taiwan	214	TWN	TWN	Eastern Asia		Asia	2	157812	1	53.0035	1.35724e+07	1.36442e+06	2.68639
Tajikistan	Tajikistan	208	TJK	TJK	Central Asia		Asia	1	46733.9	1	2.875	134360	375081	1.98393
Tajikistan	Tajikistan	208	TJK	TJK	Central Asia		Asia	2	16097.7	0.804347	4.28604	600219	80050.9	1.54513
Tajikistan	Tajikistan	208	TJK	TJK	Central Asia		Asia	3	255758	0.36672	6.58051	1.68302e+06	742661	0.788784
Tajikistan	Tajikistan	208	TJK	TJK	Central Asia		Asia	4	31522	0.0842724	19.1567	603860	37090.7	0.310018
Tanzania	Tanzania	215	TZA	TZA	Eastern Africa	SSA	Africa	1	1.38398e+06	0.0402156	102.377	1.41687e+08	3.028e+07	5.40828
Tanzania	Tanzania	215	TZA	TZA	Eastern Africa	SSA	Africa	2	224480	0.393263	0.342942	7.48482e+06	2.10354e+06	2.91162
Tanzania	Tanzania	215	TZA	TZA	Eastern Africa	SSA	Africa	4	59042.8	0	6.1584	363610	332263	1.48269
Thailand	Thailand	216	THA	THA	South-Eastern Asia		Asia	1	1.18571e+06	0.000114481	32.0133	3.79586e+07	1.61419e+07	3.36518
Thailand	Thailand	216	THA	THA	South-Eastern Asia		Asia	2	7.60252e+06	0.298076	42.8009	5.76278e+08	107501028	4.39356
Togo	Togo	217	TGO	TGO	Western Africa	SSA	Africa	1	375189	0	54.8929	2.05952e+07	7.2262e+06	4.76094
Togo	Togo	217	TGO	TGO	Western Africa	SSA	Africa	2	34889	0.00456052	1.03509	1.18745e+06	367062	3.26898
Trinidad and Tobago	Trinidad and Tobago	220	TTO	TTO	Caribbean		Latin America	1	1093.89	0	91.1895	99751	16106.9	3.63976
Trinidad and Tobago	Trinidad and Tobago	220	TTO	TTO	Caribbean		Latin America	2	1218.28	0.239846	55.5351	107861	16331.6	4.16525
Tunisia	Tunisia	222	TUN	TUN	Northern Africa		Africa	3	72563.9	0.0345715	23.6508	1.71619e+06	434507	1.62657
Tunisia	Tunisia	222	TUN	TUN	Northern Africa		Africa	4	652616	0.104766	19.8695	1.29672e+07	4.88104e+06	1.97057
Turkey	Turkey	223	TUR	TUR	Western Asia		Asia	1	540674	0.206629	52.3087	2.82819e+07	5.02678e+06	2.2982
Turkey	Turkey	223	TUR	TUR	Western Asia		Asia	2	45581.7	0.99999	34.024	3.05507e+06	415619	2.83313
Turkey	Turkey	223	TUR	TUR	Western Asia		Asia	3	1.20715e+07	0.114973	11.3394	1.36883e+08	5.31114e+07	1.19515
Turkey	Turkey	223	TUR	TUR	Western Asia		Asia	4	616179	0.343599	39.1902	2.41482e+07	3.26825e+06	1.39748
Turkmenistan	Turkmenistan	213	TKM	TKM	Central Asia		Asia	1	97387.9	0.998992	12.0619	1.17468e+06	772049	1.95962
Turkmenistan	Turkmenistan	213	TKM	TKM	Central Asia		Asia	2	38993.4	0.856356	10.1907	1.68415e+06	196466	1.56551
Turkmenistan	Turkmenistan	213	TKM	TKM	Central Asia		Asia	3	615992	0.588439	19.8359	1.22187e+07	2.48352e+06	1.09519
Uganda	Uganda	226	UGA	UGA	Eastern Africa	SSA	Africa	1	631328	4.68e-06	55.2641	3.48898e+07	9.43385e+06	3.69374
Uganda	Uganda	226	UGA	UGA	Eastern Africa	SSA	Africa	2	61086.4	0.0258524	0.811723	2.06544e+06	769203	3.91252
Uganda	Uganda	226	UGA	UGA	Eastern Africa	SSA	Africa	4	5557.77	0	20.3114	112886	35569.8	1.68623
Ukraine	Ukraine	230	UKR	UKR	Eastern Europe		Europe	1	3.38049e+06	0.0563955	41.2507	139447767	5.1051e+07	3.73299
Ukraine	Ukraine	230	UKR	UKR	Eastern Europe		Europe	2	21508.8	0.97309	5.50404	828176	172329	2.48945
Ukraine	Ukraine	230	UKR	UKR	Eastern Europe		Europe	3	1.02251e+07	0.0623877	11.06	1.13089e+08	6.73164e+07	1.78833
United Kingdom	United Kingdom	229	GBR	GBR	Northern Europe		Europe	1	111511	0	11.9859	1.33656e+06	760969	1.68688
United Kingdom	United Kingdom	229	GBR	GBR	Northern Europe		Europe	3	2.86877e+06	0.00221363	38.4425	1.10283e+08	2.65392e+07	2.51298
United States_Alabama	United States	231	US.AL	USA	Northern America		Northern America	1	102885	0.0580209	56.8903	5.85315e+06	2.34716e+06	5.63928
United States_Alabama	United States	231	US.AL	USA	Northern America		Northern America	3	17609.2	0	40.3239	710071	103474	1.5962
United States_Alabama	United States	231	US.AL	USA	Northern America		Northern America	4	17110.9	0	40.2323	688411	104129	1.60338
United States_Arizona	United States	231	US.AZ	USA	Northern America		Northern America	1	23341.5	0.999651	99.401	2.32016e+06	581634	6.15962
United States_Arizona	United States	231	US.AZ	USA	Northern America		Northern America	3	2593.22	1	33.062	85737	20992.9	2.19903
United States_Arizona	United States	231	US.AZ	USA	Northern America		Northern America	4	43787.2	0.899572	35.2932	1.54539e+06	139288	0.838114
United States_Arkansas	United States	231	US.AR	USA	Northern America		Northern America	1	95516.3	0.637773	90.5939	8.6532e+06	2.60439e+06	6.74002
United States_Arkansas	United States	231	US.AR	USA	Northern America		Northern America	2	607197	0.997681	72.5463	6.40874e+07	8.58345e+06	4.39231
United States_Arkansas	United States	231	US.AR	USA	Northern America		Northern America	3	297979	0.150119	85.2302	2.53968e+07	3.30573e+06	3.01355
United States_Arkansas	United States	231	US.AR	USA	Northern America		Northern America	4	5687.06	0	36.1759	205734	36431.8	1.68783
United States_California	United States	231	US.CA	USA	Northern America		Northern America	1	247218	0.9438	134.695	3.32992e+07	8.68865e+06	8.68769
United States_California	United States	231	US.CA	USA	Northern America		Northern America	2	216082	1	73.5476	2.3023e+07	3.2479e+06	4.67031
United States_California	United States	231	US.CA	USA	Northern America		Northern America	3	27068.3	0.552264	39.5187	1.0697e+06	171658	1.72266
United States_California	United States	231	US.CA	USA	Northern America		Northern America	4	210516	0.799911	48.5293	1.02162e+07	1.61427e+06	2.02035
United States_Colorado	United States	231	US.CO	USA	Northern America		Northern America	1	416910	0.73264	94.8944	3.95624e+07	1.21469e+07	7.20202
United States_Colorado	United States	231	US.CO	USA	Northern America		Northern America	3	984537	0.140933	25.8645	2.54646e+07	5.93992e+06	1.63887
United States_Connecticut	United States	231	US.CT	USA	Northern America		Northern America	1	10967.3	0.00516321	53.1097	582469	272939	6.15176
United States_Delaware	United States	231	US.DE	USA	Northern America		Northern America	1	64773.3	0.195176	70.4258	4.56171e+06	1.47664e+06	5.63524
United States_Delaware	United States	231	US.DE	USA	Northern America		Northern America	3	29030.1	0.0993567	30.3	879611	179642	1.68096
United States_Florida	United States	231	US.FL	USA	Northern America		Northern America	1	25052.4	0.420385	75.8046	1.89908e+06	688563	6.79403
United States_Florida	United States	231	US.FL	USA	Northern America		Northern America	2	6110.26	0.930146	41.5917	455775	120062	6.10532
United States_Florida	United States	231	US.FL	USA	Northern America		Northern America	4	5055.55	0	52.9164	267522	32764.1	1.70752
United States_Georgia	United States	231	US.GA	USA	Northern America		Northern America	1	155946	0.309957	126.853	1.97823e+07	5.30576e+06	8.41018
United States_Georgia	United States	231	US.GA	USA	Northern America		Northern America	3	11544.1	0	50.3363	581088	69575.2	1.63715
United States_Georgia	United States	231	US.GA	USA	Northern America		Northern America	4	103740	0.167053	40.253	4.17586e+06	640633	1.62704
United States_Hawaii	United States	231	US.HI	USA	Northern America		Northern America	1	1699.53	1	110.078	187080	4171.22	0.606691
United States_Idaho	United States	231	US.ID	USA	Northern America		Northern America	1	66749.6	0.0158682	88.6672	5.9185e+06	374074	1.38529
United States_Idaho	United States	231	US.ID	USA	Northern America		Northern America	3	790170	0.561903	75.1054	5.9346e+07	9.25248e+06	3.18078
United States_Illinois	United States	231	US.IL	USA	Northern America		Northern America	1	4.68029e+06	0.0203757	137.898	645402978	1.61492e+08	8.52924
United States_Illinois	United States	231	US.IL	USA	Northern America		Northern America	3	326334	0.00743715	66.8363	2.1811e+07	3.43482e+06	2.85915
United States_Indiana	United States	231	US.IN	USA	Northern America		Northern America	1	1.985e+06	0.0282649	119.016	2.36247e+08	6.7826e+07	8.44633
United States_Indiana	United States	231	US.IN	USA	Northern America		Northern America	3	140464	0.00860506	48.134	6.76109e+06	1.33155e+06	2.57507
United States_Iowa	United States	231	US.IA	USA	Northern America		Northern America	1	5.09974e+06	0.00755134	118.469	6.04161e+08	1.72697e+08	8.37084
United States_Iowa	United States	231	US.IA	USA	Northern America		Northern America	3	15286.6	0	31.5892	482892	153348	2.72498
United States_Kansas	United States	231	US.KS	USA	Northern America		Northern America	1	1.14153e+06	0.517107	139.096	1.58782e+08	4.02334e+07	8.71231
United States_Kansas	United States	231	US.KS	USA	Northern America		Northern America	3	3.86651e+06	0.0706679	41.2939	1.59663e+08	3.73436e+07	2.62358
United States_Kentucky	United States	231	US.KY	USA	Northern America		Northern America	1	507783	0.00622418	116.168	5.89881e+07	1.58175e+07	7.70002
United States_Kentucky	United States	231	US.KY	USA	Northern America		Northern America	3	156093	0.0990511	38.1373	5.95296e+06	1.09626e+06	1.90778
United States_Louisiana	United States	231	US.LA	USA	Northern America		Northern America	1	188269	0.278094	89.0015	1.67562e+07	5.20671e+06	6.83624
United States_Louisiana	United States	231	US.LA	USA	Northern America		Northern America	2	227231	0.94979	49.7754	1.88091e+07	3.41348e+06	4.66758
United States_Louisiana	United States	231	US.LA	USA	Northern America		Northern America	4	52284.4	0.029889	62.2521	3.25481e+06	405192	2.04186
United States_Maine	United States	231	US.ME	USA	Northern America		Northern America	1	13122.7	0.000637074	73.4758	964198	310884	5.8561
United States_Maine	United States	231	US.ME	USA	Northern America		Northern America	4	6559.56	0	30.6734	201204	53827	2.16203
United States_Maryland	United States	231	US.MD	USA	Northern America		Northern America	1	159647	0.112359	82.5523	1.31792e+07	3.71051e+06	5.74521
United States_Maryland	United States	231	US.MD	USA	Northern America		Northern America	3	71655	0.0370541	40.095	2.87301e+06	488383	1.85145
United States_Massachusetts	United States	231	US.MA	USA	Northern America		Northern America	1	10643.6	0.000256008	71.5384	761426	269583	6.2609
United States_Michigan	United States	231	US.MI	USA	Northern America		Northern America	1	1.15922e+06	0.0837872	116.981	1.35607e+08	3.65525e+07	7.79442
United States_Michigan	United States	231	US.MI	USA	Northern America		Northern America	3	223236	0.0164554	28.6985	6.40653e+06	2.09606e+06	2.55056
United States_Minnesota	United States	231	US.MN	USA	Northern America		Northern America	1	2.88035e+06	0.0263405	117.27	3.37779e+08	9.00077e+07	7.72445
United States_Minnesota	United States	231	US.MN	USA	Northern America		Northern America	3	29370.2	0	23.0357	676562	153620	1.42081
United States_Minnesota	United States	231	US.MN	USA	Northern America		Northern America	4	1.08115e+06	0.000192233	48.8102	5.27714e+07	1.09368e+07	2.66524
United States_Mississippi	United States	231	US.MS	USA	Northern America		Northern America	1	201473	0.252527	65.4121	1.31788e+07	4.64993e+06	5.70509
United States_Mississippi	United States	231	US.MS	USA	Northern America		Northern America	2	100146	0.961898	56.1332	8.92637e+06	1.22755e+06	3.80859
United States_Mississippi	United States	231	US.MS	USA	Northern America		Northern America	3	62019.2	0.0744466	71.6712	4.44499e+06	568646	2.49065
United States_Mississippi	United States	231	US.MS	USA	Northern America		Northern America	4	11496.1	0	119.538	1.37422e+06	107519	2.46415
United States_Missouri	United States	231	US.MO	USA	Northern America		Northern America	1	1.12117e+06	0.0873948	119.354	1.33817e+08	3.6824e+07	8.11876
United States_Missouri	United States	231	US.MO	USA	Northern America		Northern America	2	66288.9	0.977446	55.4969	5.86636e+06	863781	4.04878
United States_Missouri	United States	231	US.MO	USA	Northern America		Northern America	3	389754	0.0583983	50.3921	1.96405e+07	3.79299e+06	2.64355
United States_Montana	United States	231	US.MT	USA	Northern America		Northern America	1	25784.6	0.931611	103.916	2.67943e+06	620721	5.9507
United States_Montana	United States	231	US.MT	USA	Northern America		Northern America	3	2.00859e+06	0.0853894	21.6093	4.34043e+07	1.20578e+07	1.6307
United States_Montana	United States	231	US.MT	USA	Northern America		Northern America	4	636550	0.0171499	26.5451	1.68973e+07	3.2051e+06	1.32662
United States_Nebraska	United States	231	US.NE	USA	Northern America		Northern America	1	3.45111e+06	0.645547	138.024	4.76335e+08	1.2587e+08	9.01565
United States_Nebraska	United States	231	US.NE	USA	Northern America		Northern America	3	621814	0.0845807	28.3792	1.76466e+07	5.0054e+06	2.18662
United States_Nevada	United States	231	US.NV	USA	Northern America		Northern America	1	1815.14	0.999248	82.5793	149893	42848.7	5.83525
United States_Nevada	United States	231	US.NV	USA	Northern America		Northern America	3	9360.59	0.375208	34.073	318944	47985.8	1.39254
United States_New Hampshire	United States	231	US.NH	USA	Northern America		Northern America	1	6660.24	1.28e-06	46.5497	310032	128938	4.78547
United States_New Jersey	United States	231	US.NJ	USA	Northern America		Northern America	1	38860.8	0.058875	74.9521	2.9127e+06	967236	6.15253
United States_New Jersey	United States	231	US.NJ	USA	Northern America		Northern America	3	19001.4	0.0502094	29.4082	558798	128938	1.84327
United States_New Mexico	United States	231	US.NM	USA	Northern America		Northern America	1	56258.5	0.998805	57.4156	3.23011e+06	1.39071e+06	6.11058
United States_New Mexico	United States	231	US.NM	USA	Northern America		Northern America	3	93087	0.388112	26.879	2.50208e+06	548590	1.60087
United States_New York	United States	231	US.NY	USA	Northern America		Northern America	1	432344	0.00672626	55.1957	2.38635e+07	9.69523e+06	5.54321
United States_New York	United States	231	US.NY	USA	Northern America		Northern America	3	59063.2	0.00792945	26.7315	1.57885e+06	422810	1.94457
United States_North Carolina	United States	231	US.NC	USA	Northern America		Northern America	1	348816	0.0310637	96.7205	3.37377e+07	1.16356e+07	8.24563
United States_North Carolina	United States	231	US.NC	USA	Northern America		Northern America	3	215627	0.0163817	56.0672	1.20896e+07	2.38768e+06	3.00794
United States_North Carolina	United States	231	US.NC	USA	Northern America		Northern America	4	2044.04	0	82.527	168689	18920.6	2.43883
United States_North Dakota	United States	231	US.ND	USA	Northern America		Northern America	1	358245	0.0699348	73.7209	2.64101e+07	6.9968e+06	4.82784
United States_North Dakota	United States	231	US.ND	USA	Northern America		Northern America	3	434968	0	32.1225	1.39723e+07	1.44691e+06	0.903607
United States_North Dakota	United States	231	US.ND	USA	Northern America		Northern America	4	4.11175e+06	0.00299888	23.3588	9.60455e+07	2.80151e+07	1.79516
United States_Ohio	United States	231	US.OH	USA	Northern America		Northern America	1	1.48809e+06	0.00134162	124.857	1.85799e+08	4.91206e+07	8.15955
United States_Ohio	United States	231	US.OH	USA	Northern America		Northern America	3	384738	0.0886976	47.6972	1.83509e+07	3.74238e+06	2.64228
United States_Oklahoma	United States	231	US.OK	USA	Northern America		Northern America	1	89426	0.523013	66.9012	5.98271e+06	2.09811e+06	5.7996
United States_Oklahoma	United States	231	US.OK	USA	Northern America		Northern America	3	1.87464e+06	0.0288015	43.5343	8.16109e+07	1.7795e+07	2.57856
United States_Oregon	United States	231	US.OR	USA	Northern America		Northern America	1	23019.7	0.737837	70.4597	1.62196e+06	488034	5.24063
United States_Oregon	United States	231	US.OR	USA	Northern America		Northern America	3	376218	0.239485	35.9276	1.35166e+07	2.72605e+06	1.9683
United States_Pennsylvania	United States	231	US.PA	USA	Northern America		Northern America	1	651347	0.00535141	83.3563	5.42939e+07	1.6662e+07	6.32335
United States_Pennsylvania	United States	231	US.PA	USA	Northern America		Northern America	3	115265	0	46.5835	5.36942e+06	898181	2.11673
United States_Rhode Island	United States	231	US.RI	USA	Northern America		Northern America	1	3831.36	0.00178813	68.2716	261573	94900.7	6.12279
United States_South Carolina	United States	231	US.SC	USA	Northern America		Northern America	1	134137	0.05927	87.5289	1.17409e+07	3.92503e+06	7.23315
United States_South Carolina	United States	231	US.SC	USA	Northern America		Northern America	3	40802.7	0.0376828	40.837	1.66626e+06	305526	2.03403
United States_South Carolina	United States	231	US.SC	USA	Northern America		Northern America	4	71221.9	0.0434076	48.8737	3.48088e+06	505016	1.86822
United States_South Dakota	United States	231	US.SD	USA	Northern America		Northern America	1	1.54763e+06	0.0361353	67.6515	1.047e+08	3.32177e+07	5.3056
United States_South Dakota	United States	231	US.SD	USA	Northern America		Northern America	3	747105	0.000881498	31.4135	2.34692e+07	5.82613e+06	2.11834
United States_South Dakota	United States	231	US.SD	USA	Northern America		Northern America	4	345455	0	23.9008	8.25664e+06	2.85183e+06	2.17504
United States_Tennessee	United States	231	US.TN	USA	Northern America		Northern America	1	262676	0.0116806	99.8113	2.6218e+07	7.69552e+06	7.24188
United States_Tennessee	United States	231	US.TN	USA	Northern America		Northern America	2	8209.06	0.478646	47.7328	662740	99922.8	3.78209
United States_Tennessee	United States	231	US.TN	USA	Northern America		Northern America	3	114663	0.00218784	26.697	3.06115e+06	685752	1.62458
United States_Texas	United States	231	US.TX	USA	Northern America		Northern America	1	799349	0.385304	116.382	9.30295e+07	2.29204e+07	7.0879
United States_Texas	United States	231	US.TX	USA	Northern America		Northern America	2	101716	0.830495	42.3148	7.66073e+06	1.43138e+06	4.37248
United States_Texas	United States	231	US.TX	USA	Northern America		Northern America	3	1.10521e+06	0.353607	42.4303	4.68946e+07	9.34899e+06	2.29781
United States_Texas	United States	231	US.TX	USA	Northern America		Northern America	4	299310	0.101829	42.6629	1.27694e+07	2.54767e+06	2.24263
United States_Utah	United States	231	US.UT	USA	Northern America		Northern America	1	26903.5	0.926042	69.8195	1.87839e+06	645486	5.93076
United States_Utah	United States	231	US.UT	USA	Northern America		Northern America	3	86174.2	0.429933	15.08	1.2995e+06	503565	1.58736
United States_Vermont	United States	231	US.VT	USA	Northern America		Northern America	1	52389.9	0.00139066	69.4649	3.63926e+06	1.25924e+06	5.94148
United States_Virginia	United States	231	US.VA	USA	Northern America		Northern America	1	216286	0.0342354	95.3554	2.0624e+07	6.06154e+06	6.92767
United States_Virginia	United States	231	US.VA	USA	Northern America		Northern America	3	110022	0.0066793	62.6753	6.89564e+06	1.02493e+06	2.53054
United States_Washington	United States	231	US.WA	USA	Northern America		Northern America	1	67988.3	0.650644	73.6759	5.0091e+06	1.54103e+06	5.60286
United States_Washington	United States	231	US.WA	USA	Northern America		Northern America	3	1.26741e+06	0.0857253	26.7482	3.3901e+07	8.82068e+06	1.89052
United States_West Virginia	United States	231	US.WV	USA	Northern America		Northern America	1	15901.8	0.00196327	45.3357	720918	313785	4.87775
United States_West Virginia	United States	231	US.WV	USA	Northern America		Northern America	3	1448	0	27.1392	39297.5	8923.33	1.674
United States_Wisconsin	United States	231	US.WI	USA	Northern America		Northern America	1	1.50079e+06	0.0240158	95.0557	1.42659e+08	4.25114e+07	7.00192
United States_Wisconsin	United States	231	US.WI	USA	Northern America		Northern America	3	85166.5	0	32.4733	2.76564e+06	871034	2.7782
United States_Wisconsin	United States	231	US.WI	USA	Northern America		Northern America	4	5638.72	0	41.2465	232577	48148.3	2.24976
United States_Wyoming	United States	231	US.WY	USA	Northern America		Northern America	1	38720.6	0.72416	54.0896	2.09438e+06	728061	4.64791
United States_Wyoming	United States	231	US.WY	USA	Northern America		Northern America	3	108760	0.288977	26.686	2.90236e+06	540608	1.35024
Uruguay	Uruguay	234	URY	URY	South America		Latin America	1	54233.8	0.067866	16.5455	897324	1.05335e+06	4.80105
Uruguay	Uruguay	234	URY	URY	South America		Latin America	2	171616	0.9713	46.9707	1.37242e+07	3.09983e+06	5.6123
Uruguay	Uruguay	234	URY	URY	South America		Latin America	4	268116	0	33.5019	8.98239e+06	2.44817e+06	2.40577
Uzbekistan	Uzbekistan	235	UZB	UZB	Central Asia		Asia	1	252558	1	23.3159	5.88861e+06	2.88075e+06	2.81954
Uzbekistan	Uzbekistan	235	UZB	UZB	Central Asia		Asia	2	157968	0.998301	24.8044	9.13126e+06	1.07608e+06	2.11659
Uzbekistan	Uzbekistan	235	UZB	UZB	Central Asia		Asia	3	1.15639e+06	0.514634	31.6103	3.65539e+07	5.29467e+06	1.24374
Uzbekistan	Uzbekistan	235	UZB	UZB	Central Asia		Asia	4	31068.3	0	32.5467	1.01117e+06	60532.1	0.51334
Vanuatu	Vanuatu	155	VUT	VUT	Oceania		Oceania	1	1400.66	0	15.5278	21749.1	9323.46	1.64542
Venezuela	Venezuela	236	VEN	VEN	South America		Latin America	1	439450	0.176482	65.2102	2.86566e+07	1.02583e+07	5.77029
Venezuela	Venezuela	236	VEN	VEN	South America		Latin America	2	141032	0.998441	52.6054	1.20731e+07	1.94254e+06	4.27968
Vietnam	Vietnam	237	VNM	VNM	South-Eastern Asia		Asia	1	666802	0.163471	53.0545	3.53769e+07	8.72892e+06	3.23591
Vietnam	Vietnam	237	VNM	VNM	South-Eastern Asia		Asia	2	4.84625e+06	0.472743	19.74	2.55591e+08	4.69302e+07	3.0089
Vietnam	Vietnam	237	VNM	VNM	South-Eastern Asia		Asia	4	3702.61	0	73.3246	271493	37464.1	2.6659
Yemen	Yemen	249	YEM	YEM	Western Asia		Asia	1	20520	0.7197	17.991	369176	134533	1.62063
Yemen	Yemen	249	YEM	YEM	Western Asia		Asia	4	92874.6	0.632615	16.7326	1.55403e+06	217685	0.617545
Zambia	Zambia	251	ZMB	ZMB	Eastern Africa	SSA	Africa	1	532990	0.00271358	14.5253	7.74185e+06	8.24281e+06	3.82286
Zambia	Zambia	251	ZMB	ZMB	Eastern Africa	SSA	Africa	2	10917	0.625636	1.26848	374108	139645	3.97452
Zambia	Zambia	251	ZMB	ZMB	Eastern Africa	SSA	Africa	4	9872.43	0.909067	51.7985	511377	85311.7	2.27678
Zimbabwe	Zimbabwe	181	ZWE	ZWE	Eastern Africa	SSA	Africa	1	1.06178e+06	0.0168068	19.6091	2.08204e+07	1.22493e+07	2.85176
Zimbabwe	Zimbabwe	181	ZWE	ZWE	Eastern Africa	SSA	Africa	4	51933.4	0.921073	50.6552	2.6307e+06	440590	2.23524

## Sheet: D Maximized production w 82Tga
Country/Sub-national region	Country	Area.Code	ISO3	ISO3_country	Region	Sub-Saharan Africa	Continent	Crop	Cultivation area (ha)	Fraction irrigated	Optimized fertilizer (kgN/ha)	Optimized input (fert + BNF) (kgN)	Optimized production (Gcal)	Optimized production (tDM/ha)
Afghanistan	Afghanistan	2	AFG	AFG	Southern Asia		Asia	1	227225	0.997416	75.1574	1.70777e+07	3.15002e+06	3.42681
Afghanistan	Afghanistan	2	AFG	AFG	Southern Asia		Asia	2	125429	0.97811	0.39655	4.1889e+06	583615	1.44574
Afghanistan	Afghanistan	2	AFG	AFG	Southern Asia		Asia	3	1.78655e+06	0.480621	0.858161	1.53315e+06	3.41238e+06	0.518847
Afghanistan	Afghanistan	2	AFG	AFG	Southern Asia		Asia	4	91615.5	0.784622	0.742095	67987.4	145555	0.418595
Albania	Albania	3	ALB	ALB	Southern Europe		Europe	1	70377.5	0.694285	73.1661	5.14925e+06	1.2027e+06	4.22431
Albania	Albania	3	ALB	ALB	Southern Europe		Europe	3	75931.7	0.360844	77.7024	5.90008e+06	543016	1.94261
Albania	Albania	3	ALB	ALB	Southern Europe		Europe	4	24353.6	1	21.6031	526114	103603	1.12085
Algeria	Algeria	4	DZA	DZA	Northern Africa		Africa	1	6306.85	0.409851	49.2732	310758	61733.8	2.4196
Algeria	Algeria	4	DZA	DZA	Northern Africa		Africa	3	1.16698e+06	0.00926739	18.8513	2.19991e+07	4.87972e+06	1.13587
Algeria	Algeria	4	DZA	DZA	Northern Africa		Africa	4	950688	0.0313262	30.1827	2.86943e+07	6.61364e+06	1.8329
Angola	Angola	7	AGO	AGO	Middle Africa	SSA	Africa	1	728142	0.00017851	139.646	101682022	2.05039e+07	6.9607
Angola	Angola	7	AGO	AGO	Middle Africa	SSA	Africa	2	7766.55	0.890802	1.07611	264654	85556.8	3.42285
Argentina	Argentina	9	ARG	ARG	South America		Latin America	1	3.52524e+06	0.0283757	52.301	1.84374e+08	8.34581e+07	5.8521
Argentina	Argentina	9	ARG	ARG	South America		Latin America	2	262265	0.650884	34.1895	1.76215e+07	4.05575e+06	4.80498
Argentina	Argentina	9	ARG	ARG	South America		Latin America	3	828858	0.0139465	26.5325	2.19917e+07	5.86151e+06	1.92099
Argentina	Argentina	9	ARG	ARG	South America		Latin America	4	5.43328e+06	0.0178768	35.4214	1.92454e+08	4.46618e+07	2.16576
Armenia	Armenia	1	ARM	ARM	Western Asia		Asia	1	2438.23	0.115738	50.263	122553	15520.7	1.57351
Armenia	Armenia	1	ARM	ARM	Western Asia		Asia	2	2491.84	1	7.34056	100522	18993.3	2.36833
Armenia	Armenia	1	ARM	ARM	Western Asia		Asia	3	135706	0.52489	13.155	1.78521e+06	599738	1.20049
Armenia	Armenia	1	ARM	ARM	Western Asia		Asia	4	32348.6	0.398141	12.4073	401358	138307	1.12648
Australia_New South Wales	Australia	10	AU.NS	AUS	Oceania		Oceania	1	31182.2	0.695521	34.3446	1.07094e+06	480515	3.80919
Australia_New South Wales	Australia	10	AU.NS	AUS	Oceania		Oceania	2	133753	0.952835	31.9097	8.68184e+06	1.40445e+06	3.26261
Australia_New South Wales	Australia	10	AU.NS	AUS	Oceania		Oceania	3	206781	0	34.8915	7.2149e+06	930812	1.22278
Australia_New South Wales	Australia	10	AU.NS	AUS	Oceania		Oceania	4	3.89446e+06	0.0526096	35.8321	1.39547e+08	2.64458e+07	1.78914
Australia_Queensland	Australia	10	AU.QL	AUS	Oceania		Oceania	1	34991.2	0.834434	36.0992	1.26316e+06	748701	5.2891
Australia_Queensland	Australia	10	AU.QL	AUS	Oceania		Oceania	4	1.20993e+06	0.0264641	21.6019	2.61368e+07	5.01711e+06	1.09252
Australia_South Australia	Australia	10	AU.SA	AUS	Oceania		Oceania	4	2.74879e+06	0.00259043	29.0516	7.98568e+07	1.79791e+07	1.72331
Australia_Tasmania	Australia	10	AU.TS	AUS	Oceania		Oceania	3	7354.3	0	37.1355	273106	34139.4	1.26099
Australia_Tasmania	Australia	10	AU.TS	AUS	Oceania		Oceania	4	3265.96	0	29.7439	97142.5	19174.6	1.54686
Australia_Victoria	Australia	10	AU.VI	AUS	Oceania		Oceania	1	1471.19	0.903557	48.4536	71284.6	29621.5	4.97702
Australia_Victoria	Australia	10	AU.VI	AUS	Oceania		Oceania	2	2712.79	0.514705	31.235	174256	19144.3	2.19273
Australia_Victoria	Australia	10	AU.VI	AUS	Oceania		Oceania	3	15763.4	0	28.159	443882	59150.9	1.01931
Australia_Victoria	Australia	10	AU.VI	AUS	Oceania		Oceania	4	1.54923e+06	0.0297473	25.4332	3.94019e+07	6.59155e+06	1.12101
Australia_Western Australia	Australia	10	AU.WA	AUS	Oceania		Oceania	4	5.65969e+06	0.000605419	26.4735	1.49832e+08	3.02461e+07	1.40803
Austria	Austria	11	AUT	AUT	Western Europe		Europe	1	283232	0.00241891	124.96	3.53926e+07	6.54297e+06	5.71039
Austria	Austria	11	AUT	AUT	Western Europe		Europe	3	542790	0.0102386	50.2652	2.72835e+07	3.52455e+06	1.76388
Azerbaijan	Azerbaijan	52	AZE	AZE	Western Asia		Asia	1	36018.3	0.782228	54.9429	1.97895e+06	566333	3.8867
Azerbaijan	Azerbaijan	52	AZE	AZE	Western Asia		Asia	2	3230	0.999698	1.89393	112707	17514.2	1.6848
Azerbaijan	Azerbaijan	52	AZE	AZE	Western Asia		Asia	3	615546	0.807066	56.7669	3.49426e+07	5.06057e+06	2.23324
Azerbaijan	Azerbaijan	52	AZE	AZE	Western Asia		Asia	4	1153.06	0	15.4678	17835.3	4413.38	1.00845
Bangladesh	Bangladesh	16	BGD	BGD	Southern Asia		Asia	1	7292.49	0.0284156	39.2026	285885	103955	3.52372
Bangladesh	Bangladesh	16	BGD	BGD	Southern Asia		Asia	2	7.97188e+06	0.343148	45.3707	624761695	9.16467e+07	3.57205
Bangladesh	Bangladesh	16	BGD	BGD	Southern Asia		Asia	4	547261	0.849332	28.1658	1.5414e+07	3.18601e+06	1.53387
Belarus	Belarus	57	BLR	BLR	Eastern Europe		Europe	1	354172	0.0798058	16.726	5.92387e+06	3.85865e+06	2.69311
Belarus	Belarus	57	BLR	BLR	Eastern Europe		Europe	3	1.70654e+06	0.00758002	25.8533	4.41196e+07	6.10493e+06	0.971766
Belgium	Belgium	255	BEL	BEL	Western Europe		Europe	1	147335	0.0164356	107.048	1.5772e+07	3.42299e+06	5.74292
Belgium	Belgium	255	BEL	BEL	Western Europe		Europe	3	179860	0	155.435	2.79565e+07	1.90143e+06	2.87173
Belize	Belize	23	BLZ	BLZ	Central America		Latin America	1	9589.22	0.0226383	70.762	678552	166170	4.28355
Belize	Belize	23	BLZ	BLZ	Central America		Latin America	2	2152.42	0.141012	26.1628	127343	21659.8	3.12672
Benin	Benin	53	BEN	BEN	Western Africa	SSA	Africa	1	396681	5.09e-06	120.938	4.79739e+07	1.09434e+07	6.81935
Benin	Benin	53	BEN	BEN	Western Africa	SSA	Africa	2	27426.7	0.0116779	10.4214	1.19091e+06	310208	3.51431
Bhutan	Bhutan	18	BTN	BTN	Southern Asia		Asia	1	20615.6	7.92e-05	55.7166	1.14863e+06	200291	2.40159
Bhutan	Bhutan	18	BTN	BTN	Southern Asia		Asia	2	56133.2	0.508642	0.0734856	1.85652e+06	209042	1.15711
Bhutan	Bhutan	18	BTN	BTN	Southern Asia		Asia	3	3291.4	0.333586	1.50923	4967.47	6729.42	0.555385
Bhutan	Bhutan	18	BTN	BTN	Southern Asia		Asia	4	4400.49	0.500698	42.3683	186441	24935.1	1.49296
Bolivia	Bolivia	19	BOL	BOL	South America		Latin America	1	270449	0.0259675	73.5588	1.98939e+07	5.30677e+06	4.85039
Bolivia	Bolivia	19	BOL	BOL	South America		Latin America	2	139821	0.0101516	0.061971	4.62275e+06	1.54936e+06	3.44304
Bolivia	Bolivia	19	BOL	BOL	South America		Latin America	4	217047	0.0189923	7.37745	1.60125e+06	550776	0.668586
Bosnia and Herzegovina	Bosnia and Herzegovina	80	BIH	BIH	Southern Europe		Europe	1	187454	0.00207986	23.0613	4.32294e+06	2.10674e+06	2.7781
Bosnia and Herzegovina	Bosnia and Herzegovina	80	BIH	BIH	Southern Europe		Europe	3	105333	0	16.7609	1.76547e+06	574325	1.48112
Botswana	Botswana	20	BWA	BWA	Southern Africa	SSA	Africa	1	46377.5	0.00218997	51.3122	2.37973e+06	393247	2.096
Brazil_Acre	Brazil	21	BR.AC	BRA	South America		Latin America	1	29570.5	0	14.0956	416815	329316	2.75288
Brazil_Acre	Brazil	21	BR.AC	BRA	South America		Latin America	2	22635.5	0	5.27374	866343	169238	2.32311
Brazil_Alagoas	Brazil	21	BR.AL	BRA	South America		Latin America	1	20947.6	0.0016591	30.5532	640016	387201	4.56914
Brazil_Alagoas	Brazil	21	BR.AL	BRA	South America		Latin America	2	25798.8	0.0544312	14.0527	1.2139e+06	240655	2.89838
Brazil_Amapa	Brazil	21	BR.AP	BRA	South America		Latin America	1	1087.53	1.43e-07	15.8418	17228.5	10060.4	2.28668
Brazil_Amapa	Brazil	21	BR.AP	BRA	South America		Latin America	2	3167.17	0.000515714	7.24546	127464	17801.4	1.7464
Brazil_Amazonas	Brazil	21	BR.AM	BRA	South America		Latin America	1	15899.2	3.29e-07	13.8725	220562	151523	2.35579
Brazil_Amazonas	Brazil	21	BR.AM	BRA	South America		Latin America	2	17002.8	7.86e-05	6.34924	669049	117588	2.14883
Brazil_Bahia	Brazil	21	BR.BA	BRA	South America		Latin America	1	487279	0.0160558	30.7236	1.4971e+07	3.91044e+06	1.98372
Brazil_Bahia	Brazil	21	BR.BA	BRA	South America		Latin America	2	27605.1	0.212981	13.9345	1.29563e+06	171346	1.92862
Brazil_Bahia	Brazil	21	BR.BA	BRA	South America		Latin America	4	10533.3	0	57.2984	603542	39827	0.996206
Brazil_Ceara	Brazil	21	BR.CE	BRA	South America		Latin America	1	590544	0.00166662	37.7347	2.2284e+07	4.85261e+06	2.03121
Brazil_Ceara	Brazil	21	BR.CE	BRA	South America		Latin America	2	51589.7	0.0915709	7.16383	2.07204e+06	453552	2.73165
Brazil_Distrito Federal	Brazil	21	BR.DF	BRA	South America		Latin America	1	17114.2	0.0744848	52.1295	892155	327273	4.72701
Brazil_Espirito Santo	Brazil	21	BR.ES	BRA	South America		Latin America	1	46589.6	0.0281678	56.4565	2.63029e+06	774112	4.10721
Brazil_Espirito Santo	Brazil	21	BR.ES	BRA	South America		Latin America	2	4376.83	0.0686305	25.7635	257198	55959	3.97256
Brazil_Goias	Brazil	21	BR.GO	BRA	South America		Latin America	1	627792	0.0287693	68.1438	4.27802e+07	1.36749e+07	5.38446
Brazil_Goias	Brazil	21	BR.GO	BRA	South America		Latin America	2	114977	0.0203676	25.757	6.7557e+06	1.44378e+06	3.90167
Brazil_Goias	Brazil	21	BR.GO	BRA	South America		Latin America	4	5902.15	0	12.0045	70852.2	11484.4	0.512665
Brazil_Maranhao	Brazil	21	BR.MA	BRA	South America		Latin America	1	256514	0.000405287	31.2715	8.02158e+06	2.41902e+06	2.33109
Brazil_Maranhao	Brazil	21	BR.MA	BRA	South America		Latin America	2	399886	0.00742781	16.9976	1.99934e+07	3.51369e+06	2.73016
Brazil_Mato Grosso	Brazil	21	BR.MT	BRA	South America		Latin America	1	603701	0.000418707	63.1678	3.81345e+07	1.16587e+07	4.77377
Brazil_Mato Grosso	Brazil	21	BR.MT	BRA	South America		Latin America	2	317722	0.0122244	23.085	1.78194e+07	3.69642e+06	3.61489
Brazil_Mato Grosso	Brazil	21	BR.MT	BRA	South America		Latin America	4	2072.63	0	10.7359	22251.6	5579.6	0.709281
Brazil_Mato Grosso do Sul	Brazil	21	BR.MS	BRA	South America		Latin America	1	657303	0.00225434	62.0631	4.07942e+07	1.26737e+07	4.76617
Brazil_Mato Grosso do Sul	Brazil	21	BR.MS	BRA	South America		Latin America	2	61581.7	0.312113	30.5425	3.91306e+06	827365	4.17452
Brazil_Mato Grosso do Sul	Brazil	21	BR.MS	BRA	South America		Latin America	4	17208.6	0	10.1117	174008	83126.4	1.27271
Brazil_Minas Gerais	Brazil	21	BR.MG	BRA	South America		Latin America	1	1.17192e+06	0.0254008	85.2788	9.99398e+07	2.60378e+07	5.49212
Brazil_Minas Gerais	Brazil	21	BR.MG	BRA	South America		Latin America	2	99908.9	0.0670634	27.2085	6.01536e+06	1.2463e+06	3.87595
Brazil_Minas Gerais	Brazil	21	BR.MG	BRA	South America		Latin America	4	9353.64	0	11.568	108202	25553.5	0.719791
Brazil_Para	Brazil	21	BR.PA	BRA	South America		Latin America	1	226009	2.71e-06	14.5392	3.28599e+06	2.52322e+06	2.7597
Brazil_Para	Brazil	21	BR.PA	BRA	South America		Latin America	2	268973	0.00322992	6.38951	1.05947e+07	2.00815e+06	2.31979
Brazil_Paraiba	Brazil	21	BR.PB	BRA	South America		Latin America	1	122703	0.00284321	29.3017	3.5954e+06	1.4818e+06	2.98516
Brazil_Paraiba	Brazil	21	BR.PB	BRA	South America		Latin America	2	6448.91	0.0935981	5.96121	251257	52806.5	2.54426
Brazil_Parana	Brazil	21	BR.PR	BRA	South America		Latin America	1	2.67173e+06	0.00214253	115.936	3.09749e+08	7.10692e+07	6.5754
Brazil_Parana	Brazil	21	BR.PR	BRA	South America		Latin America	2	73037.7	0.0612437	31.6691	4.72328e+06	1.04873e+06	4.46145
Brazil_Parana	Brazil	21	BR.PR	BRA	South America		Latin America	4	506939	0	12.4448	6.30878e+06	3.07793e+06	1.5997
Brazil_Pernambuco	Brazil	21	BR.PE	BRA	South America		Latin America	1	154146	0.00419606	29.4178	4.53465e+06	1.28462e+06	2.06003
Brazil_Pernambuco	Brazil	21	BR.PE	BRA	South America		Latin America	2	4265.63	0.256646	13.5766	198679	32353.5	2.35667
Brazil_Piaui	Brazil	21	BR.PI	BRA	South America		Latin America	1	214182	0.0016734	28.1918	6.03818e+06	1.17934e+06	1.36109
Brazil_Piaui	Brazil	21	BR.PI	BRA	South America		Latin America	2	138273	0.0342536	14.1593	6.52087e+06	1.0402e+06	2.33745
Brazil_Rio de Janeiro	Brazil	21	BR.RJ	BRA	South America		Latin America	1	16002.8	0.0145047	68.4273	1.09503e+06	295016	4.55704
Brazil_Rio de Janeiro	Brazil	21	BR.RJ	BRA	South America		Latin America	2	3158.77	0.196343	33.577	210302	44809.6	4.40772
Brazil_Rio Grande do Norte	Brazil	21	BR.RN	BRA	South America		Latin America	1	99488.8	0.00150639	34.1561	3.39815e+06	1.04921e+06	2.60687
Brazil_Rio Grande do Norte	Brazil	21	BR.RN	BRA	South America		Latin America	2	4296.45	0.0192034	18.3851	220774	44732.6	3.23501
Brazil_Rio Grande do Sul	Brazil	21	BR.RS	BRA	South America		Latin America	1	1.36401e+06	0.00174279	97.6818	1.33239e+08	2.94251e+07	5.33253
Brazil_Rio Grande do Sul	Brazil	21	BR.RS	BRA	South America		Latin America	2	899902	0.779114	35.5954	6.17291e+07	1.06848e+07	3.68921
Brazil_Rio Grande do Sul	Brazil	21	BR.RS	BRA	South America		Latin America	4	590858	0	14.0735	8.31545e+06	3.32423e+06	1.48233
Brazil_Rondonia	Brazil	21	BR.RO	BRA	South America		Latin America	1	73887	1.88e-05	13.8544	1.02366e+06	742716	2.48478
Brazil_Rondonia	Brazil	21	BR.RO	BRA	South America		Latin America	2	48551.1	7.29e-05	6.10281	1.89848e+06	338987	2.16943
Brazil_Roraima	Brazil	21	BR.RR	BRA	South America		Latin America	1	10216.9	0	13.9741	142772	113622	2.749
Brazil_Roraima	Brazil	21	BR.RR	BRA	South America		Latin America	2	11865.6	0.0554699	5.25863	453962	109590	2.86972
Brazil_Santa Catarina	Brazil	21	BR.SC	BRA	South America		Latin America	1	676815	0.00268167	88.3563	5.98009e+07	1.59414e+07	5.82223
Brazil_Santa Catarina	Brazil	21	BR.SC	BRA	South America		Latin America	2	156332	0.514147	29.5039	9.77134e+06	1.63857e+06	3.25671
Brazil_Santa Catarina	Brazil	21	BR.SC	BRA	South America		Latin America	4	42725.8	0	13.4159	573207	299248	1.84535
Brazil_Sao Paulo	Brazil	21	BR.SP	BRA	South America		Latin America	1	1.05082e+06	0.0283619	84.4708	8.87637e+07	2.41046e+07	5.67026
Brazil_Sao Paulo	Brazil	21	BR.SP	BRA	South America		Latin America	2	46464.9	0.125381	22.0744	2.55903e+06	566588	3.78881
Brazil_Sao Paulo	Brazil	21	BR.SP	BRA	South America		Latin America	4	32774.8	0	11.1583	365711	163556	1.31481
Brazil_Sergipe	Brazil	21	BR.SE	BRA	South America		Latin America	1	75090.4	0.000500807	33.1488	2.48916e+06	1.441e+06	4.74365
Brazil_Sergipe	Brazil	21	BR.SE	BRA	South America		Latin America	2	12701.1	0.299859	7.41411	513305	114223	2.79431
Brazil_Tocantins	Brazil	21	BR.TO	BRA	South America		Latin America	1	62220.2	0.000552913	13.7207	853703	717126	2.84903
Brazil_Tocantins	Brazil	21	BR.TO	BRA	South America		Latin America	2	135271	0.32844	5.21166	5.16894e+06	1.11867e+06	2.56956
Bulgaria	Bulgaria	27	BGR	BGR	Eastern Europe		Europe	1	500703	0.0480154	33.7598	1.69036e+07	6.59203e+06	3.25441
Bulgaria	Bulgaria	27	BGR	BGR	Eastern Europe		Europe	2	3650.13	0.731521	67.4188	366541	45505.7	3.87363
Bulgaria	Bulgaria	27	BGR	BGR	Eastern Europe		Europe	3	1.45451e+06	0.022013	64.4927	9.38051e+07	1.83772e+07	3.43211
Burkina Faso	Burkina Faso	233	BFA	BFA	Western Africa	SSA	Africa	1	206541	0.00273413	72.9499	1.50671e+07	4.12268e+06	4.93408
Burkina Faso	Burkina Faso	233	BFA	BFA	Western Africa	SSA	Africa	2	31834.3	0.149565	2.74152	1.13781e+06	54328.8	0.530269
Burundi	Burundi	29	BDI	BDI	Eastern Africa	SSA	Africa	1	129438	0.000432744	37.8237	4.89581e+06	1.56677e+06	2.9921
Burundi	Burundi	29	BDI	BDI	Eastern Africa	SSA	Africa	2	13774.6	0.66008	0.960213	467787	158625	3.57812
Burundi	Burundi	29	BDI	BDI	Eastern Africa	SSA	Africa	4	6171.7	0	3.09112	19077.4	32497.4	1.38733
Cambodia	Cambodia	115	KHM	KHM	South-Eastern Asia		Asia	1	71571.4	0.00159215	56.4553	4.04058e+06	1.21196e+06	4.18582
Cambodia	Cambodia	115	KHM	KHM	South-Eastern Asia		Asia	2	1.89705e+06	0.0882179	0.863088	6.42401e+07	1.87129e+07	3.06494
Cameroon	Cameroon	32	CMR	CMR	Middle Africa	SSA	Africa	1	338720	0.0088804	11.8777	4.02322e+06	3.4982e+06	2.55292
Cameroon	Cameroon	32	CMR	CMR	Middle Africa	SSA	Africa	2	28993.3	0.447496	8.29538	1.19729e+06	325471	3.488
Canada_Alberta	Canada	33	CA.AB	CAN	Northern America		Northern America	1	22827.2	0.63492	149.316	3.40848e+06	534406	5.78697
Canada_Alberta	Canada	33	CA.AB	CAN	Northern America		Northern America	3	859035	0.204855	10.2604	8.81407e+06	1.90624e+06	0.602785
Canada_Alberta	Canada	33	CA.AB	CAN	Northern America		Northern America	4	3.04668e+06	0.0138116	37.6758	1.14786e+08	2.37391e+07	2.05293
Canada_British Columbia	Canada	33	CA.BC	CAN	Northern America		Northern America	1	21100	0.525502	151.678	3.2004e+06	375648	4.40078
Canada_British Columbia	Canada	33	CA.BC	CAN	Northern America		Northern America	3	4507.51	0.392344	84.7991	382233	27421	1.65251
Canada_British Columbia	Canada	33	CA.BC	CAN	Northern America		Northern America	4	48590.1	0	55.2044	2.68239e+06	548640	2.97492
Canada_Manitoba	Canada	33	CA.MB	CAN	Northern America		Northern America	1	53623.3	0.00709619	144.708	7.75974e+06	1.17641e+06	5.423
Canada_Manitoba	Canada	33	CA.MB	CAN	Northern America		Northern America	4	1.99526e+06	0.00559823	26.231	5.23376e+07	1.54606e+07	2.04156
Canada_NA	Canada				Northern America		Northern America	4	1468.76	0	49.546	72771.2	18670.3	3.34917
Canada_New Brunswick	Canada	33	CA.NB	CAN	Northern America		Northern America	1	1792.03	0.00588605	154.147	276236	42522.2	5.86546
Canada_New Brunswick	Canada	33	CA.NB	CAN	Northern America		Northern America	4	23298.5	0	40.2757	938362	215690	2.43915
Canada_Nova Scotia	Canada	33	CA.NS	CAN	Northern America		Northern America	1	5241.15	0.0140046	158.562	831045	105678	4.98416
Canada_Ontario	Canada	33	CA.ON	CAN	Northern America		Northern America	1	852905	0.00740943	106.328	9.06879e+07	2.13403e+07	6.18491
Canada_Ontario	Canada	33	CA.ON	CAN	Northern America		Northern America	3	364690	0.0142187	36.9026	1.3458e+07	2.73867e+06	2.03992
Canada_Ontario	Canada	33	CA.ON	CAN	Northern America		Northern America	4	35176.5	0	32.8669	1.15614e+06	312426	2.34008
Canada_Quebec	Canada	33	CA.QC	CAN	Northern America		Northern America	1	462302	0.00871299	112.65	5.20782e+07	1.16758e+07	6.243
Canada_Quebec	Canada	33	CA.QC	CAN	Northern America		Northern America	3	8487.04	0	34.8973	296175	68249.5	2.18444
Canada_Quebec	Canada	33	CA.QC	CAN	Northern America		Northern America	4	169360	0.00635642	40.8713	6.92195e+06	1.70752e+06	2.65639
Canada_Saskatchewan	Canada	33	CA.SK	CAN	Northern America		Northern America	1	3042.59	0.074254	116.056	353110	48711.9	3.95753
Canada_Saskatchewan	Canada	33	CA.SK	CAN	Northern America		Northern America	4	7.74945e+06	0.00344624	12.177	9.43654e+07	4.2645e+07	1.44988
Caspian Sea	Caspian Sea		XCA	XCA				1	3255.89	0.862874	29.719	96761.8	29980.4	2.27615
Caspian Sea	Caspian Sea		XCA	XCA				2	5930.35	1	50.9151	497646	24996.6	1.30967
Caspian Sea	Caspian Sea		XCA	XCA				3	28968.5	0.743819	17.6133	510230	99682.9	0.934742
Caspian Sea	Caspian Sea		XCA	XCA				4	16340	0	52.2208	853288	28595.2	0.461082
Central African Republic	Central African Republic	37	CAF	CAF	Middle Africa	SSA	Africa	1	93499.2	0	72.8917	6.81531e+06	1.98176e+06	5.23932
Central African Republic	Central African Republic	37	CAF	CAF	Middle Africa	SSA	Africa	2	13510.3	0.00296057	0.328584	450279	127694	2.93676
Chad	Chad	39	TCD	TCD	Middle Africa	SSA	Africa	1	98322.6	0.0579862	40.22	3.95454e+06	1.04318e+06	2.62264
Chad	Chad	39	TCD	TCD	Middle Africa	SSA	Africa	2	29051.6	0.404522	1.12521	991391	227985	2.43836
Chile	Chile	40	CHL	CHL	South America		Latin America	1	104073	0.738504	159.462	1.65957e+07	2.88134e+06	6.84366
Chile	Chile	40	CHL	CHL	South America		Latin America	2	23579.9	0.998994	90.5683	2.91372e+06	335153	4.41635
Chile	Chile	40	CHL	CHL	South America		Latin America	3	154287	0.414089	97.377	1.5024e+07	1.62363e+06	2.8586
Chile	Chile	40	CHL	CHL	South America		Latin America	4	127668	0.865632	51.6909	6.59927e+06	1.17626e+06	2.42748
China_Anhui	China	351	CN.AH	CHN	Eastern Asia		Asia	1	618974	0.439205	107.967	6.68289e+07	1.39391e+07	5.56666
China_Anhui	China	351	CN.AH	CHN	Eastern Asia		Asia	2	2.13698e+06	0.997346	53.7377	1.85357e+08	2.51111e+07	3.65112
China_Anhui	China	351	CN.AH	CHN	Eastern Asia		Asia	3	1.30052e+06	0.387215	110.301	1.43448e+08	1.80294e+07	3.76585
China_Anhui	China	351	CN.AH	CHN	Eastern Asia		Asia	4	407450	0.374882	91.1894	3.71551e+07	4.0048e+06	2.58966
China_Beijing	China	351	CN.BJ	CHN	Eastern Asia		Asia	1	242537	0.771963	135.387	3.28362e+07	5.96147e+06	6.07587
China_Beijing	China	351	CN.BJ	CHN	Eastern Asia		Asia	2	94401.3	1	84.4128	1.10839e+07	1.29495e+06	4.26221
China_Beijing	China	351	CN.BJ	CHN	Eastern Asia		Asia	3	131470	0.976712	98.8576	1.29968e+07	1.55822e+06	3.21957
China_Chongqing	China	351	CN.CQ	CHN	Eastern Asia		Asia	1	570907	0.174877	109.259	6.23768e+07	1.08411e+07	4.69399
China_Chongqing	China	351	CN.CQ	CHN	Eastern Asia		Asia	2	849407	0.498085	50.3553	7.08026e+07	1.0406e+07	3.80654
China_Chongqing	China	351	CN.CQ	CHN	Eastern Asia		Asia	3	299230	0.364005	81.2395	2.43093e+07	3.19587e+06	2.90122
China_Chongqing	China	351	CN.CQ	CHN	Eastern Asia		Asia	4	157737	0.552665	48.978	7.72565e+06	1.42749e+06	2.38438
China_Fujian	China	351	CN.FJ	CHN	Eastern Asia		Asia	1	60757.7	0.999128	145.974	8.86904e+06	410433	1.66984
China_Fujian	China	351	CN.FJ	CHN	Eastern Asia		Asia	2	783909	0.756731	28.3778	4.81146e+07	5.03759e+06	1.99673
China_Fujian	China	351	CN.FJ	CHN	Eastern Asia		Asia	3	7696.76	0.964296	86.4698	665538	41010	1.44737
China_Fujian	China	351	CN.FJ	CHN	Eastern Asia		Asia	4	104038	0.989423	84.3252	8.77303e+06	972715	2.46337
China_Gansu	China	351	CN.GS	CHN	Eastern Asia		Asia	1	432114	0.925072	134.199	5.79892e+07	1.02673e+07	5.87341
China_Gansu	China	351	CN.GS	CHN	Eastern Asia		Asia	2	272678	0.993779	64.2519	2.65184e+07	2.39556e+06	2.72972
China_Gansu	China	351	CN.GS	CHN	Eastern Asia		Asia	3	1.05945e+06	0.368337	10.0311	1.06275e+07	2.86955e+06	0.735747
China_Gansu	China	351	CN.GS	CHN	Eastern Asia		Asia	4	132312	0.724885	65.3424	8.6456e+06	803251	1.59951
China_Guangdong	China	351	CN.GD	CHN	Eastern Asia		Asia	1	106349	0.8115	138.585	1.47385e+07	1.22065e+06	2.8372
China_Guangdong	China	351	CN.GD	CHN	Eastern Asia		Asia	2	1.52193e+06	0.593699	16.4294	7.52279e+07	9.77933e+06	1.99653
China_Guangdong	China	351	CN.GD	CHN	Eastern Asia		Asia	4	171244	1	127.353	2.18084e+07	2.05576e+06	3.16296
China_Guangxi	China	351	CN.GX	CHN	Eastern Asia		Asia	1	578943	0.133247	124.548	7.21061e+07	1.35827e+07	5.79939
China_Guangxi	China	351	CN.GX	CHN	Eastern Asia		Asia	2	1.21347e+06	0.726399	29.1032	7.53601e+07	9.1706e+06	2.34818
China_Guangxi	China	351	CN.GX	CHN	Eastern Asia		Asia	3	16696.4	0.983396	87.6426	1.46332e+06	86556.1	1.40822
China_Guangxi	China	351	CN.GX	CHN	Eastern Asia		Asia	4	174640	0.99838	98.8663	1.7266e+07	1.90186e+06	2.86926
China_Guizhou	China	351	CN.GZ	CHN	Eastern Asia		Asia	1	677396	0.0596126	106.76	7.2319e+07	1.3238e+07	4.83072
China_Guizhou	China	351	CN.GZ	CHN	Eastern Asia		Asia	2	436090	0.933258	110.289	6.24868e+07	6.49982e+06	4.63113
China_Guizhou	China	351	CN.GZ	CHN	Eastern Asia		Asia	3	296191	0.270286	63.0492	1.86746e+07	1.47448e+06	1.35227
China_Guizhou	China	351	CN.GZ	CHN	Eastern Asia		Asia	4	221510	0.249265	79.77	1.76699e+07	2.14334e+06	2.54937
China_Hainan	China	351	CN.HA	CHN	Eastern Asia		Asia	1	12894	0.714025	123.781	1.59603e+06	201735	3.86746
China_Hainan	China	351	CN.HA	CHN	Eastern Asia		Asia	2	206900	0.481543	79.4403	2.32639e+07	2.28763e+06	3.43548
China_Hainan	China	351	CN.HA	CHN	Eastern Asia		Asia	4	18946.7	1	88.6575	1.67977e+06	184152	2.56082
China_Hebei	China	351	CN.HB	CHN	Eastern Asia		Asia	1	2.39937e+06	0.739013	117.672	282339724	5.29494e+07	5.45503
China_Hebei	China	351	CN.HB	CHN	Eastern Asia		Asia	2	980321	0.999996	49.8927	8.12614e+07	1.12484e+07	3.56521
China_Hebei	China	351	CN.HB	CHN	Eastern Asia		Asia	3	1.63922e+06	0.928759	69.9282	1.14628e+08	1.68986e+07	2.80033
China_Hebei	China	351	CN.HB	CHN	Eastern Asia		Asia	4	180123	0.81866	57.8249	1.04156e+07	686894	1.00475
China_Heilongjiang	China	351	CN.HL	CHN	Eastern Asia		Asia	1	2.44605e+06	0.321368	69.8603	1.70882e+08	4.4491e+07	4.49614
China_Heilongjiang	China	351	CN.HL	CHN	Eastern Asia		Asia	2	656702	0.71118	26.4365	3.90321e+07	6.28806e+06	2.97515
China_Heilongjiang	China	351	CN.HL	CHN	Eastern Asia		Asia	4	1.30717e+06	0.538989	42.8739	5.60436e+07	1.21386e+07	2.44666
China_Henan	China	351	CN.HE	CHN	Eastern Asia		Asia	1	1.88845e+06	0.889571	121.285	2.29041e+08	4.2158e+07	5.51834
China_Henan	China	351	CN.HE	CHN	Eastern Asia		Asia	2	1.11389e+06	1	45.3368	8.72589e+07	1.27274e+07	3.55023
China_Henan	China	351	CN.HE	CHN	Eastern Asia		Asia	3	2.68869e+06	0.643883	79.6037	2.14029e+08	2.84466e+07	2.874
China_Hubei	China	351	CN.HU	CHN	Eastern Asia		Asia	1	453920	0.327071	90.7158	4.11777e+07	2.23262e+06	1.21581
China_Hubei	China	351	CN.HU	CHN	Eastern Asia		Asia	2	1.40312e+06	0.979758	41.4555	1.0447e+08	1.55946e+07	3.45336
China_Hubei	China	351	CN.HU	CHN	Eastern Asia		Asia	3	746831	0.633245	89.3203	6.67072e+07	8.99886e+06	3.27312
China_Hubei	China	351	CN.HU	CHN	Eastern Asia		Asia	4	170866	0.488447	84.6551	1.44647e+07	1.59981e+06	2.46689
China_Hunan	China	351	CN.HN	CHN	Eastern Asia		Asia	1	185621	0.845636	101.947	1.89234e+07	417315	0.555739
China_Hunan	China	351	CN.HN	CHN	Eastern Asia		Asia	2	2.25128e+06	0.749718	0.650566	75756963	1.09471e+07	1.51088
China_Hunan	China	351	CN.HN	CHN	Eastern Asia		Asia	3	295535	0.987007	67.8997	2.00668e+07	1.28508e+06	1.18118
China_Hunan	China	351	CN.HN	CHN	Eastern Asia		Asia	4	69770.4	0.961345	84.071	5.86567e+06	557423	2.10499
China_Jiangsu	China	351	CN.JS	CHN	Eastern Asia		Asia	1	508839	0.491575	110.714	5.63355e+07	1.10865e+07	5.38574
China_Jiangsu	China	351	CN.JS	CHN	Eastern Asia		Asia	2	2.61017e+06	0.999104	45.5461	2.05019e+08	2.93906e+07	3.49865
China_Jiangsu	China	351	CN.JS	CHN	Eastern Asia		Asia	3	1.20385e+06	0.684257	104.543	1.25854e+08	1.5688e+07	3.53989
China_Jiangsu	China	351	CN.JS	CHN	Eastern Asia		Asia	4	257179	0.537495	85.277	2.19314e+07	2.26317e+06	2.31856
China_Jiangxi	China	351	CN.JX	CHN	Eastern Asia		Asia	1	119440	0.989876	128.326	1.53272e+07	476289	0.985723
China_Jiangxi	China	351	CN.JX	CHN	Eastern Asia		Asia	2	1.92644e+06	0.669632	1.23377	6.59494e+07	9.4258e+06	1.52028
China_Jiangxi	China	351	CN.JX	CHN	Eastern Asia		Asia	3	193382	0.990131	76.4202	1.47783e+07	1.00187e+06	1.40731
China_Jiangxi	China	351	CN.JX	CHN	Eastern Asia		Asia	4	59849.8	1	92.2292	5.5199e+06	531381	2.33927
China_Jilin	China	351	CN.JL	CHN	Eastern Asia		Asia	1	2.37827e+06	0.191034	80.7319	192002303	4.68452e+07	4.86896
China_Jilin	China	351	CN.JL	CHN	Eastern Asia		Asia	2	286880	0.754231	68.6133	2.91508e+07	3.5654e+06	3.86161
China_Jilin	China	351	CN.JL	CHN	Eastern Asia		Asia	4	647176	0.619374	63.6992	4.12246e+07	6.8708e+06	2.79718
China_Liaoning	China	351	CN.LN	CHN	Eastern Asia		Asia	1	1.52546e+06	0.331335	97.4019	1.48583e+08	3.15231e+07	5.1081
China_Liaoning	China	351	CN.LN	CHN	Eastern Asia		Asia	2	429291	0.863255	57.5823	3.88862e+07	4.96385e+06	3.59275
China_Liaoning	China	351	CN.LN	CHN	Eastern Asia		Asia	3	422859	0.789901	76.155	3.22028e+07	4.29575e+06	2.75956
China_Liaoning	China	351	CN.LN	CHN	Eastern Asia		Asia	4	331218	0.683298	87.5125	2.89857e+07	3.99514e+06	3.178
China_Nei Mongol	China	351	CN.NM	CHN	Eastern Asia		Asia	1	1.13493e+06	0.779783	110.826	1.2578e+08	2.44178e+07	5.31824
China_Nei Mongol	China	351	CN.NM	CHN	Eastern Asia		Asia	2	595757	0.997642	77.6114	6.58975e+07	7.30216e+06	3.80841
China_Nei Mongol	China	351	CN.NM	CHN	Eastern Asia		Asia	3	128018	0.678081	55.6881	7.12905e+06	489486	1.03865
China_Nei Mongol	China	351	CN.NM	CHN	Eastern Asia		Asia	4	1.02135e+06	0.823178	40.4091	4.12718e+07	8.43271e+06	2.17535
China_Ningxia Hui	China	351	CN.NX	CHN	Eastern Asia		Asia	1	157232	0.995492	169.999	2.67294e+07	4.65253e+06	7.31442
China_Ningxia Hui	China	351	CN.NX	CHN	Eastern Asia		Asia	2	96469.9	1	89.4206	1.18099e+07	1.14841e+06	3.69885
China_Ningxia Hui	China	351	CN.NX	CHN	Eastern Asia		Asia	3	207703	0.592404	90.6995	1.88386e+07	1.1377e+06	1.48793
China_Qinghai	China	351	CN.QH	CHN	Eastern Asia		Asia	1	30528.5	0.998135	110.374	3.36955e+06	266460	2.15755
China_Qinghai	China	351	CN.QH	CHN	Eastern Asia		Asia	2	123121	1	65.7624	1.21597e+07	322287	0.81334
China_Qinghai	China	351	CN.QH	CHN	Eastern Asia		Asia	3	78164.6	0.438847	82.406	6.44123e+06	278773	0.968807
China_Qinghai	China	351	CN.QH	CHN	Eastern Asia		Asia	4	56592.8	0.468928	98.0878	5.55106e+06	135999	0.633157
China_Shaanxi	China	351	CN.SA	CHN	Eastern Asia		Asia	1	1.09669e+06	0.490069	130.637	1.43268e+08	2.81661e+07	6.34859
China_Shaanxi	China	351	CN.SA	CHN	Eastern Asia		Asia	2	352473	0.970717	68.2871	3.5701e+07	4.19571e+06	3.69863
China_Shaanxi	China	351	CN.SA	CHN	Eastern Asia		Asia	3	1.22899e+06	0.426339	58.8382	7.23117e+07	1.011e+07	2.23458
China_Shandong	China	351	CN.SD	CHN	Eastern Asia		Asia	1	2.43837e+06	0.664442	115.747	2.82234e+08	5.38237e+07	5.4564
China_Shandong	China	351	CN.SD	CHN	Eastern Asia		Asia	2	988829	1	33.9505	6.62026e+07	1.01133e+07	3.17784
China_Shandong	China	351	CN.SD	CHN	Eastern Asia		Asia	3	2.10004e+06	0.756716	75.7956	1.59174e+08	2.21009e+07	2.85877
China_Shanghai	China	351	CN.SH	CHN	Eastern Asia		Asia	1	15720.4	0.999	153.223	2.40872e+06	45772.9	0.719744
China_Shanghai	China	351	CN.SH	CHN	Eastern Asia		Asia	2	200454	1	62.8728	1.92181e+07	2.24278e+06	3.47642
China_Shanghai	China	351	CN.SH	CHN	Eastern Asia		Asia	3	34983.7	1	103.108	3.60712e+06	185762	1.4424
China_Shanxi	China	351	CN.SX	CHN	Eastern Asia		Asia	1	706592	0.469756	97.2254	6.86987e+07	1.3265e+07	4.64056
China_Shanxi	China	351	CN.SX	CHN	Eastern Asia		Asia	2	184319	1	53.9082	1.60188e+07	2.09706e+06	3.53511
China_Shanxi	China	351	CN.SX	CHN	Eastern Asia		Asia	3	657640	0.569019	57.1647	3.75938e+07	4.88372e+06	2.01725
China_Shanxi	China	351	CN.SX	CHN	Eastern Asia		Asia	4	117436	0.563949	86.0448	1.01047e+07	521527	1.17007
China_Sichuan	China	351	CN.SC	CHN	Eastern Asia		Asia	1	1.22018e+06	0.249966	93.1301	1.13635e+08	2.21666e+07	4.49065
China_Sichuan	China	351	CN.SC	CHN	Eastern Asia		Asia	2	2.00356e+06	0.63993	42.2808	1.5083e+08	2.30794e+07	3.57917
China_Sichuan	China	351	CN.SC	CHN	Eastern Asia		Asia	3	1.08658e+06	0.459929	81.7172	8.8792e+07	1.23254e+07	3.08131
China_Sichuan	China	351	CN.SC	CHN	Eastern Asia		Asia	4	268228	0.473103	79.4925	2.13221e+07	2.85647e+06	2.80583
China_Tianjin	China	351	CN.TJ	CHN	Eastern Asia		Asia	1	129734	0.813653	140.262	1.81968e+07	3.15508e+06	6.01161
China_Tianjin	China	351	CN.TJ	CHN	Eastern Asia		Asia	2	93097.6	1	76.9709	1.0238e+07	1.13088e+06	3.77431
China_Tianjin	China	351	CN.TJ	CHN	Eastern Asia		Asia	3	135394	0.909445	88.9168	1.20388e+07	1.52748e+06	3.0646
China_Xinjiang Uygur	China	351	CN.XJ	CHN	Eastern Asia		Asia	1	427306	0.948025	162.724	6.95328e+07	1.28107e+07	7.4108
China_Xinjiang Uygur	China	351	CN.XJ	CHN	Eastern Asia		Asia	2	1.65502e+06	0.999964	10.927	7.27e+07	1.20114e+07	2.25503
China_Xinjiang Uygur	China	351	CN.XJ	CHN	Eastern Asia		Asia	3	427703	0.989672	89.5472	3.82996e+07	4.30518e+06	2.7343
China_Xinjiang Uygur	China	351	CN.XJ	CHN	Eastern Asia		Asia	4	298763	0.941375	48.8731	1.46015e+07	1.23501e+06	1.08913
China_Xizang	China	351	CN.XZ	CHN	Eastern Asia		Asia	1	22176.6	0.928816	142.648	3.16345e+06	108096	1.20489
China_Xizang	China	351	CN.XZ	CHN	Eastern Asia		Asia	2	92938	0.947155	105.661	1.28869e+07	136834	0.45747
China_Xizang	China	351	CN.XZ	CHN	Eastern Asia		Asia	3	32049.6	0.941102	105.032	3.36623e+06	100510	0.851893
China_Xizang	China	351	CN.XZ	CHN	Eastern Asia		Asia	4	13358.4	0.501125	90.211	1.20507e+06	17693.4	0.348974
China_Yunnan	China	351	CN.YN	CHN	Eastern Asia		Asia	1	955232	0.0785056	107.439	1.02629e+08	1.91022e+07	4.9432
China_Yunnan	China	351	CN.YN	CHN	Eastern Asia		Asia	2	814269	0.913336	60.1446	7.58448e+07	1.07882e+07	4.11663
China_Yunnan	China	351	CN.YN	CHN	Eastern Asia		Asia	3	72491.4	0.228557	89.4639	6.48537e+06	444293	1.66487
China_Yunnan	China	351	CN.YN	CHN	Eastern Asia		Asia	4	505763	0.502635	75.7977	3.83357e+07	4.86947e+06	2.53671
China_Zhejiang	China	351	CN.ZJ	CHN	Eastern Asia		Asia	1	79824.5	0.987063	141.034	1.1258e+07	279720	0.866204
China_Zhejiang	China	351	CN.ZJ	CHN	Eastern Asia		Asia	2	1.06671e+06	0.840839	9.16562	4.49786e+07	5.03661e+06	1.46707
China_Zhejiang	China	351	CN.ZJ	CHN	Eastern Asia		Asia	3	170076	0.981027	82.9981	1.4116e+07	807863	1.2903
China_Zhejiang	China	351	CN.ZJ	CHN	Eastern Asia		Asia	4	17349	1	99.4825	1.72592e+06	149241	2.26647
Colombia	Colombia	44	COL	COL	South America		Latin America	1	504867	0.0144786	85.3509	4.30909e+07	1.16096e+07	5.68426
Colombia	Colombia	44	COL	COL	South America		Latin America	2	303701	0.623991	94.6383	3.87639e+07	5.68658e+06	5.8179
Colombia	Colombia	44	COL	COL	South America		Latin America	4	12010.1	0	99.827	1.19893e+06	147634	3.23874
Comoros	Comoros	45	COM	COM	Eastern Africa	SSA	Africa	1	1379.71	0	6.1516	8487.45	3282.6	0.588115
Comoros	Comoros	45	COM	COM	Eastern Africa	SSA	Africa	2	11362.3	0	4.21161	422810	61513.3	1.68215
Costa Rica	Costa Rica	48	CRI	CRI	Central America		Latin America	1	5253.45	0	62.7405	329604	89357.5	4.20454
Costa Rica	Costa Rica	48	CRI	CRI	Central America		Latin America	2	29387.9	0.664252	69.691	3.01787e+06	398710	4.21551
Cote d'Ivoire	Cote d'Ivoire	107	CIV	CIV	Western Africa	SSA	Africa	1	783740	8.76e-06	167.1	1.30963e+08	2.47567e+07	7.80824
Cote d'Ivoire	Cote d'Ivoire	107	CIV	CIV	Western Africa	SSA	Africa	2	485219	0.00190381	4.85084	1.83659e+07	4.96234e+06	3.17768
Croatia	Croatia	98	HRV	HRV	Southern Europe		Europe	1	500538	0.00147335	123.494	6.18137e+07	1.07288e+07	5.29844
Croatia	Croatia	98	HRV	HRV	Southern Europe		Europe	3	332938	0.00323923	76.9974	2.56353e+07	3.63771e+06	2.96798
Cuba	Cuba	49	CUB	CUB	Caribbean		Latin America	1	149649	1	105.421	1.57761e+07	2.99046e+06	4.93966
Cuba	Cuba	49	CUB	CUB	Caribbean		Latin America	2	160759	0	45.7923	1.26666e+07	2.37205e+06	4.58469
Cyprus	Cyprus	50	CYP	CYP	Southern Europe		Europe	4	3036.9	0.916879	26.9789	81932.1	11174.3	0.969451
Czech Republic	Czech Republic	167	CZE	CZE	Eastern Europe		Europe	1	253505	0.000300614	113.951	2.8887e+07	5.39537e+06	5.26099
Czech Republic	Czech Republic	167	CZE	CZE	Eastern Europe		Europe	3	1.20472e+06	0	10.1119	1.21821e+07	3.77347e+06	0.850845
Democratic Republic of the Congo	Democratic Republic of the Congo	250	COD	COD	Middle Africa	SSA	Africa	1	1.47315e+06	2.7e-06	101.05	1.48862e+08	2.61831e+07	4.39347
Democratic Republic of the Congo	Democratic Republic of the Congo	250	COD	COD	Middle Africa	SSA	Africa	2	253282	0.00317458	0.160601	8.39899e+06	1.82733e+06	2.24167
Denmark	Denmark	54	DNK	DNK	Northern Europe		Europe	1	71489.5	0.327897	69.956	5.00112e+06	1.25869e+06	4.35221
Denmark	Denmark	54	DNK	DNK	Northern Europe		Europe	3	1.36409e+06	0.226013	82.6451	1.12735e+08	1.54675e+07	3.08016
Dominican Republic	Dominican Republic	56	DOM	DOM	Caribbean		Latin America	1	60505.3	0.00390098	73.6771	4.45785e+06	1.04247e+06	4.25895
Dominican Republic	Dominican Republic	56	DOM	DOM	Caribbean		Latin America	2	64072.4	0.851914	61.0254	6.02443e+06	990319	4.80248
East Timor	East Timor	176	TLS	TLS	South-Eastern Asia		Asia	1	59896.1	0	75.7195	4.5353e+06	981717	4.05155
East Timor	East Timor	176	TLS	TLS	South-Eastern Asia		Asia	2	16268.7	0.327284	71.2499	1.69601e+06	187231	3.57592
Ecuador	Ecuador	58	ECU	ECU	South America		Latin America	1	429525	0.308972	81.8328	3.51492e+07	6.48691e+06	3.73321
Ecuador	Ecuador	58	ECU	ECU	South America		Latin America	2	302512	0.557099	39.0794	2.18049e+07	4.99966e+06	5.13522
Ecuador	Ecuador	58	ECU	ECU	South America		Latin America	4	53150.7	0.377868	17.765	944223	326971	1.62083
Egypt	Egypt	59	EGY	EGY	Northern Africa		Africa	1	826924	1	199.944	1.65338e+08	3.13232e+07	9.36338
Egypt	Egypt	59	EGY	EGY	Northern Africa		Africa	2	647204	1	63.1574	6.22335e+07	8.59042e+06	4.12415
Egypt	Egypt	59	EGY	EGY	Northern Africa		Africa	4	508169	1	110.136	5.59679e+07	7.12714e+06	3.69524
El Salvador	El Salvador	60	SLV	SLV	Central America		Latin America	1	241225	0.0102789	62.2643	1.50197e+07	4.15146e+06	4.25413
El Salvador	El Salvador	60	SLV	SLV	Central America		Latin America	2	4735.85	0.915926	67.2455	474748	91970.5	6.03409
Eritrea	Eritrea	178	ERI	ERI	Eastern Africa	SSA	Africa	1	18021.2	6.67e-06	46.397	836128	200199	2.74607
Eritrea	Eritrea	178	ERI	ERI	Eastern Africa	SSA	Africa	4	57316.7	0	4.2297	242433	217859	1.00145
Estonia	Estonia	63	EST	EST	Northern Europe		Europe	3	238429	0	48.0236	1.14502e+07	2.26685e+06	2.58262
Ethiopia	Ethiopia	238	ETH	ETH	Eastern Africa	SSA	Africa	1	1.17919e+06	0.0708473	185.825	219123283	4.07689e+07	8.54626
Ethiopia	Ethiopia	238	ETH	ETH	Eastern Africa	SSA	Africa	2	3323.28	0.980923	2.1922	116953	30302.6	2.83319
Ethiopia	Ethiopia	238	ETH	ETH	Eastern Africa	SSA	Africa	4	1.31855e+06	0.0129789	92.9779	1.22596e+08	1.70244e+07	3.40184
Fiji	Fiji	66	FJI	FJI	Oceania		Oceania	2	5936.62	0	3.19676	214886	29516.2	1.54484
Finland	Finland	67	FIN	FIN	Northern Europe		Europe	4	45954.5	0	66.7052	3.0654e+06	302648	1.73518
France	France	68	FRA	FRA	Western Europe		Europe	1	3.15031e+06	0.275226	125.187	394378353	8.41043e+07	6.59931
France	France	68	FRA	FRA	Western Europe		Europe	2	17740.6	0.983845	2.76808	634549	118704	2.07901
France	France	68	FRA	FRA	Western Europe		Europe	3	7.07215e+06	0.0256575	128.284	9.07246e+08	112335723	4.31483
France	France	68	FRA	FRA	Western Europe		Europe	4	62863	0.0530069	53.4016	3.35698e+06	355928	1.49177
French Guiana	French Guiana	69	GUF	GUF	South America		Latin America	2	7242.15	0.625887	25.8648	426308	82820.9	3.55331
Gabon	Gabon	74	GAB	GAB	Middle Africa	SSA	Africa	1	17653.6	0	58.4023	1.03101e+06	190373	2.66565
Gabon	Gabon	74	GAB	GAB	Middle Africa	SSA	Africa	2	2260.06	0.984486	1.07626	77014.3	16387.7	2.25299
Gambia	Gambia	75	GMB	GMB	Western Africa	SSA	Africa	1	2567.68	0.000143697	10.1203	25985.6	28096.4	2.70484
Gambia	Gambia	75	GMB	GMB	Western Africa	SSA	Africa	2	7906.56	0.00295407	13.7394	369548	81295.6	3.19478
Georgia	Georgia	73	GEO	GEO	Western Asia		Asia	1	185739	0.0256141	17.7071	3.28889e+06	1.37013e+06	1.82343
Georgia	Georgia	73	GEO	GEO	Western Asia		Asia	3	113166	0.288025	26.1624	2.9607e+06	857431	2.05816
Georgia	Georgia	73	GEO	GEO	Western Asia		Asia	4	32928.8	0.0141153	24.7916	816357	86678.9	0.693544
Germany	Germany	79	DEU	DEU	Western Europe		Europe	1	1.44759e+06	0.0185335	99.0758	1.43421e+08	3.32645e+07	5.68024
Germany	Germany	79	DEU	DEU	Western Europe		Europe	3	5.01134e+06	0.00297743	113.595	5.69262e+08	8.0862e+07	4.38316
Ghana	Ghana	81	GHA	GHA	Western Africa	SSA	Africa	1	732751	1.77e-06	141.805	1.03908e+08	2.02371e+07	6.82692
Ghana	Ghana	81	GHA	GHA	Western Africa	SSA	Africa	2	91438.2	0.0287944	2.31061	3.22874e+06	958676	3.25766
global	global							1	1.49331e+08	0.188075	98.6994	14738887826	3404083746	5.63486
global	global							2	1.22797e+08	0.500465	35.527	8414896338	1289186538	3.26205
global	global							3	1.27825e+08	0.174929	54.9438	7023170183	1122085358	2.38456
global	global							4	1.22216e+08	0.278144	24.5049	2994886938	6.73249e+08	1.45139
Greece	Greece	84	GRC	GRC	Southern Europe		Europe	1	207940	0.80307	163.716	3.4043e+07	6.6584e+06	7.91525
Greece	Greece	84	GRC	GRC	Southern Europe		Europe	2	24200.6	0.992642	81.8351	2.77907e+06	321677	4.13005
Greece	Greece	84	GRC	GRC	Southern Europe		Europe	3	697518	0.266832	39.2571	2.73825e+07	4.73436e+06	1.84375
Greece	Greece	84	GRC	GRC	Southern Europe		Europe	4	50282.7	0.0433149	34.8945	1.75459e+06	97982.2	0.51341
Guatemala	Guatemala	89	GTM	GTM	Central America		Latin America	1	597771	0.0134808	124.312	7.431e+07	1.67455e+07	6.92464
Guatemala	Guatemala	89	GTM	GTM	Central America		Latin America	2	9774.19	0.533582	46.3119	775209	143471	4.56084
Guatemala	Guatemala	89	GTM	GTM	Central America		Latin America	4	8656.22	0.137475	45.0237	389735	73156.1	2.22668
Guinea	Guinea	90	GIN	GIN	Western Africa	SSA	Africa	1	80977.1	3.09e-05	50.1251	4.05899e+06	1.34051e+06	4.09205
Guinea	Guinea	90	GIN	GIN	Western Africa	SSA	Africa	2	426183	0.0128133	0.687618	1.43571e+07	3.03368e+06	2.21175
Guinea-Bissau	Guinea-Bissau	175	GNB	GNB	Western Africa	SSA	Africa	1	14777.5	3.28e-06	64.9086	959186	248596	4.1584
Guinea-Bissau	Guinea-Bissau	175	GNB	GNB	Western Africa	SSA	Africa	2	51078	0.00648742	4.8336	1.93246e+06	407570	2.4793
Guyana	Guyana	91	GUY	GUY	South America		Latin America	1	2547.94	0	53.5393	136415	45019.2	4.36759
Guyana	Guyana	91	GUY	GUY	South America		Latin America	2	79585	0.957249	26.805	4.75958e+06	1.39498e+06	5.44624
Haiti	Haiti	93	HTI	HTI	Caribbean		Latin America	1	246307	0.0477613	16.8852	4.15895e+06	2.7261e+06	2.73588
Haiti	Haiti	93	HTI	HTI	Caribbean		Latin America	2	29673	0.722382	15.3097	1.43349e+06	352586	3.69202
Honduras	Honduras	95	HND	HND	Central America		Latin America	1	217985	0.0684822	115.036	2.5076e+07	5.62948e+06	6.38373
Honduras	Honduras	95	HND	HND	Central America		Latin America	2	16474.5	0.979635	62.0626	1.56611e+06	223487	4.21504
Hungary	Hungary	97	HUN	HUN	Eastern Europe		Europe	1	1.23237e+06	0.00701124	90.8377	1.11945e+08	26335297	5.2824
Hungary	Hungary	97	HUN	HUN	Eastern Europe		Europe	2	2383.84	0.748503	40.7283	175756	23434.5	3.0545
Hungary	Hungary	97	HUN	HUN	Eastern Europe		Europe	3	1.44945e+06	0.0171164	79.1817	1.1477e+08	1.69164e+07	3.17032
India_Andhra Pradesh	India	100	IN.AP	IND	Southern Asia		Asia	1	449243	0.363815	33.0964	1.48683e+07	7.54819e+06	4.15331
India_Andhra Pradesh	India	100	IN.AP	IND	Southern Asia		Asia	2	2.18642e+06	0.941793	19.8758	1.15609e+08	2.42943e+07	3.45249
India_Andhra Pradesh	India	100	IN.AP	IND	Southern Asia		Asia	4	15581.6	0.77385	34.7682	541743	71866.3	1.21521
India_Arunachal Pradesh	India	100	IN.AR	IND	Southern Asia		Asia	1	41041.7	0.0389873	22.8914	939502	399666	2.40716
India_Arunachal Pradesh	India	100	IN.AR	IND	Southern Asia		Asia	2	199398	0.165331	34.9618	1.35515e+07	1.41506e+06	2.20503
India_Arunachal Pradesh	India	100	IN.AR	IND	Southern Asia		Asia	3	1640.07	0	47.594	78057.7	11278.9	1.8681
India_Arunachal Pradesh	India	100	IN.AR	IND	Southern Asia		Asia	4	33091.8	0.900878	75.2574	2.4904e+06	211754	1.68596
India_Assam	India	100	IN.AS	IND	Southern Asia		Asia	1	47927.7	0.0169743	15.4095	738542	427039	2.20249
India_Assam	India	100	IN.AS	IND	Southern Asia		Asia	2	2.16448e+06	0.0516345	42.9148	1.64316e+08	2.15161e+07	3.08867
India_Assam	India	100	IN.AS	IND	Southern Asia		Asia	4	64451.7	0.0256962	53.0544	3.41944e+06	300368	1.22788
India_Bihar	India	100	IN.BR	IND	Southern Asia		Asia	1	658585	0.526123	19.8362	1.30638e+07	7.56015e+06	2.8376
India_Bihar	India	100	IN.BR	IND	Southern Asia		Asia	2	2.4963e+06	0.421647	18.855	1.29445e+08	1.82715e+07	2.27425
India_Bihar	India	100	IN.BR	IND	Southern Asia		Asia	4	1.94486e+06	0.914004	21.2939	4.14138e+07	8.7365e+06	1.18354
India_Chhattisgarh	India	100	IN.CT	IND	Southern Asia		Asia	1	112758	0.0526087	17.168	1.93583e+06	1.27104e+06	2.78641
India_Chhattisgarh	India	100	IN.CT	IND	Southern Asia		Asia	2	3.18507e+06	0.293666	48.1315	258409282	3.34488e+07	3.26305
India_Chhattisgarh	India	100	IN.CT	IND	Southern Asia		Asia	4	262731	0.420021	32.8503	8.63079e+06	604002	0.605709
India_Goa	India	100	IN.GA	IND	Southern Asia		Asia	2	88874.3	0.118074	11.2386	3.93167e+06	459051	1.60489
India_Gujarat	India	100	IN.GJ	IND	Southern Asia		Asia	1	442227	0.091255	28.8056	1.27386e+07	5.56806e+06	3.11237
India_Gujarat	India	100	IN.GJ	IND	Southern Asia		Asia	2	465354	0.864643	31.0228	2.97933e+07	4.57246e+06	3.05301
India_Gujarat	India	100	IN.GJ	IND	Southern Asia		Asia	4	612575	0.828489	11.9436	7.31636e+06	1.9317e+06	0.830838
India_Haryana	India	100	IN.HR	IND	Southern Asia		Asia	1	29160.6	0.14742	30.1605	879500	315188	2.67181
India_Haryana	India	100	IN.HR	IND	Southern Asia		Asia	2	386337	0.95649	43.2868	2.94724e+07	2.89483e+06	2.32819
India_Haryana	India	100	IN.HR	IND	Southern Asia		Asia	4	1.1397e+06	0.997416	12.7025	1.44771e+07	3.33368e+06	0.770671
India_Himachal Pradesh	India	100	IN.HP	IND	Southern Asia		Asia	1	240631	0.0995146	24.6535	5.9324e+06	2.77244e+06	2.84802
India_Himachal Pradesh	India	100	IN.HP	IND	Southern Asia		Asia	2	57771.6	0.451382	31.9118	3.75006e+06	471544	2.53611
India_Himachal Pradesh	India	100	IN.HP	IND	Southern Asia		Asia	3	83516.4	0.207356	67.9795	5.6774e+06	554139	1.80237
India_Himachal Pradesh	India	100	IN.HP	IND	Southern Asia		Asia	4	164260	0.371498	60.5552	9.94677e+06	1.06119e+06	1.70216
India_Jammu and Kashmir	India	100	IN.JK	IND	Southern Asia		Asia	1	285337	0.111386	27.2849	7.78539e+06	3.99765e+06	3.46321
India_Jammu and Kashmir	India	100	IN.JK	IND	Southern Asia		Asia	2	72977.7	0.991066	29.4686	4.55882e+06	482240	2.05321
India_Jammu and Kashmir	India	100	IN.JK	IND	Southern Asia		Asia	3	71128.2	0.202997	72.7378	5.17371e+06	637683	2.43534
India_Jammu and Kashmir	India	100	IN.JK	IND	Southern Asia		Asia	4	111136	0.505194	58.1628	6.46396e+06	656077	1.55538
India_Jharkhand	India	100	IN.JH	IND	Southern Asia		Asia	1	129304	0.121486	22.1895	2.86919e+06	1.73153e+06	3.31018
India_Jharkhand	India	100	IN.JH	IND	Southern Asia		Asia	2	1.69396e+06	0.0333094	9.73642	7.23938e+07	1.14319e+07	2.09689
India_Jharkhand	India	100	IN.JH	IND	Southern Asia		Asia	4	453077	0.359699	57.7237	2.61533e+07	2.58949e+06	1.50584
India_Karnataka	India	100	IN.KA	IND	Southern Asia		Asia	1	523922	0.582169	32.9281	1.72518e+07	7.91386e+06	3.73383
India_Karnataka	India	100	IN.KA	IND	Southern Asia		Asia	2	826658	0.666574	52.8294	7.09515e+07	1.12977e+07	4.24644
India_Karnataka	India	100	IN.KA	IND	Southern Asia		Asia	4	245535	0.569639	62.768	1.54118e+07	1.1491e+06	1.23304
India_Kerala	India	100	IN.KL	IND	Southern Asia		Asia	1	44586.9	0.0200265	21.932	977880	421093	2.33455
India_Kerala	India	100	IN.KL	IND	Southern Asia		Asia	2	209146	0.497689	33.4319	1.38939e+07	1.86508e+06	2.77083
India_Madhya Pradesh	India	100	IN.MP	IND	Southern Asia		Asia	1	845809	0.0185935	18.8514	1.59447e+07	9.87318e+06	2.88548
India_Madhya Pradesh	India	100	IN.MP	IND	Southern Asia		Asia	2	1.69538e+06	0.161338	30.4693	1.07605e+08	1.65868e+07	3.03988
India_Madhya Pradesh	India	100	IN.MP	IND	Southern Asia		Asia	4	3.49795e+06	0.724348	10.0362	3.51059e+07	8.81866e+06	0.664241
India_Maharashtra	India	100	IN.MH	IND	Southern Asia		Asia	1	365331	0.196821	29.3229	1.07126e+07	4.95733e+06	3.35424
India_Maharashtra	India	100	IN.MH	IND	Southern Asia		Asia	2	1.44268e+06	0.284243	40.4299	105935810	1.50987e+07	3.25185
India_Maharashtra	India	100	IN.MH	IND	Southern Asia		Asia	4	747581	0.887046	33.1202	2.476e+07	3.35559e+06	1.18263
India_Manipur	India	100	IN.MN	IND	Southern Asia		Asia	1	10333.7	2.8e-05	28.1054	290434	98851.5	2.36461
India_Manipur	India	100	IN.MN	IND	Southern Asia		Asia	2	119062	0.319239	39.7987	8.66753e+06	1.17194e+06	3.05841
India_Meghalaya	India	100	IN.ML	IND	Southern Asia		Asia	1	12772.1	0.000189862	18.8872	241230	97432	1.88569
India_Meghalaya	India	100	IN.ML	IND	Southern Asia		Asia	2	444953	0.24393	29.6016	2.78547e+07	2.84153e+06	1.98426
India_Meghalaya	India	100	IN.ML	IND	Southern Asia		Asia	4	21785.9	0.474494	48.1678	1.04938e+06	113941	1.37798
India_Mizoram	India	100	IN.MZ	IND	Southern Asia		Asia	1	9621.33	0.000703078	19.9754	192190	96121.3	2.46955
India_Mizoram	India	100	IN.MZ	IND	Southern Asia		Asia	2	134180	0.041799	9.4229	5.6923e+06	757036	1.75303
India_Mizoram	India	100	IN.MZ	IND	Southern Asia		Asia	4	10489.7	0	41.8087	438560	51205.2	1.28614
India_Nagaland	India	100	IN.NL	IND	Southern Asia		Asia	1	29284.5	0.00280196	20.9519	613566	204824	1.72892
India_Nagaland	India	100	IN.NL	IND	Southern Asia		Asia	2	99251	0.337586	32.1184	6.46307e+06	838377	2.62461
India_Nagaland	India	100	IN.NL	IND	Southern Asia		Asia	4	4997.2	0.778573	62.841	314029	39873.2	2.10228
India_Orissa	India	100	IN.OR	IND	Southern Asia		Asia	1	160468	0.0918217	19.6502	3.15323e+06	1.79271e+06	2.76156
India_Orissa	India	100	IN.OR	IND	Southern Asia		Asia	2	3.9677e+06	0.208947	36.6447	2.76329e+08	3.95855e+07	3.09998
India_Orissa	India	100	IN.OR	IND	Southern Asia		Asia	4	41649.6	0.346386	49.1497	2.04707e+06	191042	1.20852
India_Punjab	India	100	IN.PB	IND	Southern Asia		Asia	1	185567	0.470008	27.8922	5.17587e+06	2.12175e+06	2.82636
India_Punjab	India	100	IN.PB	IND	Southern Asia		Asia	2	773260	0.995774	47.2078	6.20215e+07	5.57102e+06	2.23857
India_Punjab	India	100	IN.PB	IND	Southern Asia		Asia	4	1.49822e+06	0.985839	10.051	1.50586e+07	2.77208e+06	0.487489
India_Rajasthan	India	100	IN.RJ	IND	Southern Asia		Asia	1	898947	0.0820679	18.012	1.61918e+07	1.03467e+07	2.84512
India_Rajasthan	India	100	IN.RJ	IND	Southern Asia		Asia	2	172436	0.71914	36.4294	1.19721e+07	1.60483e+06	2.89175
India_Rajasthan	India	100	IN.RJ	IND	Southern Asia		Asia	4	2.35018e+06	0.944055	10.088	2.37087e+07	6.99879e+06	0.784619
India_Sikkim	India	100	IN.SK	IND	Southern Asia		Asia	1	47180.7	0.0655357	17.8503	842189	356153	1.86597
India_Sikkim	India	100	IN.SK	IND	Southern Asia		Asia	2	23687.9	0.399729	16.5222	1.17308e+06	109473	1.43596
India_Sikkim	India	100	IN.SK	IND	Southern Asia		Asia	3	7968.02	0.103464	49.4615	394110	66221.8	2.2576
India_Tamil Nadu	India	100	IN.TN	IND	Southern Asia		Asia	1	120051	0.326073	25.1572	3.02015e+06	1.69416e+06	3.48836
India_Tamil Nadu	India	100	IN.TN	IND	Southern Asia		Asia	2	1.39631e+06	0.70748	10.9308	6.13412e+07	1.12666e+07	2.5071
India_Tripura	India	100	IN.TR	IND	Southern Asia		Asia	2	235354	0.269964	34.5442	1.58968e+07	1.84514e+06	2.43595
India_Tripura	India	100	IN.TR	IND	Southern Asia		Asia	4	3679.14	0.692109	71.5397	263205	27975.4	2.00339
India_Uttar Pradesh	India	100	IN.UP	IND	Southern Asia		Asia	1	813987	0.324436	29.5084	2.40195e+07	1.03783e+07	3.15168
India_Uttar Pradesh	India	100	IN.UP	IND	Southern Asia		Asia	2	2.82588e+06	0.499185	0.123047	9.36017e+07	1.49913e+07	1.64834
India_Uttar Pradesh	India	100	IN.UP	IND	Southern Asia		Asia	4	4.88952e+06	0.990332	10.0091	4.89396e+07	1.61851e+07	0.872139
India_Uttaranchal	India	100	IN.UT	IND	Southern Asia		Asia	1	28408.7	0.219798	29.0497	825262	347487	3.02357
India_Uttaranchal	India	100	IN.UT	IND	Southern Asia		Asia	2	158551	0.176723	63.7774	1.53442e+07	1.25862e+06	2.46653
India_Uttaranchal	India	100	IN.UT	IND	Southern Asia		Asia	3	10897.1	0.804474	109.104	1.18891e+06	105455	2.62878
India_Uttaranchal	India	100	IN.UT	IND	Southern Asia		Asia	4	186946	0.759263	15.0846	2.82e+06	851059	1.19944
India_West Bengal	India	100	IN.WB	IND	Southern Asia		Asia	1	77752.1	0.123946	16.7661	1.3036e+06	800911	2.54627
India_West Bengal	India	100	IN.WB	IND	Southern Asia		Asia	2	4.95245e+06	0.250262	53.876	4.30249e+08	5.61239e+07	3.52119
India_West Bengal	India	100	IN.WB	IND	Southern Asia		Asia	4	306297	0.960838	51.3545	1.57298e+07	2.09029e+06	1.79804
Indonesia	Indonesia	101	IDN	IDN	South-Eastern Asia		Asia	1	3.35149e+06	0.100072	75.3052	2.52384e+08	44678077	3.29526
Indonesia	Indonesia	101	IDN	IDN	South-Eastern Asia		Asia	2	9.55401e+06	0.400232	52.4888	8.16761e+08	1.37347e+08	4.46677
Iran	Iran	102	IRN	IRN	Southern Asia		Asia	1	159505	0.776932	87.8787	1.40171e+07	2.28352e+06	3.53887
Iran	Iran	102	IRN	IRN	Southern Asia		Asia	2	471643	0.999548	33.3201	3.12794e+07	3.13227e+06	2.06351
Iran	Iran	102	IRN	IRN	Southern Asia		Asia	3	5.38452e+06	0.371583	37.7534	2.03284e+08	2.73485e+07	1.37969
Iran	Iran	102	IRN	IRN	Southern Asia		Asia	4	1.05391e+06	0.635725	31.3767	3.30683e+07	4.89031e+06	1.22255
Iraq	Iraq	103	IRQ	IRQ	Western Asia		Asia	1	72855.2	0.793608	175.428	1.27809e+07	584842	1.98432
Iraq	Iraq	103	IRQ	IRQ	Western Asia		Asia	2	125498	1	75.2358	1.35833e+07	491490	1.21686
Iraq	Iraq	103	IRQ	IRQ	Western Asia		Asia	3	82738.7	0.680052	124.266	1.02816e+07	754606	2.47747
Iraq	Iraq	103	IRQ	IRQ	Western Asia		Asia	4	1.47241e+06	0.964142	60.8123	8.95403e+07	1.05534e+07	1.88843
Ireland	Ireland	104	IRL	IRL	Northern Europe		Europe	3	273288	0	90.7661	2.48053e+07	3.61261e+06	3.59085
Israel	Israel	105	ISR	ISR	Western Asia		Asia	1	8286.93	0.980236	191.6	1.58777e+06	301931	9.00631
Israel	Israel	105	ISR	ISR	Western Asia		Asia	2	2821.91	1	23.2487	158729	23020.9	2.53478
Israel	Israel	105	ISR	ISR	Western Asia		Asia	4	162043	0.104251	12.9705	2.10177e+06	583480	0.94871
Italy	Italy	106	ITA	ITA	Southern Europe		Europe	1	1.30652e+06	0.597423	177.456	2.3185e+08	4.34651e+07	8.22349
Italy	Italy	106	ITA	ITA	Southern Europe		Europe	2	217424	0.990794	76.155	2.3733e+07	3.18224e+06	4.54764
Italy	Italy	106	ITA	ITA	Southern Europe		Europe	3	1.33569e+06	0.131782	91.2843	1.21928e+08	1.57134e+07	3.19565
Italy	Italy	106	ITA	ITA	Southern Europe		Europe	4	331645	0.26612	53.341	1.76903e+07	2.07473e+06	1.64826
Jamaica	Jamaica	109	JAM	JAM	Caribbean		Latin America	1	1802.12	0	49.7402	89637.6	33969	4.65943
Japan	Japan	110	JPN	JPN	Eastern Asia		Asia	1	99035.4	0.0884849	191.475	1.89628e+07	2.22557e+06	5.55498
Japan	Japan	110	JPN	JPN	Eastern Asia		Asia	2	1.14965e+06	1	10.8086	5.03648e+07	9.35321e+06	2.52787
Japan	Japan	110	JPN	JPN	Eastern Asia		Asia	3	211375	0.666299	42.4361	8.96992e+06	1.46586e+06	1.8838
Japan	Japan	110	JPN	JPN	Eastern Asia		Asia	4	8301.23	0.112359	71.2261	591265	43381.3	1.37688
Jordan	Jordan	112	JOR	JOR	Western Asia		Asia	1	1100.69	0.295058	185.316	203976	12715.1	2.85552
Jordan	Jordan	112	JOR	JOR	Western Asia		Asia	3	1045.68	0	20.5415	21480	1509.35	0.392089
Jordan	Jordan	112	JOR	JOR	Western Asia		Asia	4	28307.5	0.370562	45.4614	1.2869e+06	105746	0.98424
Kazakhstan	Kazakhstan	108	KAZ	KAZ	Central Asia		Asia	1	390060	0.915424	114.598	4.47001e+07	1.00085e+07	6.34264
Kazakhstan	Kazakhstan	108	KAZ	KAZ	Central Asia		Asia	2	115227	0.999705	0.708782	3.88417e+06	633266	1.70762
Kazakhstan	Kazakhstan	108	KAZ	KAZ	Central Asia		Asia	3	368695	0.288611	1.78922	659675	762279	0.561622
Kazakhstan	Kazakhstan	108	KAZ	KAZ	Central Asia		Asia	4	9.87943e+06	0.0163055	1.47454	1.45676e+07	3.62784e+07	0.967503
Kenya	Kenya	114	KEN	KEN	Eastern Africa	SSA	Africa	1	1.52847e+06	0.00296365	67.9798	1.03905e+08	1.87222e+07	3.02784
Kenya	Kenya	114	KEN	KEN	Eastern Africa	SSA	Africa	2	13994	0.965873	13.3126	648097	155927	3.46212
Kenya	Kenya	114	KEN	KEN	Eastern Africa	SSA	Africa	4	165271	0	10.3669	1.71335e+06	507901	0.809688
Kosovo	Kosovo	999	XKX	XKX	Southern Europe		Europe	1	124127	0.0430168	48.4108	6.00907e+06	1.63647e+06	3.25893
Kosovo	Kosovo	999	XKX	XKX	Southern Europe		Europe	3	85173	0	31.74	2.70339e+06	613224	1.95575
Kyrgyzstan	Kyrgyzstan	113	KGZ	KGZ	Central Asia		Asia	1	109869	0.999956	119.054	1.30804e+07	1.97092e+06	4.43431
Kyrgyzstan	Kyrgyzstan	113	KGZ	KGZ	Central Asia		Asia	2	14437.5	0.81858	4.36148	539405	62248.4	1.33967
Kyrgyzstan	Kyrgyzstan	113	KGZ	KGZ	Central Asia		Asia	3	130686	0.79683	11.7656	1.5376e+06	383797	0.797755
Kyrgyzstan	Kyrgyzstan	113	KGZ	KGZ	Central Asia		Asia	4	282712	0.487422	7.25887	2.05217e+06	576582	0.537345
Laos	Laos	120	LAO	LAO	South-Eastern Asia		Asia	1	54209.2	0.0112878	66.74	3.61792e+06	977969	4.45949
Laos	Laos	120	LAO	LAO	South-Eastern Asia		Asia	2	518672	0.239374	4.66543	1.9536e+07	3.99672e+06	2.39427
Laos	Laos	120	LAO	LAO	South-Eastern Asia		Asia	4	1437.49	0.400138	12.396	17819.1	6391.14	1.17141
Latvia	Latvia	119	LVA	LVA	Northern Europe		Europe	1	2751.78	0.00883819	59.088	162597	39556.4	3.55334
Latvia	Latvia	119	LVA	LVA	Northern Europe		Europe	3	330388	0	34.1115	1.127e+07	2.17997e+06	1.79235
Lebanon	Lebanon	121	LBN	LBN	Western Asia		Asia	3	8431.68	0.030303	49.017	413296	27581	0.888573
Lebanon	Lebanon	121	LBN	LBN	Western Asia		Asia	4	23408.8	0.0549604	69.4044	1.62467e+06	108588	1.22219
Lesotho	Lesotho	122	LSO	LSO	Southern Africa	SSA	Africa	1	123052	0.000861054	26.0352	3.2037e+06	1.48644e+06	2.98601
Lesotho	Lesotho	122	LSO	LSO	Southern Africa	SSA	Africa	3	11843.9	0	28.5291	337895	44404.5	1.01843
Lesotho	Lesotho	122	LSO	LSO	Southern Africa	SSA	Africa	4	11059.8	0.0242652	27.5547	304748	58939	1.40408
Liberia	Liberia	123	LBR	LBR	Western Africa	SSA	Africa	1	2648.38	0	78.7872	208659	59213.8	5.52681
Liberia	Liberia	123	LBR	LBR	Western Africa	SSA	Africa	2	125484	7.27e-05	9.81564	5.37269e+06	1.04772e+06	2.59429
Libya	Libya	124	LBY	LBY	Northern Africa		Africa	4	249151	0.280747	38.9275	9.69883e+06	1.54321e+06	1.63192
Lithuania	Lithuania	126	LTU	LTU	Northern Europe		Europe	1	13730.7	0.00857213	24.8768	341575	150428	2.70813
Lithuania	Lithuania	126	LTU	LTU	Northern Europe		Europe	3	877117	0	14.9895	1.31475e+07	5.09676e+06	1.57846
Luxembourg	Luxembourg	256	LUX	LUX	Western Europe		Europe	1	5165.24	0.000117166	189.306	977812	121976	5.83734
Luxembourg	Luxembourg	256	LUX	LUX	Western Europe		Europe	3	11783.6	0	75.5136	889822	61467.6	1.41698
Macedonia	Macedonia	154	MKD	MKD	Southern Europe		Europe	1	55226.6	0.0655657	51.1143	2.82287e+06	581722	2.60375
Macedonia	Macedonia	154	MKD	MKD	Southern Europe		Europe	2	2792.9	0.911534	33.7381	186393	19081	2.12279
Macedonia	Macedonia	154	MKD	MKD	Southern Europe		Europe	3	168896	0	27.8071	4.69652e+06	1.03283e+06	1.66113
Madagascar	Madagascar	129	MDG	MDG	Eastern Africa	SSA	Africa	1	123906	0	78.6538	9.74569e+06	2.30292e+06	4.59429
Madagascar	Madagascar	129	MDG	MDG	Eastern Africa	SSA	Africa	2	530043	1	0.00789744	1.74956e+07	5.2622e+06	3.08473
Malawi	Malawi	130	MWI	MWI	Eastern Africa	SSA	Africa	1	674810	9.49e-05	27.2045	1.83579e+07	1.08267e+07	3.96594
Malawi	Malawi	130	MWI	MWI	Eastern Africa	SSA	Africa	2	25517.2	0.106488	42.9543	1.93814e+06	419772	5.11141
Malawi	Malawi	130	MWI	MWI	Eastern Africa	SSA	Africa	4	1827.86	0	35.1542	64257	9658.62	1.39222
Malaysia	Malaysia	131	MYS	MYS	South-Eastern Asia		Asia	1	25485.3	0.000334499	84.0026	2.14084e+06	567767	5.50696
Malaysia	Malaysia	131	MYS	MYS	South-Eastern Asia		Asia	2	489546	0.443858	61.6562	4.63386e+07	6.40717e+06	4.06662
Mali	Mali	133	MLI	MLI	Western Africa	SSA	Africa	1	150596	0.005378	154.933	2.33322e+07	3.61202e+06	5.92884
Mali	Mali	133	MLI	MLI	Western Africa	SSA	Africa	2	216829	0.325905	3.29688	7.87022e+06	1.74344e+06	2.49833
Mali	Mali	133	MLI	MLI	Western Africa	SSA	Africa	4	2995.65	0.900215	28.3349	84881.5	11963.5	1.05221
Mauritania	Mauritania	136	MRT	MRT	Western Africa	SSA	Africa	1	8605.74	0.0654257	111.526	959767	70655.5	2.02951
Mauritania	Mauritania	136	MRT	MRT	Western Africa	SSA	Africa	2	12348.4	0.847007	3.7691	454039	105915	2.66508
Mexico	Mexico	138	MEX	MEX	Central America		Latin America	1	7.3434e+06	0.20094	146.786	1077908038	2.19805e+08	7.39901
Mexico	Mexico	138	MEX	MEX	Central America		Latin America	2	73007.8	0.823842	59.9648	6.78716e+06	1.23842e+06	5.2706
Mexico	Mexico	138	MEX	MEX	Central America		Latin America	3	4315.41	0.875993	68.4214	295266	51287.4	3.22838
Mexico	Mexico	138	MEX	MEX	Central America		Latin America	4	903660	0.801815	50.1935	4.53579e+07	7.34872e+06	2.14261
Moldova	Moldova	146	MDA	MDA	Eastern Europe		Europe	1	512124	0.138604	44.7741	2.29299e+07	7.0498e+06	3.40278
Moldova	Moldova	146	MDA	MDA	Eastern Europe		Europe	3	473446	0.0685592	80.7181	3.82156e+07	5.71147e+06	3.27699
Mongolia	Mongolia	141	MNG	MNG	Eastern Asia		Asia	1	2661.52	0.126141	3.82878	10190.4	11703.6	1.08698
Mongolia	Mongolia	141	MNG	MNG	Eastern Asia		Asia	4	283685	0.000696743	9.44487	2.67937e+06	678620	0.63027
Montenegro	Montenegro	273	MNE	MNE	Eastern Europe		Europe	1	108504	0.0182192	60.0654	6.51732e+06	1.21878e+06	2.7766
Montenegro	Montenegro	273	MNE	MNE	Eastern Europe		Europe	3	75861.3	0.00911976	35.9366	2.7262e+06	440498	1.57732
Morocco	Morocco	143	MAR	MAR	Northern Africa		Africa	1	242681	0.52496	18.8472	4.57385e+06	1.57613e+06	1.60542
Morocco	Morocco	143	MAR	MAR	Northern Africa		Africa	2	6178.56	0.999874	14.3463	292532	53297.1	2.68027
Morocco	Morocco	143	MAR	MAR	Northern Africa		Africa	3	392861	0.00588001	13.4083	5.26761e+06	1.55886e+06	1.07787
Morocco	Morocco	143	MAR	MAR	Northern Africa		Africa	4	4.26902e+06	0.0978152	12.6246	5.38948e+07	2.24457e+07	1.38529
Mozambique	Mozambique	144	MOZ	MOZ	Eastern Africa	SSA	Africa	1	935423	0.00464469	149.064	1.39438e+08	2.5555e+07	6.75306
Mozambique	Mozambique	144	MOZ	MOZ	Eastern Africa	SSA	Africa	2	75105.8	0.0558036	2.2627	2.64843e+06	859445	3.55554
[truncated: 443 more rows]

## Sheet: E Current distribution
Country/Sub-national region	Country	Area.Code	ISO3	ISO3_country	Region	Sub-Saharan Africa	Continent	Crop	Cultivation area (ha)	Fraction irrigated	Current fertilizer (kgN/ha)	Current BNF (kgN/ha)	Current BNF (kgN)	Current input (fert + BNF) (kgN)	Current production (Gcal)	Current production (tDM/ha)
[truncated: 972 more rows]

[truncated: 4 more sheets: F Current distribution w 62Tga, G Current distribution w 82Tga, H Equal input across countries, I Food insecurity ]
