# Supplementary material for: Redistribution of nitrogen to feed the people on a safer planet
Source: PNAS Nexus. 2024 May 14;3(5):pgae170. doi: 10.1093/pnasnexus/pgae170 (PMC11093128; doi:10.1093/pnasnexus/pgae170)
Supplement: pgae170_Supplementary_Data [file pgae170_supplementary_data.zip › PNASNEXUS-PNASNEXUS-2023-01037-TR-s02.r]

# script to compute national/sub-national nitrogen response curves
# from the GGCMI Phase 2 emulators 
# (Franke et al. 2020, doi: 10.5194/gmd-13-3995-2020)
# and to compute optimized N distribution patterns.
#
# written by Christoph Müller, PIK
# Licensed under GNU Affero General Public License (AGPLv3)
# see https://www.gnu.org/licenses/agpl-3.0.html

# clean start
rm(list=ls(all=TRUE))

require(ncdf4)
require(fields)
require(reshape)
require(nloptr)
require(stringi)

local <- F
if(local){
  do.ggcm <- 7
  do.crop <- 1
  do.obj <- 5
} else {
  shellarg <- commandArgs(TRUE)
  do.ggcm=as.numeric(strsplit(shellarg,"_")[[1]][1])
  do.crop=as.numeric(strsplit(shellarg,"_")[[1]][2])
  do.obj=as.numeric(strsplit(shellarg,"_")[[1]][3])
}

#path.clim <- "/p/projects/macmit/data/CMIP/CMIP5/pcmdi_crugrid/"
path.rclim <- "/p/projects/macmit/users/cmueller/GGCMI/phase2/CMIP/CMIP5/"
path.gs <- "/p/projects/macmit/data/GGCMI/AgMIP.input/other.inputs/phase2.masks/"
path.lu <- "/p/projects/macmit/data/GGCMI/AgMIP.output/processed/masks/"
#path.prod <- "/p/projects/lpjml/reference_data/yield/monfreda_2008/Rdata/05deg/"
#path.fert <- "/p/projects/macmit/data/GGCMI/AgMIP.input/other.inputs/AGMIP_NUTRIENTS.HARM.version1.1/"
path.fert <- "/p/projects/lpjml/input/Fertilizer/histsoc/"
path.coeff <- "/p/projects/macmit/data/GGCMI/AgMIP.output/Jim_Emulator/EMULATOR_PARAMS/"
#path.ryield <- "/p/projects/macmit/users/cmueller/GGCMI/phase2/CMIP/CMIP5/yields/"
#path.rprod <- "/p/projects/macmit/users/cmueller/GGCMI/phase2/CMIP/CMIP5/production/"
path.figs <- "/p/projects/macmit/users/cmueller/GGCMI/phase2/planetary_n/figures/"

# path.coeff <- "C:/D/publications/kahilouto_planetary_nitrogen/"
# path.fert <- "C:/D/data/GGCMI/AGMIP_NUTRIENTS.HARM.version1.1/"
# path.figs <- path.coeff
# path.lu <- "C:/D/data/GGCMI/masks/"
# path.gs <- "C:/D/data/GGCMI/phase2_masks/"

# exclude soybean, which is an N-fixer
crops <- c("mai","ric","soy","wwh","swh")[-3]
crops.gs <- c("Maize","Rice","Soybeans","wwh","swh")[-3]
crops.nice <- c("Maize","Rice","Soybeans","Winter Wheat","Spring Wheat","all combined")[-3]
crops.param <- c("maize","rice","soy","winter_wheat","spring_wheat")[-3]
crops.param2 <- c("maize","rice","soy","winter_wheat","spring_wheat","all")[-3]
#crops.fert <- c("maize","rice","soybean","wheat","wheat")[-3]
crops.fert <- c("mai","ric","soy","whe","whe")[-3]
bnf <- c(0,33,0,0,0)[-3]
allcropfertilizer <- 142454050385 # taken from PB_downscaling_cropwise 05022021.xlsx compiled by Helena from total N fertilizer and crop BNF

ndaymonth <- c(31,28,31,30,31,30,31,31,30,31,30,31)
ggcms <- c("CARAIB","EPIC-TAMU","GEPIC","JULES","LPJ-GUESS","LPJmL","PEPIC","PROMET","pDSSAT")[-c(1,4,8)] # pDSSAT produces segmentation fault in optimization, no idea why
ggcms <- c(ggcms,"ensemble.mean")

ENERG <- c(3560,2800,3350,3340,3340)# kcal/kg fresh matter
ENERG <- ENERG*1e3 #kcal/tFM
FRESHMATTER <- 100/c(88,87,91,88,88)
ENERG_DM <- ENERG*FRESHMATTER*1e-6 #Gcal/tDM

# planetary boundary in kg from Tg to kg multiply with 1e9
PBN <- c(62,82)*1e9  #https://www.stockholmresilience.org/research/planetary-boundaries/planetary-boundaries/about-the-research/quantitative-evolution-of-boundaries.html
#PBN <- c(25215419676,33349426023) # don't use this as we scale with cereal_frac later on to account for the current share of N fertilizers that the 3 crops get
# plot?
pl <- F

readmap.nc <- function(filename, var = "", lo = "lon", la = "lat", starttime = 1){
  nc <- nc_open(filename)
  if(var == "") var <- names(nc$var)[1]
  lon <- ncvar_get(nc, lo)
  if(min(lon) >= 0){
    cat("WARNING! Longitude does not contain negative values, shifting >180 by 360\n")
    lon[lon>180] <- lon[lon>180] - 360
  }
  lat <- ncvar_get(nc, la)
  if(lat[1] > lat[length(lat)]){
    cat("WARNING, inverting latitudes\n")
    
  }
  if(starttime == 1)
    buf <- ncvar_get(nc, var)
  else
    buf <-ncvar_get(nc, var, start = c(1, 1, starttime))
  nc_close(nc)
  if(length(dim(buf)) == 2)
    buf <- buf[order(lon), order(lat)]
  else if(length(dim(buf)) == 3)
    buf <- buf[order(lon), order(lat),]
  else if(length(dim(buf)) > 3)
    cat("WARNING, cannot adjust lon/lat setting for 4-dim array\n")
  buf
}

# emulator

emulator.national <- function(cf, C, T, W, N, irrig = F, country = "", warn = F){
  if(all(cf==0))
    return(0)
  if(length(cf) == 34 | (irrig & length(cf)==19)){
    #cat("34 coefficients found\n")
    if(irrig){
      Y = (cf[1] + cf[2]*C + cf[3]*T + cf[4]*N + cf[5]*C^2 + cf[6]*C*T + cf[7]*C*N + cf[8]*T^2 + 
             cf[9]*T*N + cf[10]*N^2 + cf[11]*C^3 + cf[12]*C^2*T + cf[13]*C^2*N + cf[14]*C*T^2 + 
             cf[15]*C*T*N + cf[16]*C*N^2 + cf[17]*T^3 + cf[18]*T^2*N + cf[19]*T*N^2)
    } else {
      Y <- (cf[1] + cf[2]*C + cf[3]*T + cf[4]*W + cf[5]*N + cf[6]*C^2 + cf[7]*C*T + cf[8]*C*W + 
              cf[9]*C*N + cf[10]*T^2 + cf[11]*T*W + cf[12]*T*N + cf[13]*W^2 + cf[14]*W*N + cf[15]*N^2 + 
              cf[16]*C^3 + cf[17]*C^2*T + cf[18]*C^2*W + cf[19]*C^2*N + cf[20]*C*T^2 + cf[21]*C*T*W + 
              cf[22]*C*T*N + cf[23]*C*W^2 + cf[24]*C*W*N + cf[25]*C*N^2 + cf[26]*T^3 + cf[27]*T^2*W + 
              cf[28]*T^2*N + cf[29]*T*W^2 + cf[30]*T*W*N + cf[31]*T*N^2 + cf[32]*W^3 + 
              cf[33]*W^2*N + cf[34]*W*N^2)
    }
  } else if(length(cf)==20 | (irrig & length(cf)==10)){
    #cat("20 coefficients found\n")
    if(irrig){
      Y = (cf[1] + cf[2]*C + cf[3]*T + cf[4]*C^2 + cf[5]*C*T + cf[6]*T^2 + cf[7]*C^3 + 
             cf[8]*C^2*T + cf[9]*C*T^2 + cf[10]*T^3)
    } else{
      Y <- (cf[1] + cf[2]*C + cf[3]*T + cf[4]*W + cf[5]*C^2 + cf[6]*C*T + cf[7]*C*W + cf[8]*T^2 +
              cf[9]*T*W + cf[10]*W^2 + cf[11]*C^3 + cf[12]*C^2*T + cf[13]*C^2*W + cf[14]*C*T^2 + 
              cf[15]*C*T*W + cf[16]*C*W^2 + cf[17]*T^3 + cf[18]*T^2*W + cf[19]*T*W^2 + cf[20]*W^3)
    }
  }
  if(all(!is.finite(Y))){
    Y[] <- 0
    #if(warn) cat("WARNING! no valid values for",country,irrig,"\n")
  }
  Y
}

gcm <- 3
ggcm <- 7
cr <- 1
nlevels <- seq(10, 200, by = 10)
nlevels2 <- c(10:200)
upbound <- 200
objectives <- c("yieldmax", "Nminimization", "yieldmaxPB62", "yieldmaxPB82", "scale62", "scale82")
firstwheat <- which(crops == "wwh")

# load country metadata
cntry <- read.csv(paste0(path.lu, "aggr/gadm0.meta.csv"), header = F)
cntry1 <- read.csv(paste0(path.lu, "aggr/gadm1.meta.csv"), header = F)

# countries to include
#c2i <- which(cntry[,3] %in% c("ETH","FIN"))
c2i <- c(1:dim(cntry)[1])

# loop through states for Australia, Brazil, Canada, China, India, Russia, USA 
subnational <- which(cntry[, 1] %in% c(14, 32, 41, 48, 105, 186, 240))

europe <- c("ALB", "AUT", "BLR", "BEL", "BIH", "BGR", "HVR", "CZE", "DNK", "EST",
            "FIN", "FRA", "GEO", "DEU", "GRC", "HUN",
            "IRL", "ITA", "KO-", "LVA", "LTU", "LUX", "MLT", "MDA", "MNE", "MSR",
            "NLD", "NOR", "POL", "PRT", "SRB", "SVK", "SVN", "ESP",
            "SWE", "CHE", "UKR", "GBR")

# for testing
#c2i <- which(cntry[,3] %in% c(europe[-c(5,7,19,23:26)]))
if(local) c2i <- which(cntry[, 3] %in% c(europe[-c(1, 2, 3, 5, 7, 9:11, 13, 19, 23:26, 31)]))

# load country pixel map
gadm0 <- readmap.nc(paste0(path.lu,"aggr/gadm0.mask.nc4"))
gadm1 <- readmap.nc(paste0(path.lu,"aggr/gadm.mask.01.nc4"),var="gadm1")

for(ggcm in do.ggcm){
  sets <- list()
  ii <- 0
  nsets <- frac_totalN <- frac_totalN_norice <- numeric(length(crops))
  for(cr in 1:length(crops)){
    cat("processing",ggcms[ggcm], "for", crops.nice[cr], "\n")
    # load crop area
    if(cr<firstwheat){
      fn <- paste0(path.lu, "weight/", crops.param[cr], ".nc4")
      mrf <- readmap.nc(fn, "rainfed")
      mir <- readmap.nc(fn, "irrigated")
      
    } else {
      fn <- "/p/projects/macmit/data/GGCMI/AgMIP.input/phase3/landuse/winter_spring_wheat_separation/winter_and_spring_wheat_areas_phase3.nc4"
      mrf <- readmap.nc(fn, if(cr == firstwheat) "wwh_area_rf" else if(cr == firstwheat + 1) "swh_area_rf" else "rainfed")
      mir <- readmap.nc(fn, if(cr == firstwheat) "wwh_area_ir" else if(cr == firstwheat + 1) "swh_area_ir" else "irrigated")
    }
    mrf[!is.finite(mrf)] <- 0
    mir[!is.finite(mir)] <- 0
    mt <- mrf + mir
    # using 3-year average for fertilizers from histsoc data for 2013-2015
    nfert <- apply(readmap.nc(paste0(path.fert,"fertilizer_application_histsoc_",crops.fert[cr],"_1850-2015.nc"),"fertrate",lo="longitude",la="latitude")[,,164:166],c(1,2),mean,na.rm=T)
    nfert[!is.finite(nfert)] <- NA
    assign(paste0("nfert_", crops[cr]), nfert)
    assign(paste0("mt_", crops[cr]), mt)
    assign(paste0("mrf_", crops[cr]), mrf)
    assign(paste0("mir_", crops[cr]), mir)
    
    go <- F
    if(ggcm == length(ggcms)){ # ensemble mean
      gcounter <- 0
      for(ggcm2 in 1:(length(ggcms) - 1)){
        fn <- paste0(path.coeff, ggcms[ggcm2], "_", crops.param[cr], "_ggcmi_phase2_emulator_A0.nc4")
        if(file.exists(fn)) {
          go <- T
          # load emulator coefficients
          if(gcounter == 0){
            coeff_rf <- readmap.nc(fn, "K_rf")
            coeff_ir <- readmap.nc(fn, "K_ir")
          } else {
            coeff_rf <- coeff_rf + readmap.nc(fn, "K_rf")
            coeff_ir <- coeff_ir + readmap.nc(fn, "K_ir")
          }
          gcounter <- gcounter + 1
        }
      }
      coeff_rf <- coeff_rf / gcounter
      coeff_ir <- coeff_ir / gcounter
    } else {
      fn <- paste0(path.coeff, ggcms[ggcm], "_", crops.param[cr], "_ggcmi_phase2_emulator_A0.nc4")
      if(file.exists(fn)) {
        go <- T
        # load emulator coefficients
        coeff_rf <- readmap.nc(fn, "K_rf")
        coeff_ir <- readmap.nc(fn, "K_ir")
      }
    }
    
    lcounter <- 0
    ra <- NULL #range(f_n1(nlevels),f_n2(nlevels))
    for(cc in c2i){
      if(cc %in% subnational){ 
        states <- which(cntry1[, 1] == cntry[cc, 1])
        gadmx <- gadm1
        cntrx <- cntry1
      } else {
        states <- cc
        gadmx <- gadm0
        cntrx <- cntry
      }
      for(st in states){
        # checking state and country, in countries without subnational resolution, this is the same
        if(cc %in% subnational){
          l <- which(gadm0 == cntry[cc, 1] & gadmx == paste0(cntry[cc, 1], stri_pad_left(cntrx[st, 2], 2, 0)) & mt > 0, arr.ind = T)
        }else{
          l <- which(gadm0 == cntry[cc, 1] & mt > 0, arr.ind = T)
        }
        cat("processing", as.character(cntry[cc, 2]), as.character(cntrx[st, dim(cntrx)[2]]), "\n")
        if(length(l) > 0){
          total_rf <- total_ir <- 0
          wcoeff_rf <- vector("numeric", dim(coeff_rf)[3])
          wcoeff_ir <- vector("numeric", if(dim(coeff_ir)[3] == 34) 19 else 10)
          for(i in 1:dim(l)[1]){
            wght_rf <- mrf[l[i, 1], l[i, 2]]
            wght_ir <- mir[l[i, 1], l[i, 2]]
            if(all(is.finite(coeff_rf[l[i, 1], l[i, 2], ]))){
              wcoeff_rf <- wcoeff_rf + coeff_rf[l[i, 1], l[i, 2], ]*wght_rf
              total_rf <- total_rf + wght_rf
            } 
            if(all(is.finite(coeff_ir[l[i, 1], l[i, 2], c(1:if(dim(coeff_ir)[3] == 34) 19 else 10)]))) {
              wcoeff_ir <- wcoeff_ir + coeff_ir[l[i, 1], l[i, 2], c(1:if(dim(coeff_ir)[3] == 34) 19 else 10)] * wght_ir
              total_ir <- total_ir + wght_ir
            }
          }
          # at least 1000ha for that crop in this country
          if((total_rf + total_ir) > 1000){
            if(total_rf > 0) wcoeff_rf <- wcoeff_rf / total_rf else wcoeff_rf[] <- 0
            if(total_ir > 0) wcoeff_ir <- wcoeff_ir / total_ir else wcoeff_ir[] <- 0
            lcounter <- lcounter + 1
            eval(parse(text=paste("f",lcounter + ii,"<- function(nl,warn=FALSE) { return((emulator.national(sets[[",
                                  lcounter + ii,"]]$wcoeff_rf, 400, 0, 1, nl,irrig = F, as.character(cntry[sets[[",
                                  lcounter + ii, "]]$cid, 2]),warn = warn) * sets[[",
                                  lcounter + ii, "]]$total_rf + emulator.national(sets[[", lcounter + ii,
                                  "]]$wcoeff_ir, 400, 0, 1, nl, irrig = T,as.character(cntry[sets[[", lcounter + ii,
                                  "]]$cid, 2]), warn = warn) * sets[[", lcounter + ii,"]]$total_ir)/sets[[",lcounter+ii,"]]$total)}",sep="")))
            f_nresponse <- get(paste0("f", lcounter + ii))
            sets[[lcounter+ii]] <- list(total_rf = total_rf, total_ir = total_ir, total = total_rf + total_ir,
                                        wcoeff_rf = wcoeff_rf, wcoeff_ir = wcoeff_ir,
                                        l = l, cid = cntry[cc, 1], sid = if(cc %in% subnational) cntrx[st, 2] else NA)
            if(max(f_nresponse(nlevels2))==0) {
              cat("no N sensitivity in", as.character(cntry[cc, 2]), if(cc %in% subnational) as.character(cntry1[st, 4]),
                  "for", crops[cr], " removing again\n")
              sets[[lcounter + ii]] <- NULL
              lcounter <- lcounter - 1
            } else {
              ra <- range(ra, f_nresponse(nlevels, warn = T))
              cat("adding", as.character(cntry[cc, 2]), if(cc %in% subnational) as.character(cntry1[st, 4]),
                  "with cropland areas of ", total_rf + total_ir, total_rf, total_ir, "for", crops[cr], "\n")
            }
          } else {
            cat("skipping", as.character(cntry[cc, 2]), if(cc %in% subnational) as.character(cntry1[st, 4]),
                "for too little cropland", total_rf + total_ir, total_rf, total_ir, "for", crops[cr], "\n")
          }
        }
        
      }
    }
    #assign(paste0("sets",crops[cr]),sets)
    ii <- ii + lcounter
    nsets[cr] <- lcounter
  }#cr
  for(objective in objectives[do.obj]){
    cat("processing data for", objective, "\n")
    if(pl){
      png(paste0(path.figs, ggcms[ggcm], "_", crops.param[cr], "_yield_curves_ub", upbound,
                 "_", objective, "_", length(sets), "_countries.png"), 
          width = 8 * 300, height = 8 * 300, res = 300, pointsize = 12)
      plot(nlevels, nlevels, ylim = ra, xlim = c(0, 250), xlab = "N levels (kg/ha)", ylab = "national yield response (tDM/ha)",
           type = "n", main = paste(ggcms[ggcm], crops.nice[cr]))
    }
    total_prod <- total_fert <- total_area <- total_area_ir <- total_bnf <- 0
    min_total_prod <- 0
    x0 <- xorig <- NULL
    fert <- prods <- yields <- list()
    cnts <- NULL
    if(objective != objectives[2]){ 
      ub <- NULL 
      lb <- NULL 
      mains <- "total_prod" 
      hs <- "" 
    } else {
      ub <- NULL 
      lb <- NULL 
      # hs needs to be >=0, so here it's all coutries production at new N input minus the original production
      hs <- "" 
      # main minimization function
      mains <- "total_fert" 
    }
    ii <- 0
    for(cr in 1:length(crops)){
      total_prod_cr <- total_area_cr <- total_fert_cr <- total_area_ir_cr <- total_bnf_cr <- 0
      nfert <- get(paste0("nfert_", crops[cr]))
      mt <- get(paste0("mt_", crops[cr]))
      mrf <- get(paste0("mrf_", crops[cr]))
      mir <- get(paste0("mir_", crops[cr]))
      for(i in 1:nsets[cr]){
        f_nresponse <- get(paste0("f", i + ii))
        if(pl) lines(nlevels, f_nresponse(nlevels), col = 1 + i)
        if(pl) text(202, f_nresponse(200), as.character(cntry[which(cntry[, 1] == sets[[i + ii]]$cid), 2]),
                    adj = c(0, 0.5) , cex = 0.5, col = 1 + i)
        if(sets[[i + ii]]$cid %in% cntry[subnational, 1]){
          fer <- sum(nfert[gadm1 == paste0(sets[[i + ii]]$cid, stri_pad_left(sets[[i + ii]]$sid, 2, 0))] *
                       mt[gadm1 == paste0(sets[[i + ii]]$cid, stri_pad_left(sets[[i + ii]]$sid, 2, 0))], na.rm = T)
        } else {
          fer <- sum(nfert[gadm0 == cntry[which(cntry[, 1] == sets[[i + ii]]$cid), 1]] *
                     mt[gadm0 == cntry[which(cntry[, 1] == sets[[i + ii]]$cid), 1]], na.rm = T)
        }
        fert[[i + ii]] <- fer
        total_fert_cr <- total_fert_cr + fer
        total_bnf_cr <- total_bnf_cr + bnf[cr]*sets[[i + ii]]$total
        # add BNF Nr to xx
        xx <- fer/sets[[i + ii]]$total + bnf[cr]
        xorig <- c(xorig, xx) # keep original N input for scaling activity
        if(pl) points(xx, f_nresponse(xx), col = i + 1)
        # don't force lower input level to 10, as that can artificially increase the N requirement
        # if(xx<10){
        #   #cat("correcting N inputs to at least 10kg/ha",as.character(cntry[sets[[i+ii]]$cid,2]),"\n")
        #   xx <- 10
        # }
        # correcting high input levels is necessary though, otherwise yields can become negative as fertilizer inputs and harvested areas are not necessarily consistent.
        if(xx > 200){
          #cat("correcting N inputs to at most 200kg/ha",as.character(cntry[sets[[i+ii]]$cid,2]),"\n")
          xx <- 200
        }
        x0 <- c(x0, xx)
        yield <- f_nresponse(xx)
        pro <- yield * sets[[i + ii]]$total * ENERG_DM[cr]
        prods[[i + ii]] <- pro
        yields[[i + ii]] <- yield
        cat(as.character(cntry[which(cntry[, 1] == sets[[i + ii]]$cid), 2]), 
            crops.nice[cr], xorig[i + ii], xx, pro, yield, total_prod_cr, "\n")
        total_prod_cr <- total_prod_cr + pro
        total_area_cr <- total_area_cr + sets[[i + ii]]$total
        total_area_ir_cr <- total_area_ir_cr + sets[[i + ii]]$total_ir
        buf <- as.character(cntry[which(cntry[, 1] == sets[[i + ii]]$cid), 2])
        if(sets[[i + ii]]$cid %in% cntry[subnational, 1]){
          buf <- paste(buf, as.character(cntry1[which(cntry1[, 1] == sets[[i + ii]]$cid & cntry1[, 2] == sets[[i + ii]]$sid), 4]),sep = "_")
        }
        cnts <- c(cnts, buf)
      }
      # compute fraction of crop fertilizer use from total 
      assign(paste0("total_prod_", crops[cr]), total_prod_cr)
      assign(paste0("total_fert_", crops[cr]), total_fert_cr)
      assign(paste0("total_area_", crops[cr]), total_area_cr)
      assign(paste0("total_area_ir_", crops[cr]), total_area_ir_cr)
      assign(paste0("total_bnf_", crops[cr]), total_bnf_cr)
      assign(paste0("uniform_fert_", crops[cr]), total_fert_cr / total_area_cr)
      total_prod <- total_prod + total_prod_cr
      total_area <- total_area + total_area_cr
      total_area_ir <- total_area + total_area_cr
      total_fert <- total_fert + total_fert_cr
      total_bnf <- total_bnf + total_bnf_cr
      if(pl & (length(cnts) < 10)) legend("topleft", bty = "n", legend = cnts, col = c(1:length(cnts)) + 1, lty = 1)
      
      if(objective %in% objectives[c(1, 3, 4)]){
        for(i in 1:nsets[cr]){
          # skip countries with no N response
          f_nresponse <- get(paste0("f", i + ii))
          if(max(f_nresponse(nlevels2)) == 0){
            lb <- c(lb, 0) #allow zero input if yield is zero anyway
            ub <- c(ub, max(lb[length(lb)] + 0.1, x0[i + ii]))
          } else {
            # lower bound cannot be less than bnf, or 10 unless the baseline is less than 10
            lb <- c(lb, min(x0[i + ii], max(bnf[cr], 10)))
            # upper bound cannot exceed fertilizer rate that results in highest yields
            ub <- c(ub, max(x0[i + ii], nlevels2[which.max(f_nresponse(nlevels2))[1]]))
          }
          # maximize production, by minimizing negative production
          mains <- paste0(mains, "-f", i + ii, "(x[", i + ii, "])*sets[[", i + ii, "]]$total*ENERG_DM[", cr, "]")
          # total fertilizer + BNF must not be exceeded: current total Nr - optimized total Nr must not be negative
          hs <- paste0(hs, "-x[", i + ii, "]*sets[[", i + ii, "]]$total")
        }
      } else if(objective == objectives[2]){
        for(i in 1:nsets[cr]){
          # skip countries with no N response
          f_nresponse <- get(paste0("f", i + ii))
          if(max(f_nresponse(nlevels2)) > 0){
            # upper bound is current rate or N input rate that results in highest yields
            ub <- c(ub, max(x0[i + ii], nlevels2[which.max(f_nresponse(nlevels2))[1]]))
            # lower bound cannot be less than bnf of 10 unless the baseline is less than 10
            lb <- c(lb, min(x0[i + ii], max(bnf[cr], 10)))
          } else {
            # no responsiveness to N input
            # lower bound is bnf (rice) or 10 (otherwise) or smaller if original rate is lower than that
            lb <- c(lb, min(x0[i + ii], max(bnf[cr], 10)))
            # upper bound at current levels or just a little over the lower bound
            ub <- c(ub, max(x0[i + ii], lb[length(lb)] + 0.1)) # apparently needs to be higher than lower bound
            cat("skipping", as.character(cntry[which(cntry[, 1] == sets[[i + ii]]$cid), 2]), "\n")
          }
          hs <- paste0(hs, "+f",i + ii, "(x[", i + ii, "])*sets[[", i + ii, "]]$total*ENERG_DM[", cr ,"]")
          mains <- paste0(mains, "+x[", i + ii, "]*sets[[", i + ii, "]]$total")
        }
      } # else do nothing (scaling cases)
      ii <- ii + nsets[cr]
    }#cr
    for(cr in 1:length(crops)){
      frac_totalN[cr] <- (get(paste0("total_fert_", crops[cr])) + get(paste0("total_bnf_", crops[cr]))) / (allcropfertilizer + total_bnf)
      if(cr != which(crops == "ric")) frac_totalN_norice[cr] <- get(paste0("total_fert_", crops[cr]))
    }
    frac_totalN_norice <- frac_totalN_norice / sum(frac_totalN_norice)
    cereal_frac <- sum(frac_totalN)
    cat("\n\ncereal frac is", cereal_frac, "\n\n", frac_totalN, "\n")
    if (objective == objectives[1]) max_total_n <- (total_fert + total_bnf)
    else if (objective == objectives[3]) max_total_n <- PBN[1] * cereal_frac#+total_bnf
    else if (objective == objectives[4]) max_total_n <- PBN[2] * cereal_frac#+total_bnf
    else if (objective == objectives[5]) max_total_n <- PBN[1] * cereal_frac#+total_bnf
    else if (objective == objectives[6]) max_total_n <- PBN[2] * cereal_frac#+total_bnf
    else max_total_n <- Inf
    if (objective %in% objectives[c(1, 3, 4)]) {
      # generate fnc function from string 'main'
      eval(parse(text = paste0("fnc <- function(x) { return(", mains, ")}")))
      # generate hin function from string 'hs'
      # hin needs to be >=0
      eval(parse(text = paste0("hin <- function(x){ h <- numeric(1); h[1] <- max_total_n", hs, "; return(h)}")))
      #x0 <- (lb+x0)/2
      x0 <- (2 * lb + x0) / 3
      cat("x0", x0, "\n")
      cat("lb", lb, "\n")
      x0[!is.finite(x0)] <- lb[!is.finite(x0)]
      x0[x0 < lb] <- lb[x0 < lb]
      cat("x0corr", x0, "\n")
      cat("lbcorr", lb, "\n")
    } else if (objective == objectives[2]) {
      # generate fnc function from string 'main'
      eval(parse(text = paste0("fnc <- function(x) { return(", mains, ")}")))
      # generate hin function from string 'hs'
      # hin needs to be >=0
      eval(parse(text = paste0("hin <- function(x){ h <- numeric(1); h[1] <- ", hs, "-total_prod; return(h)}")))
      min_total_prod <- total_prod
      x0 <- lb
    } else { # scaling objectives that don't need optimization
      scale_n <- max_total_n / (total_fert + total_bnf)
      cat("scaling by", scale_n, "allowing for", max_total_n, "while applying", total_fert, "and", total_bnf, "\n")
      coln <- c("crop", "orig. N-fert rate (kgN/ha)", "BNF rate (kgN/ha)", "orig. BNF total (kgN)",
                "orig. N total (kgN) incl. BNF",
                "orig. production (kcal)", "orig. yield (tDM/ha)", "total cropland (ha)", "frac. irrig (-)",
                "mod. N-fert rate (kgN/ha)", "mod. N total(kgN) incl. BNF", "mod. production (kcal)", "mod. yield (tDM/ha)",
                "uniform N-fert rate (kgN/ha)", "uniform N yield (tDM/ha)", "uniform N production (kcal)")
      tab <- array(NA, dim = c((length(sets) + length(crops)), length(coln)))
      rownames(tab) <- c("global", cnts[1:nsets[1]], "global", cnts[c(1:nsets[2]) + nsets[1]],
                         "global", cnts[c(1:nsets[3]) + sum(nsets[1:2])], "global", cnts[c(1:nsets[4]) + sum(nsets[1:3])])
      colnames(tab) <- coln
      ii <- 0
      total_prod_scale <- total_n_scale <- total_fert_scale <- total_bnf_scale <- 0
      for (cr in 1:length(crops)) {
        total_prod_scale_cr <- 0
        total_n_scale_cr <- 0
        total_fert_scale_cr <- 0
        total_bnf_scale_cr <- 0
        mod_bnf <- 0
        total_fert_cr <- get(paste0("total_fert_", crops[cr]))
        total_prod_cr <- get(paste0("total_prod_", crops[cr]))
        total_area_cr <- get(paste0("total_area_", crops[cr]))
        total_area_ir_cr <- get(paste0("total_area_ir_", crops[cr]))
        total_bnf_cr <- get(paste0("total_bnf_", crops[cr]))
        nuniform <- ((total_fert_cr + total_bnf_cr) / total_area_cr)
        uniformprod <- uniformfert <- 0
        for (i in 1:nsets[cr]) {
          f_nresponse <- get(paste0("f", i + ii))
          mod_nfert <- xorig[i + ii] * scale_n
          if (bnf[cr] > 0) { # reduce mineral fertilizer more to keep BNF constant
            #mod_nfert <- bnf[cr] * scale_n + mod_nfert - bnf[cr]
            mod_bnf <- bnf[cr] * scale_n
            mod_nfert <- (xorig[i + ii] - bnf[cr]) * scale_n
          }
          if ((mod_nfert + mod_bnf) > 200) {
            cat("too high nfert in", as.character(cntry[which(cntry[, 1] == sets[[i + ii]]$cid), 2]),
                "for", crops.nice[cr], "setting to 200 starting at", xorig[i + ii],
                "scaling to", mod_nfert,
                "with bnf of", bnf[cr], "\n")
            mod_nfert <- 200 - mod_bnf
          }
          yield <- f_nresponse(mod_nfert + mod_bnf)
          prod_scale <- yield * sets[[i + ii]]$total * ENERG_DM[cr]
          total_prod_scale_cr <- total_prod_scale_cr + prod_scale 
          total_n_scale_cr <- total_n_scale_cr + (mod_nfert + mod_bnf) * sets[[i + ii]]$total
          total_fert_scale_cr <- total_fert_scale_cr + mod_nfert * sets[[i + ii]]$total
          total_bnf_scale_cr <- total_bnf_scale_cr + mod_bnf * sets[[i + ii]]$total
          yielduniform <- f_nresponse(nuniform)
          uniformprod <- uniformprod + yielduniform * sets[[i + ii]]$total * ENERG_DM[cr]
          uniformfert <- uniformfert + nuniform * sets[[i + ii]]$total
          tab[i + ii + cr,] <- c(cr, fert[[i + ii]] / sets[[i + ii]]$total, bnf[cr], bnf[cr] * sets[[i + ii]]$total,fert[[i + ii]] + bnf[cr]*sets[[i + ii]]$total,
                                 prods[[i + ii]],yields[[i + ii]], sets[[i + ii]]$total, sets[[i + ii]]$total_ir/sets[[i + ii]]$total,
                                 mod_nfert, (mod_nfert + mod_bnf) * sets[[i + ii]]$total,
                                 prod_scale, yield,
                                 nuniform,yielduniform,yielduniform*sets[[i+ii]]$total*ENERG_DM[cr])
        }
        tab[cr + ii,] <- c(cr, total_fert_cr / total_area_cr, bnf[cr], total_bnf_cr, total_fert_cr + total_bnf_cr,
                           total_prod_cr, total_prod_cr/total_area_cr / ENERG_DM[cr], total_area_cr, total_area_ir_cr / total_area_cr,
                           total_n_scale_cr / total_area_cr, total_n_scale_cr, total_prod_scale_cr, total_prod_scale_cr / total_area_cr / ENERG_DM[cr],
                           nuniform,uniformprod / total_area_cr / ENERG_DM[cr], uniformprod)
        dp <- total_prod_scale_cr - total_prod_cr
        df <- total_fert_scale_cr - total_fert_cr
        dn <- total_n_scale_cr - (total_fert_cr + total_bnf_cr)
        cat(ggcms[ggcm],crops.nice[cr],"total production ", if (dp > 0) "increased" else "decreased", "by", dp, "from", 
            total_prod_cr, "to", total_prod_scale_cr,
            "(",(total_prod_scale_cr / total_prod_cr - 1) * 100, "%) for", objective, "\n")
        cat(ggcms[ggcm], crops.nice[cr], "total fertilizer use ",if (df > 0) "increased" else "decreased", "by", df, "from",
            total_fert_cr, "to", total_fert_scale_cr,
            "(", (total_fert_scale_cr / total_fert_cr - 1) * 100, "%) for", objective, "\n")
        cat(ggcms[ggcm],crops.nice[cr],"total N use ",if (dn > 0) "increased" else "decreased", "by", dn, "from",
            total_fert_cr + total_bnf_cr, "to", total_n_scale_cr,
            "(",(total_n_scale_cr / total_fert_cr - 1) * 100, "%) split in fert of", total_fert_scale_cr, "and BNF of", 
            total_bnf_scale_cr, "for", objective, "\n")
        total_prod_scale <- total_prod_scale + total_prod_scale_cr
        total_n_scale <- total_n_scale + total_n_scale_cr
        total_fert_scale <- total_fert_scale + total_fert_scale_cr
        ii <- ii + nsets[cr]
      }
      dp <- total_prod_scale - total_prod
      df <- total_fert_scale - total_fert
      dn <- total_n_scale - (total_fert + total_bnf)
      cat(ggcms[ggcm], "all crops total production ", if (dp > 0) "increased" else "decreased", "by", dp, "from",
          total_prod, "to", total_prod_scale,
          "(", (total_prod_scale / total_prod - 1) * 100, "%)", "with upper bound", upbound, "for",
          objective, "requesting at least ", min_total_prod, " kcal production\n")
      cat(ggcms[ggcm], "all crops total fertilizer use ", if (df > 0) "increased" else "decreased", "by", df, "from",
          total_fert, "to", total_fert_scale,
          "(", (total_fert_scale / total_fert  - 1) * 100, "%) with upper bound", upbound, "for",
          objective, " allowing at most ", max_total_n, " kgN\n")
      cat(ggcms[ggcm], "all crops total N use ", if (dn > 0) "increased" else "decreased", "by", dn, "from",
          total_fert + total_bnf, "(with BNF of ", total_bnf, ")to", total_n_scale,
          "(", (total_n_scale / (total_fert + total_bnf) - 1) * 100, "%), of which", total_bnf_scale,
          "is BNF; with upper bound", upbound, "for", objective, " allowing at most ", max_total_n, " kgN\n")
      fn <- paste0(path.figs, ggcms[ggcm], "_all_crops_combined_C400_T0_W0_Nact_A0_Noptimization_BNF_",
                   objective, "_", length(sets), "subnational_", length(subnational), "_countries.csv")
      write.csv(tab, file = fn)
      cat("\nwriting data to", fn, "\n\n")
      fn <- paste0(path.figs, ggcms[ggcm], "_all_crops_combined_C400_T0_W0_Nact_A0_Noptimization_BNF_",
                   objective, "_", length(sets), "subnational_", length(subnational), "_countries.Rdata")
      save.image(file = fn)
      next
    }          
    #lb <- rep(10,length(ub))
    maxe <- maxr <- 600000 #1e6 #2500000
    cat("start optimization with", maxe, "iterations\n")
    cat("hin:\n")
    str(hin)
    cat("fnc:\n")
    str(fnc)
    cat(ub - lb, "\n")
    cat("starting optimization for", ggcms[ggcm], "all crops combined with at most ", maxe,
        "iterations, requesting at most ", max_total_n, " kgN and at least ", min_total_prod, " kcal production\n")
    runtime <- system.time({ 
      results <- cobyla(x0, fnc, lower = lb, upper = ub, hin = hin, nl.info = T, control = list(xtol_rel = 1e-05, maxeval = maxe))
    })
    cat("runtime:\n", runtime)
    cat("\n\n")
    maxr <- results$iter
    # if done 1e6 iterations, stop, throw warning
    if(maxr > maxe){
      maxr <- 0
      cat("WARNING! stopped at ", maxr, " iteration for", ggcms[ggcm], "all crop combined\n")
    } else {
      cat("optimization finished at", results$iter, "iterations\n")
    }
    #}
    
    coln <- c("crop","orig. N-fert rate (kgN/ha)","BNF rate (kgN/ha)","orig. BNF total (kgN)","orig. N total (kgN) incl. BNF",
              "orig. production (kcal)","orig. yield (tDM/ha)","total cropland (ha)","frac. irrig (-)",
              "mod. N-fert rate (kgN/ha)","mod. N total(kgN) incl. BNF","mod. production (kcal)","mod. yield (tDM/ha)",
              "max yield (tDM/ha)","max yield N rate","max yield N total (kgN)",
              "uniform currentN production (kcal)","uniform currentN yield (tDM/ha)","uniform currentN rate (kgN/ha)","uniform currentN N total (kgN)",
              "uniform Nboundary62 yield (tDM/ha)","uniform N62 rate (kgN/ha)","uniform Nboundary62 N total (kgN)",
              "uniform Nboundary82 yield (tDM/ha)","uniform N82 rate (kgN/ha)","uniform Nboundary82 N total (kgN)")
    tab <- array(NA,dim=c((length(sets)+length(crops)),length(coln)))
    rownames(tab) <- c("global", cnts[1:nsets[1]], "global", cnts[c(1:nsets[2]) + nsets[1]],
                       "global", cnts[c(1:nsets[3]) + sum(nsets[1:2])], "global", cnts[c(1:nsets[4]) + sum(nsets[1:3])])#rep(c("global",cnts),length(crops))
    colnames(tab) <- coln
    total_prod_opt <- 0
    total_n_opt <- 0
    ii <- 0
    for(cr in 1:length(crops)){
      total_prod_opt_cr <- 0
      total_n_opt_cr <- 0
      total_fert_cr <- get(paste0("total_fert_", crops[cr]))
      total_prod_cr <- get(paste0("total_prod_", crops[cr]))
      total_area_cr <- get(paste0("total_area_", crops[cr]))
      total_area_ir_cr <- get(paste0("total_area_ir_", crops[cr]))
      total_bnf_cr <- get(paste0("total_bnf_", crops[cr]))
      nboundary <- if(total_bnf_cr > 0) rep(bnf[cr], length(PBN)) else (PBN * cereal_frac - total_bnf_ric) * frac_totalN_norice[cr] / total_area_cr
      cat(crops[cr], nboundary, "\n")
      nuniform <- ((total_fert_cr + total_bnf_cr) / total_area_cr)
      maxprod <- uboundaryprod <- uboundaryprod2 <- maxfert <- uboundaryfert <- uboundaryfert2 <- uniformprod <- uniformfert <- 0
      for(i in 1:nsets[cr]){
        f_nresponse <- get(paste0("f", i + ii))
        total_prod_opt_cr <- total_prod_opt_cr + f_nresponse(results$par[i + ii]) * sets[[i + ii]]$total * ENERG_DM[cr]
        total_n_opt_cr <- total_n_opt_cr + results$par[i + ii] * sets[[i + ii]]$total
        if(pl) points(results$par[i + ii], f_nresponse(results$par[i + ii]), col = i + 1, pch = 5)
        yield <- f_nresponse(results$par[i + ii])
        nmax <- nlevels2[which.max(f_nresponse(nlevels2))[1]]
        yieldmax <- f_nresponse(nmax)
        yielduniform <- f_nresponse(nuniform)
        yieldboundary <- f_nresponse(nboundary[1])
        yieldboundary2 <- f_nresponse(nboundary[2])
        maxprod <- maxprod + yieldmax * sets[[i + ii]]$total * ENERG_DM[cr]
        maxfert <- maxfert + nmax * sets[[i + ii]]$total
        uniformprod <- uniformprod + yielduniform * sets[[i + ii]]$total * ENERG_DM[cr]
        uniformfert <- uniformfert + nuniform * sets[[i + ii]]$total
        uboundaryprod <- uboundaryprod + yieldboundary * sets[[i + ii]]$total * ENERG_DM[cr]
        uboundaryfert <- uboundaryfert + nboundary[1] * sets[[i + ii]]$total
        uboundaryprod2 <- uboundaryprod2 + yieldboundary2 * sets[[i + ii]]$total * ENERG_DM[cr]
        uboundaryfert2 <- uboundaryfert2 + nboundary[2] * sets[[i + ii]]$total
        tab[i + ii + cr, ] <- c(cr, fert[[i + ii]] / sets[[i + ii]]$total, bnf[cr], 
                                bnf[cr] * sets[[i + ii]]$total, fert[[i + ii]] + bnf[cr] * sets[[i + ii]]$total,
                                prods[[i + ii]], yields[[i + ii]], sets[[i + ii]]$total, 
                                sets[[i + ii]]$total_ir / sets[[i + ii]]$total,
                                (results$par[i + ii] - bnf[cr]), (results$par[i + ii]) * sets[[i + ii]]$total,
                                yield * sets[[i + ii]]$total * ENERG_DM[cr], yield,
                                yieldmax, nmax, nmax * sets[[i + ii]]$total,
                                yielduniform * sets[[i + ii]]$total * ENERG_DM[cr], yielduniform, nuniform,
                                nuniform * sets[[i + ii]]$total,
                                yieldboundary, nboundary[1], nboundary[1] * sets[[i + ii]]$total,
                                yieldboundary2, nboundary[2], nboundary[2] * sets[[i + ii]]$total)
      }
      if(pl) legend("bottomright", pch=c(1, 5), col = 1, legend = c("original", "optimized"), bty = "n", ncol = 2)
      if(pl) dev.off()
      cat("total N change in ", as.character(cntry[which(cntry[, 1] == sets[[1 + ii]]$cid), 2]), results$par[1] * sets[[1 + ii]]$total - fert[[1 + ii]],
          "kgN, changing from", fert[[1 + ii]] / sets[[1 + ii]]$total, "kgN/ha to", results$par[1 + ii], "kgN/ha\n")
      cat("total N change in ", as.character(cntry[which(cntry[, 1] == sets[[2 + ii]]$cid), 2]), results$par[2] * sets[[2 + ii]]$total - fert[[2 + ii]],
          "kgN, changing from", fert[[2 + ii]] / sets[[2 + ii]]$total, "kgN/ha to", results$par[2 + ii], "kgN/ha\n")
      tab[cr+ii,] <- c(cr, total_fert_cr / total_area_cr, bnf[cr], total_bnf_cr, total_fert_cr + total_bnf_cr,
                       total_prod_cr, total_prod_cr / total_area_cr / ENERG_DM[cr], total_area_cr, total_area_ir_cr / total_area_cr,
                       (total_n_opt_cr - total_bnf_cr) / total_area_cr, total_n_opt_cr, total_prod_opt_cr, total_prod_opt_cr / total_area_cr / ENERG_DM[cr],
                       maxprod / total_area_cr / ENERG_DM[cr], maxfert / total_area_cr, maxfert,
                       uniformprod, uniformprod / total_area_cr / ENERG_DM[cr], nuniform, nuniform * total_area_cr,
                       uboundaryprod / total_area_cr / ENERG_DM[cr], nboundary[1], nboundary[1] * total_area_cr,
                       uboundaryprod2 / total_area_cr / ENERG_DM[cr], nboundary[2], nboundary[2] * total_area_cr)
      dp <- total_prod_opt_cr - total_prod_cr
      df <- total_n_opt_cr - total_fert_cr
      cat(ggcms[ggcm], crops.nice[cr], "total production ", if(dp > 0) "increased" else "decreased", "by", dp, "from",
          total_prod_cr, "to", total_prod_opt_cr, "(", (total_prod_opt_cr / total_prod_cr - 1) * 100, "%)",
          "with upper bound",upbound,"for",objective,"\n")
      cat(ggcms[ggcm], crops.nice[cr], "total fertilizer use ", if(df > 0) "increased" else "decreased", "by", df, "from",
          total_fert_cr, "to", total_n_opt_cr, "(", (total_n_opt_cr / total_fert_cr - 1) * 100,
          "%) with upper bound", upbound, "for", objective, "\n")
      total_n_opt <- total_n_opt + total_n_opt_cr
      total_prod_opt <- total_prod_opt + total_prod_opt_cr
      ii <- ii + nsets[cr]
    } # cr     
    dp <- total_prod_opt - total_prod
    df <- total_n_opt - total_fert
    cat(ggcms[ggcm], "all crops total production ", if(dp > 0) "increased" else "decreased", "by", dp,
        "from", total_prod, "to", total_prod_opt, "(", (total_prod_opt / total_prod - 1) * 100, "%)",
        "with upper bound", upbound, "for", objective, "requesting at least ", min_total_prod, " kcal production\n")
    cat(ggcms[ggcm], "all crops total fertilizer use ", if(df > 0) "increased" else "decreased", "by",df,
        "from", total_fert, "to", total_n_opt, "(", (total_n_opt / total_fert - 1) * 100,
        "%) with upper bound", upbound, "for", objective, " allowing at most ", max_total_n, " kgN\n")
    fn <- paste0(path.figs, ggcms[ggcm], "_all_crops_combined_C400_T0_W0_Nact_A0_Noptimization_BNF_ub",
                 upbound, "_", objective, "_", length(sets), "_maxe_", maxe, "_it_", maxr, "subnational_",
                 length(subnational), "_countries_x0ismeanlblbx0_fixPB.csv")
    write.csv(tab, file = fn)
    cat("\nwriting data to", fn, "\n\n")
    fn <- paste0(path.figs, ggcms[ggcm], "_all_crops_combined_C400_T0_W0_Nact_A0_Noptimization_BNF_ub",
                 upbound, "_", objective, "_", length(sets), "_maxe_", maxe, "_it_", maxr,
                 "subnational_", length(subnational), "_countries_x0ismeanlblbx0_fixPB.Rdata")
    save.image(file = fn)
  } # objectives
} # ggcm
